# Supplementary material for: Crystal structure of (μ2-7-{[bis­(pyridin-2-ylmeth­yl)amino-1κ3N,N′,N′′]meth­yl}-5-chloro­quinolin-8-olato-2κN;1:2κ2O)tri­chlorido-1κCl,2κ2Cl-dizinc(II)
Source: Acta Crystallogr E Crystallogr Commun. 2024 Oct 15;80(Pt 11):1175–9. doi: 10.1107/S2056989024009782 (PMC11660488; doi:10.1107/S2056989024009782)
Supplement: Supplementary file 1 [file e-80-01175-sup1.cif]

##############################################################################
#                                                                            #
# This CIF contains the data in a paper accepted for publication in          #
# Acta Crystallographica Section E. It conforms to the requirements of       #
# Notes for Authors for Acta Crystallographica Section E, and has been       #
# peer reviewed under the auspices of the IUCr Commission on Journals.       #
#                                                                            #
# Full details of the Crystallographic Information File format               #
# are given in the paper "The Crystallographic Information File (CIF):       #
# a New Standard Archive File for Crystallography" by S. R. Hall, F. H.      #
# Allen and I. D. Brown [Acta Cryst. (1991), A47, 655-685].                  #
#                                                                            #
# The current version of the core CIF dictionary is obtainable from          #
# ftp://ftp.iucr.org/pub/cif_core.dic.                                       #
#                                                                            #
# Software is freely available for graphical display of the structure(s)     #
# in this CIF. For information consult the CIF software page                 #
# http://www.iucr.org/resources/cif/software.                                #
#                                                                            #
# This file may be used for bona fide research purposes within the           #
# scientific community so long as proper attribution is given to the journal # 
# article from which it was obtained.                                        #
#                                                                            #
##############################################################################
data_I
_audit_creation_method
;
Olex2 1.5
(compiled 2023.03.06 svn.rbb2c1857 for OlexSys, GUI svn.r6748)
;
_journal_date_recd_electronic     2024-09-09
_journal_date_accepted     2024-10-07
_journal_name_full     'Acta Crystallographica, Section E'
_journal_year     2024
_journal_volume     80
_journal_issue      1
_journal_page_first     0
_journal_page_last     0
_journal_paper_category     GM
_journal_paper_doi     10.1107/S2056989024009782
_journal_coeditor_code     JP2012
_publ_contact_author_name     'Koji Kubono'
_publ_contact_author_address
;
Osaka Kyoiku University,
4-698-1 Asahigaoka, Kashiwara,
Osaka 582-8582,
Japan
;
_publ_contact_author_email
;
kubono@cc.osaka-kyoiku.ac.jp
;
_publ_contact_author_fax     ?
_publ_contact_author_phone     '(+81)72-978-3653'
_publ_section_title
;\
Crystal structure of
[\m~2~-7-[{bis(pyridin-2-ylmethyl)amino-1\k^3^<i>N</i>,<i>N</i>',<i>N</i>''}\
methyl]-5-chloroquinolin-8-olato-2\k<i>N</i>;1:2\k^2^<i>O</i>]trichlorido-\
1\k<i>Cl</i>,2\k^2^<i>Cl</i>-dizinc(II)
;
loop_
    _publ_author_name
    _publ_author_footnote
    _publ_author_address
    'Kubono, Koji' .
;
Osaka Kyoiku University,
4-698-1 Asahigaoka, Kashiwara,
Osaka 582-8582,
Japan
;
    'Tanaka, Kanata' .
;
Osaka Kyoiku University,
4-698-1 Asahigaoka, Kashiwara,
Osaka 582-8582,
Japan
;
    'Tani, Keita' .
;
Osaka Kyoiku University,
4-698-1 Asahigaoka, Kashiwara,
Osaka 582-8582,
Japan
;
    'Kashiwagi, Yukiyasu' .
;
Osaka Research Institute of Industrial Science and Technology,
1-6-50 Morinomiya, Joto-ku, Osaka 536-8553,
Japan
;
_publ_section_synopsis
;
The title compound is a dinuclear zinc(II) complex with three chlorido ligands
and one pentadentate ligand containing quinolin-8-olato  and
bis(pyridin-2-ylmethyl)amine units. One Zn^II^ atom has a tetrahedral
coordination environment by two chlorido and chelate coordination of the N and
O atoms of the quinolin-8-olato unit in the pentadentate ligand, and the other
has a distorted trigonal--bipyramidal coordination environment by one chlorido
and four donating atoms except for the N atom of the quinolin-8-olato in the
pentadentate ligand. In the crystal, the molecules are linked by four
different kinds of intermolecular C---H...Cl hydrogen bonds, forming a
three-dimensional network structure.
;
_chemical_name_systematic
;\
[\m~2~-7-[{Bis(pyridin-2-ylmethyl)amino-1\k^3^<i>N</i>,<i>N</i>',<i>N</i>''}\
methyl]-5-chloroquinolin-8-olato-2\k<i>N</i>;1:2\k^2^<i>O</i>]trichlorido-\
1\k<i>Cl</i>,2\k^2^<i>Cl</i>-dizinc(II)
;
_chemical_name_common     ?
_chemical_formula_moiety     'C22 H18 Cl4 N4 O Zn2'
_chemical_formula_sum     'C22 H18 Cl4 N4 O Zn2'
_chemical_formula_iupac     '[Zn2 (C22 H18 Cl N4 O) Cl3]'
_chemical_formula_weight     626.98
_chemical_melting_point     ?
_chemical_absolute_configuration     ?
_space_group_crystal_system     orthorhombic
_space_group_name_H-M_alt     'F d d 2'
_space_group_name_Hall     'F 2 -2d'
loop_
    _space_group_symop_operation_xyz
    '+x,+y,+z'
    '-x,-y,+z'
    '1/4-x,1/4+y,1/4+z'
    '1/4+x,1/4-y,1/4+z'
    '+x,1/2+y,1/2+z'
    '-x,1/2-y,1/2+z'
    '1/4-x,3/4+y,3/4+z'
    '1/4+x,3/4-y,3/4+z'
    '1/2+x,+y,1/2+z'
    '1/2-x,-y,1/2+z'
    '3/4-x,1/4+y,3/4+z'
    '3/4+x,1/4-y,3/4+z'
    '1/2+x,1/2+y,+z'
    '1/2-x,1/2-y,+z'
    '3/4-x,3/4+y,1/4+z'
    '3/4+x,3/4-y,1/4+z'
_cell_length_a     35.5812(4)
_cell_length_b     29.7570(3)
_cell_length_c     8.89420(10)
_cell_angle_alpha     90
_cell_angle_beta     90
_cell_angle_gamma     90
_cell_volume     9417.09(18)
_cell_formula_units_Z     16
_cell_measurement_reflns_used     9909
_cell_measurement_theta_min     3.8650
_cell_measurement_theta_max     76.6750
_cell_measurement_temperature     100.01(10)
_exptl_crystal_description     block
_exptl_crystal_colour     yellow
_exptl_crystal_size_max     0.37
_exptl_crystal_size_mid     0.15
_exptl_crystal_size_min     0.06
_exptl_crystal_density_diffrn     1.769
_exptl_crystal_density_meas     ?
_exptl_crystal_density_method     ?
_exptl_crystal_F_000     5024
loop_
    _exptl_crystal_face_index_h
    _exptl_crystal_face_index_k
    _exptl_crystal_face_index_l
    _exptl_crystal_face_perp_dist
    -1 0 0 0.0583
    1 0 0 0.0905
    2 -1 -2 0.1650
    -2 1 2 0.1423
    0 1 0 0.0272
    0 -1 0 0.0367
_exptl_absorpt_coefficient_mu     6.885
_exptl_absorpt_correction_type     multi-scan
_exptl_absorpt_process_details
;
(CrysAlisPro; Rigaku OD, 2023)
;
_exptl_absorpt_correction_T_min     0.31826
_exptl_absorpt_correction_T_max     1.00000
_diffrn_ambient_temperature     100.01(10)
_diffrn_source     'micro-focus sealed X-ray tube'
_diffrn_radiation_type     'Cu K\a'
_diffrn_radiation_wavelength     1.54184
_diffrn_radiation_monochromator     mirror
_diffrn_measurement_device_type     'XtaLAB Synergy, Dualflex, HyPix'
_diffrn_measurement_device     'four-circle diffractometer'
_diffrn_measurement_method     '\w scans'
_diffrn_detector     'Hybrid Pixel Array Detector'
_diffrn_detector_area_resol_mean     10.0000
_diffrn_reflns_number     12774
_diffrn_reflns_av_R_equivalents     0.0369
_diffrn_reflns_av_unetI/netI     0.0312
_diffrn_reflns_theta_min     3.873
_diffrn_reflns_theta_max     77.268
_diffrn_reflns_theta_full     67.684
_diffrn_measured_fraction_theta_max     0.946
_diffrn_measured_fraction_theta_full     0.997
_diffrn_reflns_limit_h_min     -44
_diffrn_reflns_limit_h_max     39
_diffrn_reflns_limit_k_min     -36
_diffrn_reflns_limit_k_max     36
_diffrn_reflns_limit_l_min     -10
_diffrn_reflns_limit_l_max     7
_diffrn_radiation_probe     x-ray
_refine_special_details
;
1. Fixed Uiso
 At 1.2 times of:
  All C(H) groups, All C(H,H) groups
2.a Secondary CH2 refined with riding coordinates:
 C21(H21A,H21B), C22(H22A,H22B), C28(H28A,H28B)
2.b Aromatic/amide H refined with riding coordinates:
 C14(H14), C17(H17), C18(H18), C19(H19), C24(H24), C25(H25), C26(H26),
 C27(H27), C30(H30), C31(H31), C32(H32), C33(H33)
;
_reflns_number_total     3507
_reflns_number_gt     3445
_reflns_threshold_expression     'I > 2\s(I)'
_refine_ls_structure_factor_coef     Fsqd
_refine_ls_matrix_type     full
_refine_ls_R_factor_all     0.0285
_refine_ls_R_factor_gt     0.0280
_refine_ls_wR_factor_gt     0.0726
_refine_ls_wR_factor_ref     0.0731
_refine_ls_goodness_of_fit_ref     1.037
_refine_ls_restrained_S_all     1.037
_refine_ls_number_reflns     3507
_refine_ls_number_parameters     298
_refine_ls_number_restraints     1
_refine_ls_hydrogen_treatment     constr
_refine_ls_weighting_scheme     calc
_refine_ls_weighting_details
                      'w=1/[\s^2^(Fo^2^)+(0.0530P)^2^] where P=(Fo^2^+2Fc^2^)/3'
_atom_sites_solution_hydrogens     geom
_atom_sites_solution_primary     dual
_atom_sites_solution_secondary     ?
_refine_ls_shift/su_max     0.001
_refine_ls_shift/su_mean     0.000
_refine_diff_density_max     0.630
_refine_diff_density_min     -0.355
_refine_ls_extinction_method     none
_refine_ls_extinction_coef     .
_refine_ls_abs_structure_details
;
Flack <i>x</i> determined using 942 quotients
[(<i>I</i>^+^)-(<i>I</i>^-^)]/[(<i>I</i>^+^)+(<i>I</i>^-^)]
(Parsons <i>et al.</i>, 2013)
;
_refine_ls_abs_structure_Flack     0.004(17)
loop_
    _atom_type_symbol
    _atom_type_description
    _atom_type_scat_dispersion_real
    _atom_type_scat_dispersion_imag
    _atom_type_scat_source
    'C' 'C' 0.0181 0.0091
                         'International Tables Vol C Tables 4.2.6.8 and 6.1.1.4'
    'H' 'H' 0.0000 0.0000
                         'International Tables Vol C Tables 4.2.6.8 and 6.1.1.4'
    'Cl' 'Cl' 0.3639 0.7018
                         'International Tables Vol C Tables 4.2.6.8 and 6.1.1.4'
    'N' 'N' 0.0311 0.0180
                         'International Tables Vol C Tables 4.2.6.8 and 6.1.1.4'
    'O' 'O' 0.0492 0.0322
                         'International Tables Vol C Tables 4.2.6.8 and 6.1.1.4'
    'Zn' 'Zn' -1.5491 0.6778
                         'International Tables Vol C Tables 4.2.6.8 and 6.1.1.4'
_computing_data_collection
;
CrysAlis PRO 1.171.42.90a (Rigaku OD, 2023)
;
_computing_cell_refinement
;
CrysAlis PRO 1.171.42.90a (Rigaku OD, 2023)
;
_computing_data_reduction
;
CrysAlis PRO 1.171.42.90a (Rigaku OD, 2023)
;
_computing_structure_solution
;
<i>SHELXT2018/2</i> (Sheldrick, 2015<i>a</i>)
;
_computing_structure_refinement
;
<i>SHELXL2018/3</i> (Sheldrick, 2015<i>b</i>)
;
_computing_molecular_graphics
;
PLATON (Spek, 2020)
;
_computing_publication_material
;
Olex2 1.5 (Dolomanov <i>et al.</i>,  2009)
;
loop_
    _atom_site_type_symbol
    _atom_site_label
    _atom_site_fract_x
    _atom_site_fract_y
    _atom_site_fract_z
    _atom_site_U_iso_or_equiv
    _atom_site_adp_type
    _atom_site_calc_flag
    _atom_site_occupancy
    _atom_site_disorder_assembly
    _atom_site_disorder_group
    Zn Zn1 0.39776(2) 0.48827(2) 0.75531(6) 0.01944(13) Uani d 1 . .
    Zn Zn2 0.34873(2) 0.42831(2) 0.50092(6) 0.01706(12) Uani d 1 . .
    Cl Cl3 0.36491(2) 0.54041(3) 0.87591(12) 0.0251(2) Uani d 1 . .
    Cl Cl4 0.42290(2) 0.42993(3) 0.87494(11) 0.02305(19) Uani d 1 . .
    Cl Cl5 0.32149(3) 0.43405(3) 0.73337(11) 0.0276(2) Uani d 1 . .
    Cl Cl6 0.49423(3) 0.57151(3) 0.14036(12) 0.0263(2) Uani d 1 . .
    O O7 0.38518(7) 0.47959(8) 0.5358(3) 0.0176(5) Uani d 1 . .
    N N8 0.44197(8) 0.52514(10) 0.6589(4) 0.0197(6) Uani d 1 . .
    N N9 0.37150(8) 0.42401(9) 0.2695(4) 0.0166(6) Uani d 1 . .
    N N10 0.30023(8) 0.43364(10) 0.3710(4) 0.0204(6) Uani d 1 . .
    N N11 0.38276(8) 0.37289(10) 0.5185(4) 0.0209(6) Uani d 1 . .
    C C12 0.40978(10) 0.49869(11) 0.4411(4) 0.0155(7) Uani d 1 . .
    C C13 0.40764(10) 0.49602(12) 0.2861(4) 0.0178(7) Uani d 1 . .
    C C14 0.43408(10) 0.51881(12) 0.1959(4) 0.0193(7) Uani d 1 . .
    H H14 0.432327 0.516595 0.089588 0.023 Uiso calc 1 . .
    C C15 0.46223(9) 0.54408(12) 0.2582(5) 0.0194(7) Uani d 1 . .
    C C16 0.46627(10) 0.54784(12) 0.4154(5) 0.0187(7) Uani d 1 . .
    C C17 0.49488(10) 0.57201(12) 0.4911(5) 0.0223(8) Uani d 1 . .
    H H17 0.513079 0.588346 0.435234 0.027 Uiso calc 1 . .
    C C18 0.49622(11) 0.57178(14) 0.6438(5) 0.0257(8) Uani d 1 . .
    H H18 0.515411 0.587826 0.695187 0.031 Uiso calc 1 . .
    C C19 0.46909(11) 0.54770(13) 0.7252(4) 0.0233(8) Uani d 1 . .
    H H19 0.470359 0.547689 0.831868 0.028 Uiso calc 1 . .
    C C20 0.43993(9) 0.52418(11) 0.5065(4) 0.0171(7) Uani d 1 . .
    C C21 0.37708(9) 0.46999(12) 0.2078(4) 0.0167(7) Uani d 1 . .
    H H21A 0.353198 0.486860 0.216492 0.020 Uiso calc 1 . .
    H H21B 0.383334 0.467646 0.099665 0.020 Uiso calc 1 . .
    C C22 0.34150(10) 0.40164(13) 0.1832(4) 0.0213(8) Uani d 1 . .
    H H22A 0.341707 0.368970 0.204282 0.026 Uiso calc 1 . .
    H H22B 0.345763 0.406013 0.074185 0.026 Uiso calc 1 . .
    C C23 0.30396(11) 0.42140(12) 0.2274(5) 0.0224(8) Uani d 1 . .
    C C24 0.27451(12) 0.42577(17) 0.1257(6) 0.0345(10) Uani d 1 . .
    H H24 0.277287 0.416743 0.023812 0.041 Uiso calc 1 . .
    C C25 0.24095(13) 0.4437(2) 0.1776(6) 0.0465(14) Uani d 1 . .
    H H25 0.220416 0.447312 0.110362 0.056 Uiso calc 1 . .
    C C26 0.23711(12) 0.45650(19) 0.3269(6) 0.0388(12) Uani d 1 . .
    H H26 0.214191 0.468718 0.363367 0.047 Uiso calc 1 . .
    C C27 0.26757(10) 0.45089(14) 0.4205(5) 0.0279(9) Uani d 1 . .
    H H27 0.265455 0.459461 0.523040 0.034 Uiso calc 1 . .
    C C28 0.40620(10) 0.39697(12) 0.2715(5) 0.0200(7) Uani d 1 . .
    H H28A 0.428240 0.417275 0.270432 0.024 Uiso calc 1 . .
    H H28B 0.407240 0.378119 0.179901 0.024 Uiso calc 1 . .
    C C29 0.40814(10) 0.36714(12) 0.4087(4) 0.0188(7) Uani d 1 . .
    C C30 0.43723(11) 0.33591(13) 0.4239(5) 0.0260(9) Uani d 1 . .
    H H30 0.455288 0.332306 0.346154 0.031 Uiso calc 1 . .
    C C31 0.43942(13) 0.31046(14) 0.5526(5) 0.0302(9) Uani d 1 . .
    H H31 0.459074 0.289150 0.564504 0.036 Uiso calc 1 . .
    C C32 0.41274(12) 0.31607(13) 0.6651(5) 0.0290(9) Uani d 1 . .
    H H32 0.413594 0.298538 0.754302 0.035 Uiso calc 1 . .
    C C33 0.38493(11) 0.34785(13) 0.6438(5) 0.0251(8) Uani d 1 . .
    H H33 0.366696 0.352139 0.720489 0.030 Uiso calc 1 . .
loop_
    _atom_site_aniso_label
    _atom_site_aniso_U_11
    _atom_site_aniso_U_22
    _atom_site_aniso_U_33
    _atom_site_aniso_U_12
    _atom_site_aniso_U_13
    _atom_site_aniso_U_23
    Zn1 0.0234(2) 0.0193(2) 0.0156(2) 0.00292(19) 0.0010(2) -0.0012(2)
    Zn2 0.0142(2) 0.0171(2) 0.0199(2) -0.00157(16) 0.00064(19) 0.0001(2)
    Cl3 0.0245(4) 0.0201(4) 0.0305(5) 0.0033(3) 0.0029(4) -0.0064(4)
    Cl4 0.0237(4) 0.0232(4) 0.0222(4) 0.0060(3) 0.0023(4) 0.0021(3)
    Cl5 0.0248(4) 0.0353(5) 0.0227(5) -0.0029(4) 0.0062(4) -0.0006(4)
    Cl6 0.0228(4) 0.0313(5) 0.0249(5) -0.0102(3) 0.0021(4) 0.0041(4)
    O7 0.0194(12) 0.0174(12) 0.0159(13) -0.0031(9) 0.0015(9) -0.0010(10)
    N8 0.0196(14) 0.0195(15) 0.0201(15) 0.0024(12) -0.0013(12) -0.0036(13)
    N9 0.0144(14) 0.0140(13) 0.0215(17) 0.0008(10) -0.0012(13) -0.0015(12)
    N10 0.0155(14) 0.0193(15) 0.0264(17) -0.0019(11) 0.0007(13) 0.0040(13)
    N11 0.0181(14) 0.0146(14) 0.0300(17) -0.0034(11) -0.0031(13) 0.0001(13)
    C12 0.0163(16) 0.0117(15) 0.0184(17) 0.0008(13) 0.0031(13) 0.0008(13)
    C13 0.0179(16) 0.0139(16) 0.021(2) 0.0000(13) 0.0011(13) -0.0009(13)
    C14 0.0185(17) 0.0185(17) 0.0208(17) 0.0011(14) -0.0004(14) -0.0011(14)
    C15 0.0159(16) 0.0183(16) 0.0240(17) -0.0015(13) 0.0026(15) 0.0017(15)
    C16 0.0148(16) 0.0144(16) 0.0271(19) 0.0005(13) 0.0010(14) 0.0001(14)
    C17 0.0168(16) 0.0201(17) 0.030(2) -0.0018(13) -0.0017(17) -0.0027(15)
    C18 0.0177(17) 0.028(2) 0.032(2) -0.0019(15) -0.0096(16) -0.0046(16)
    C19 0.0255(19) 0.0251(18) 0.019(2) 0.0005(14) -0.0039(15) -0.0043(15)
    C20 0.0170(15) 0.0155(15) 0.0189(17) 0.0025(12) -0.0026(15) 0.0000(14)
    C21 0.0166(16) 0.0177(17) 0.0157(17) -0.0014(13) 0.0016(13) -0.0010(13)
    C22 0.0210(18) 0.0178(18) 0.0250(19) -0.0036(14) -0.0055(15) -0.0023(15)
    C23 0.0178(17) 0.0212(17) 0.028(2) -0.0071(14) -0.0022(15) 0.0033(15)
    C24 0.024(2) 0.051(3) 0.029(2) -0.0048(18) -0.0045(19) 0.009(2)
    C25 0.020(2) 0.079(4) 0.041(3) 0.003(2) -0.007(2) 0.021(3)
    C26 0.018(2) 0.058(3) 0.040(3) 0.0034(19) 0.0026(17) 0.022(2)
    C27 0.0155(17) 0.032(2) 0.036(2) 0.0005(15) 0.0050(16) 0.0099(18)
    C28 0.0174(15) 0.0158(17) 0.0269(19) 0.0007(13) 0.0035(14) -0.0042(15)
    C29 0.0185(16) 0.0148(17) 0.0230(19) -0.0036(13) -0.0030(14) -0.0037(14)
    C30 0.0223(19) 0.022(2) 0.034(2) 0.0023(15) -0.0071(16) -0.0069(17)
    C31 0.030(2) 0.0183(18) 0.042(3) -0.0002(16) -0.0142(18) 0.0007(17)
    C32 0.029(2) 0.022(2) 0.036(2) -0.0088(16) -0.0109(18) 0.0065(18)
    C33 0.0226(18) 0.0234(19) 0.029(2) -0.0073(15) -0.0052(16) 0.0052(16)
_geom_special_details
;
 All esds (except the esd in the dihedral angle between two l.s. planes)
 are estimated using the full covariance matrix.  The cell esds are taken
 into account individually in the estimation of esds in distances, angles
 and torsion angles; correlations between esds in cell parameters are only
 used when they are defined by crystal symmetry.  An approximate (isotropic)
 treatment of cell esds is used for estimating esds involving l.s. planes.
;
loop_
    _geom_bond_atom_site_label_1
    _geom_bond_atom_site_label_2
    _geom_bond_site_symmetry_2
    _geom_bond_distance
    _geom_bond_publ_flag
    Zn1 Cl3 . 2.2190(10) yes
    Zn1 Cl4 . 2.2241(10) yes
    Zn1 O7 . 2.019(3) yes
    Zn1 N8 . 2.101(3) yes
    Zn2 Cl5 . 2.2897(11) yes
    Zn2 O7 . 2.026(3) yes
    Zn2 N9 . 2.216(3) yes
    Zn2 N10 . 2.083(3) yes
    Zn2 N11 . 2.052(3) yes
    Cl6 C15 . 1.750(4) ?
    O7 C12 . 1.341(4) ?
    N8 C19 . 1.315(5) ?
    N8 C20 . 1.358(5) ?
    N9 C21 . 1.487(4) ?
    N9 C22 . 1.474(5) ?
    N9 C28 . 1.474(4) ?
    N10 C23 . 1.335(6) ?
    N10 C27 . 1.344(5) ?
    N11 C29 . 1.340(5) ?
    N11 C33 . 1.343(5) ?
    C12 C13 . 1.383(5) ?
    C12 C20 . 1.437(5) ?
    C13 C14 . 1.410(5) ?
    C13 C21 . 1.505(5) ?
    C14 H14 . 0.9500 ?
    C14 C15 . 1.370(5) ?
    C15 C16 . 1.409(6) ?
    C16 C17 . 1.417(5) ?
    C16 C20 . 1.425(5) ?
    C17 H17 . 0.9500 ?
    C17 C18 . 1.360(7) ?
    C18 H18 . 0.9500 ?
    C18 C19 . 1.403(6) ?
    C19 H19 . 0.9500 ?
    C21 H21A . 0.9900 ?
    C21 H21B . 0.9900 ?
    C22 H22A . 0.9900 ?
    C22 H22B . 0.9900 ?
    C22 C23 . 1.511(5) ?
    C23 C24 . 1.391(6) ?
    C24 H24 . 0.9500 ?
    C24 C25 . 1.387(7) ?
    C25 H25 . 0.9500 ?
    C25 C26 . 1.388(8) ?
    C26 H26 . 0.9500 ?
    C26 C27 . 1.377(6) ?
    C27 H27 . 0.9500 ?
    C28 H28A . 0.9900 ?
    C28 H28B . 0.9900 ?
    C28 C29 . 1.511(5) ?
    C29 C30 . 1.398(5) ?
    C30 H30 . 0.9500 ?
    C30 C31 . 1.374(6) ?
    C31 H31 . 0.9500 ?
    C31 C32 . 1.390(7) ?
    C32 H32 . 0.9500 ?
    C32 C33 . 1.382(6) ?
    C33 H33 . 0.9500 ?
loop_
    _geom_angle_atom_site_label_1
    _geom_angle_atom_site_label_2
    _geom_angle_atom_site_label_3
    _geom_angle_site_symmetry_1
    _geom_angle_site_symmetry_3
    _geom_angle
    _geom_angle_publ_flag
    Cl3 Zn1 Cl4 . . 121.76(4) yes
    O7 Zn1 Cl3 . . 116.11(8) yes
    O7 Zn1 Cl4 . . 116.86(8) yes
    O7 Zn1 N8 . . 80.68(11) yes
    N8 Zn1 Cl3 . . 103.09(9) yes
    N8 Zn1 Cl4 . . 107.56(9) yes
    O7 Zn2 Cl5 . . 94.38(8) yes
    O7 Zn2 N9 . . 87.24(10) yes
    O7 Zn2 N10 . . 123.92(11) yes
    O7 Zn2 N11 . . 102.47(11) yes
    N9 Zn2 Cl5 . . 176.25(8) yes
    N10 Zn2 Cl5 . . 98.31(10) yes
    N10 Zn2 N9 . . 77.99(12) yes
    N11 Zn2 Cl5 . . 103.95(10) yes
    N11 Zn2 N9 . . 78.95(12) yes
    N11 Zn2 N10 . . 126.31(12) yes
    Zn1 O7 Zn2 . . 112.72(12) yes
    C12 O7 Zn1 . . 114.1(2) ?
    C12 O7 Zn2 . . 129.8(2) ?
    C19 N8 Zn1 . . 129.3(3) ?
    C19 N8 C20 . . 119.8(3) ?
    C20 N8 Zn1 . . 110.9(2) ?
    C21 N9 Zn2 . . 109.7(2) ?
    C22 N9 Zn2 . . 104.2(2) ?
    C22 N9 C21 . . 108.7(3) ?
    C22 N9 C28 . . 111.5(3) ?
    C28 N9 Zn2 . . 109.0(2) ?
    C28 N9 C21 . . 113.3(3) ?
    C23 N10 Zn2 . . 115.3(2) ?
    C23 N10 C27 . . 120.2(4) ?
    C27 N10 Zn2 . . 124.3(3) ?
    C29 N11 Zn2 . . 116.4(3) ?
    C29 N11 C33 . . 119.7(3) ?
    C33 N11 Zn2 . . 122.9(3) ?
    O7 C12 C13 . . 124.5(3) ?
    O7 C12 C20 . . 117.2(3) ?
    C13 C12 C20 . . 118.3(3) ?
    C12 C13 C14 . . 120.2(3) ?
    C12 C13 C21 . . 122.0(3) ?
    C14 C13 C21 . . 117.8(3) ?
    C13 C14 H14 . . 119.3 ?
    C15 C14 C13 . . 121.4(4) ?
    C15 C14 H14 . . 119.3 ?
    C14 C15 Cl6 . . 119.3(3) ?
    C14 C15 C16 . . 121.3(3) ?
    C16 C15 Cl6 . . 119.4(3) ?
    C15 C16 C17 . . 125.8(3) ?
    C15 C16 C20 . . 117.2(3) ?
    C17 C16 C20 . . 116.9(4) ?
    C16 C17 H17 . . 120.1 ?
    C18 C17 C16 . . 119.9(4) ?
    C18 C17 H17 . . 120.1 ?
    C17 C18 H18 . . 120.2 ?
    C17 C18 C19 . . 119.6(4) ?
    C19 C18 H18 . . 120.2 ?
    N8 C19 C18 . . 122.3(4) ?
    N8 C19 H19 . . 118.8 ?
    C18 C19 H19 . . 118.8 ?
    N8 C20 C12 . . 117.1(3) ?
    N8 C20 C16 . . 121.5(3) ?
    C16 C20 C12 . . 121.5(3) ?
    N9 C21 C13 . . 113.5(3) ?
    N9 C21 H21A . . 108.9 ?
    N9 C21 H21B . . 108.9 ?
    C13 C21 H21A . . 108.9 ?
    C13 C21 H21B . . 108.9 ?
    H21A C21 H21B . . 107.7 ?
    N9 C22 H22A . . 109.8 ?
    N9 C22 H22B . . 109.8 ?
    N9 C22 C23 . . 109.2(3) ?
    H22A C22 H22B . . 108.3 ?
    C23 C22 H22A . . 109.8 ?
    C23 C22 H22B . . 109.8 ?
    N10 C23 C22 . . 116.3(3) ?
    N10 C23 C24 . . 121.5(4) ?
    C24 C23 C22 . . 122.2(4) ?
    C23 C24 H24 . . 121.1 ?
    C25 C24 C23 . . 117.9(5) ?
    C25 C24 H24 . . 121.1 ?
    C24 C25 H25 . . 119.7 ?
    C24 C25 C26 . . 120.6(5) ?
    C26 C25 H25 . . 119.7 ?
    C25 C26 H26 . . 121.1 ?
    C27 C26 C25 . . 117.9(4) ?
    C27 C26 H26 . . 121.1 ?
    N10 C27 C26 . . 121.9(4) ?
    N10 C27 H27 . . 119.0 ?
    C26 C27 H27 . . 119.0 ?
    N9 C28 H28A . . 109.3 ?
    N9 C28 H28B . . 109.3 ?
    N9 C28 C29 . . 111.7(3) ?
    H28A C28 H28B . . 107.9 ?
    C29 C28 H28A . . 109.3 ?
    C29 C28 H28B . . 109.3 ?
    N11 C29 C28 . . 118.8(3) ?
    N11 C29 C30 . . 120.9(4) ?
    C30 C29 C28 . . 120.2(3) ?
    C29 C30 H30 . . 120.4 ?
    C31 C30 C29 . . 119.3(4) ?
    C31 C30 H30 . . 120.4 ?
    C30 C31 H31 . . 120.2 ?
    C30 C31 C32 . . 119.7(4) ?
    C32 C31 H31 . . 120.2 ?
    C31 C32 H32 . . 120.9 ?
    C33 C32 C31 . . 118.2(4) ?
    C33 C32 H32 . . 120.9 ?
    N11 C33 C32 . . 122.3(4) ?
    N11 C33 H33 . . 118.8 ?
    C32 C33 H33 . . 118.8 ?
loop_
    _geom_torsion_atom_site_label_1
    _geom_torsion_atom_site_label_2
    _geom_torsion_atom_site_label_3
    _geom_torsion_atom_site_label_4
    _geom_torsion_site_symmetry_1
    _geom_torsion_site_symmetry_2
    _geom_torsion_site_symmetry_3
    _geom_torsion_site_symmetry_4
    _geom_torsion
    _geom_torsion_publ_flag
    Zn1 O7 C12 C13 . . . . 177.9(3) ?
    Zn1 O7 C12 C20 . . . . -3.2(4) ?
    Zn1 N8 C19 C18 . . . . -178.3(3) ?
    Zn1 N8 C20 C12 . . . . -1.1(4) ?
    Zn1 N8 C20 C16 . . . . 178.2(3) ?
    Zn2 O7 C12 C13 . . . . 20.3(5) ?
    Zn2 O7 C12 C20 . . . . -160.7(2) ?
    Zn2 N9 C21 C13 . . . . 67.5(3) ?
    Zn2 N9 C22 C23 . . . . 43.1(3) ?
    Zn2 N9 C28 C29 . . . . 21.0(3) ?
    Zn2 N10 C23 C22 . . . . 5.3(4) ?
    Zn2 N10 C23 C24 . . . . -176.1(3) ?
    Zn2 N10 C27 C26 . . . . 175.4(3) ?
    Zn2 N11 C29 C28 . . . . -8.9(4) ?
    Zn2 N11 C29 C30 . . . . 167.5(3) ?
    Zn2 N11 C33 C32 . . . . -167.5(3) ?
    Cl6 C15 C16 C17 . . . . -0.8(5) ?
    Cl6 C15 C16 C20 . . . . -178.8(3) ?
    O7 C12 C13 C14 . . . . 177.5(3) ?
    O7 C12 C13 C21 . . . . -1.2(6) ?
    O7 C12 C20 N8 . . . . 2.8(5) ?
    O7 C12 C20 C16 . . . . -176.4(3) ?
    N9 C22 C23 N10 . . . . -34.8(4) ?
    N9 C22 C23 C24 . . . . 146.6(4) ?
    N9 C28 C29 N11 . . . . -9.5(4) ?
    N9 C28 C29 C30 . . . . 174.0(3) ?
    N10 C23 C24 C25 . . . . 0.6(7) ?
    N11 C29 C30 C31 . . . . 0.8(6) ?
    C12 C13 C14 C15 . . . . -0.2(6) ?
    C12 C13 C21 N9 . . . . -48.1(5) ?
    C13 C12 C20 N8 . . . . -178.1(3) ?
    C13 C12 C20 C16 . . . . 2.6(5) ?
    C13 C14 C15 Cl6 . . . . 179.9(3) ?
    C13 C14 C15 C16 . . . . 0.9(6) ?
    C14 C13 C21 N9 . . . . 133.2(3) ?
    C14 C15 C16 C17 . . . . 178.2(3) ?
    C14 C15 C16 C20 . . . . 0.2(5) ?
    C15 C16 C17 C18 . . . . -177.9(4) ?
    C15 C16 C20 N8 . . . . 178.8(3) ?
    C15 C16 C20 C12 . . . . -1.9(5) ?
    C16 C17 C18 C19 . . . . -0.3(6) ?
    C17 C16 C20 N8 . . . . 0.6(5) ?
    C17 C16 C20 C12 . . . . 179.9(3) ?
    C17 C18 C19 N8 . . . . -0.2(6) ?
    C19 N8 C20 C12 . . . . 179.6(3) ?
    C19 N8 C20 C16 . . . . -1.1(5) ?
    C20 N8 C19 C18 . . . . 0.9(6) ?
    C20 C12 C13 C14 . . . . -1.5(5) ?
    C20 C12 C13 C21 . . . . 179.9(3) ?
    C20 C16 C17 C18 . . . . 0.1(5) ?
    C21 N9 C22 C23 . . . . -73.8(4) ?
    C21 N9 C28 C29 . . . . 143.5(3) ?
    C21 C13 C14 C15 . . . . 178.5(3) ?
    C22 N9 C21 C13 . . . . -179.2(3) ?
    C22 N9 C28 C29 . . . . -93.5(4) ?
    C22 C23 C24 C25 . . . . 179.1(4) ?
    C23 N10 C27 C26 . . . . 0.1(6) ?
    C23 C24 C25 C26 . . . . -0.5(8) ?
    C24 C25 C26 C27 . . . . 0.2(8) ?
    C25 C26 C27 N10 . . . . 0.0(7) ?
    C27 N10 C23 C22 . . . . -179.0(3) ?
    C27 N10 C23 C24 . . . . -0.4(6) ?
    C28 N9 C21 C13 . . . . -54.6(4) ?
    C28 N9 C22 C23 . . . . 160.6(3) ?
    C28 C29 C30 C31 . . . . 177.2(3) ?
    C29 N11 C33 C32 . . . . 0.3(6) ?
    C29 C30 C31 C32 . . . . 0.1(6) ?
    C30 C31 C32 C33 . . . . -0.8(6) ?
    C31 C32 C33 N11 . . . . 0.6(6) ?
    C33 N11 C29 C28 . . . . -177.5(3) ?
    C33 N11 C29 C30 . . . . -1.0(5) ?
loop_
    _geom_hbond_atom_site_label_D
    _geom_hbond_atom_site_label_H
    _geom_hbond_atom_site_label_A
    _geom_hbond_site_symmetry_D
    _geom_hbond_site_symmetry_H
    _geom_hbond_site_symmetry_A
    _geom_hbond_distance_DH
    _geom_hbond_distance_HA
    _geom_hbond_distance_DA
    _geom_hbond_angle_DHA
    _geom_hbond_publ_flag
    C18 H18 Cl4 . . 2_665 0.95 2.77 3.537(4) 139 yes
    C21 H21B Cl4 . . 1_554 0.99 2.69 3.584(4) 150 yes
    C26 H26 Cl3 . . 10_564 0.95 2.83 3.657(4) 146 yes
    C28 H28B Cl3 . . 15_544 0.99 2.77 3.507(4) 132 yes
_shelx_space_group_comment
;
The symmetry employed for this shelxl refinement is uniquely defined
by the following loop, which should always be used as a source of
symmetry information in preference to the above space-group names.
They are only intended as comments.
;
_shelx_estimated_absorpt_T_min     0.185
_shelx_estimated_absorpt_T_max     0.683
_shelx_hkl_file
;
   0   0 -10   -0.20    0.81
   0   0  -8 2503.68   74.04
   0   0  -8 2532.25   70.35
   0   0  -8 2602.41   71.81
   0   0  -6    1.52    0.78
   0   0  -6   -0.49    1.24
   0   0  -6   -0.32    0.97
   0   0  -4 1793.33   50.77
   0   0  -2    3.86    0.51
   0   2 -10   53.85    4.18
   0  -2 -10   60.44    4.85
   0  -2  -8    1.29    1.62
   0   2  -8    1.57    1.41
   0   2  -8    0.55    1.24
   0  -2  -8    1.73    1.29
   0  -2  -8   -0.29    1.63
   0   2  -8   -0.32    1.93
   0  -2  -6  185.68    8.39
   0   2  -6  198.46    8.87
   0  -2  -6  200.29    8.86
   0  -2  -6  185.71   10.31
   0   2  -6  205.39   10.66
   0  -2  -6  210.71    9.96
   0   2  -6  191.69    9.27
   0   2  -6  212.16   10.01
   0  -2  -6  199.46    9.40
   0   2  -4    0.30    0.39
   0  -2  -4    0.24    0.85
   0   2  -2 2103.74   54.44
   0  -2  -2 2135.28   55.90
   0   2   0    0.47    0.23
   0  -4 -10    0.26    1.30
   0   4 -10    0.22    0.77
   0  -4  -8   19.87    2.76
   0   4  -8   33.03    4.14
   0   4  -8   24.56    3.15
   0   4  -8   28.55    3.94
   0  -4  -8   24.80    4.17
   0  -4  -8   25.04    3.44
   0  -4  -6    0.28    0.70
   0   4  -6   -0.59    0.82
   0  -4  -6    0.91    0.81
   0   4  -6    1.12    1.05
   0  -4  -6    1.61    1.41
   0  -4  -6   -0.20    0.60
   0   4  -4  447.52   14.19
   0  -4  -4  443.30   16.48
   0   4  -2    1.02    0.60
   0  -4  -2    0.11    0.61
   0   4  -2    0.80    0.73
   0   4   0 1328.65   34.76
   0   6 -10  130.19    7.17
   0  -6 -10  143.96    7.72
   0   6  -8    0.30    1.06
   0   6  -8    0.28    1.62
   0  -6  -8   -0.40    1.19
   0   6  -8    0.70    1.05
   0  -6  -8    1.06    1.16
   0  -6  -8    0.66    0.94
   0  -6  -6  826.55   25.59
   0   6  -6  841.19   27.31
   0  -6  -6  823.09   27.58
   0  -6  -6  884.76   26.67
   0   6  -6  826.46   27.94
   0  -6  -4    1.55    0.90
   0  -6  -4    0.91    1.06
   0   6  -4    0.44    0.71
   0   6  -2  287.21    9.66
   0   6  -2  282.20    9.33
   0  -6  -2  288.52    9.64
   0   6   0    2.12    0.78
   0  -8 -10    0.84    0.96
   0   8 -10   -0.48    0.71
   0   8  -8  492.18   19.23
   0  -8  -8  519.17   17.80
   0  -8  -8  542.68   19.11
   0   8  -8  497.35   20.47
   0  -8  -6   -0.32    1.53
   0  -8  -6    0.94    0.94
   0   8  -6    1.31    1.18
   0  -8  -6    1.35    0.85
   0  -8  -6    0.52    0.72
   0  -8  -6    0.61    0.98
   0   8  -6    0.27    0.88
   0  -8  -6    1.15    0.79
   0   8  -4  767.45   22.69
   0   8  -4  699.28   22.59
   0   8  -2    1.90    0.81
   0   8   0 7439.77  189.13
   0  10 -10   77.43    5.47
   0 -10  -8    0.88    0.87
   0  10  -8    1.61    1.51
   0  10  -8    1.22    1.04
   0 -10  -8    2.42    1.71
   0 -10  -6  287.68   13.76
   0 -10  -6  302.59   13.97
   0  10  -6  338.51   13.79
   0 -10  -6  313.47   14.29
   0 -10  -6  294.51   14.27
   0 -10  -6  356.02   13.42
   0 -10  -6  318.35   12.17
   0  10  -4    0.20    0.68
   0  10  -2  723.73   22.00
   0  10   0    0.40    0.61
   0  12 -10   -0.23    0.82
   0  12  -8  280.44   14.72
   0  12  -8  303.04   12.96
   0 -12  -8  261.35   14.09
   0 -12  -8  264.04   12.72
   0 -12  -8  291.44   13.21
   0 -12  -6    0.43    0.78
   0 -12  -6   -0.37    2.21
   0 -12  -6    0.95    1.13
   0 -12  -6    0.70    1.19
   0 -12  -6    0.40    1.11
   0  12  -6    0.86    1.07
   0  12  -4  587.30   19.97
   0  12  -4  599.08   19.91
   0  12   0 1581.45   43.68
   0  14 -10   16.94    2.25
   0  14  -8   -0.48    1.32
   0 -14  -8    0.28    1.00
   0 -14  -8   -0.47    1.18
   0 -14  -6  101.04    8.15
   0 -14  -6  103.80    7.16
   0 -14  -6  108.13    7.79
   0 -14  -6   89.44    8.20
   0  14  -4   -0.23    0.95
   0 -14  -2   60.97    4.82
   0  14  -2   54.63    4.53
   0  14  -2   54.79    3.85
   0  14   0    0.19    0.90
   0  14   2   49.01    4.50
   0  16 -10   -0.13    0.44
   0 -16  -8  263.40   15.16
   0  16  -8  275.87   15.48
   0 -16  -6    1.31    1.72
   0 -16  -6    3.52    1.99
   0 -16  -6   -0.29    1.13
   0 -16  -6    0.73    1.31
   0  16  -4  254.31   11.28
   0 -16  -4  250.39   10.78
   0  16  -4  252.43   11.70
   0 -16  -4  251.25   12.12
   0  16  -2    2.35    1.04
   0  16  -2    1.55    1.17
   0  16   0 1912.16   54.71
   0  16   2    0.58    1.09
   0 -18  -8   -0.48    1.21
   0  18  -8   -0.45    1.71
   0 -18  -8    1.18    1.12
   0 -18  -6  277.26   11.90
   0 -18  -6  272.98   13.42
   0  18  -6  287.04   12.59
   0 -18  -6  281.15   14.62
   0  18  -4   -0.79    0.94
   0 -18  -4    1.06    0.90
   0  18  -4   -0.92    1.80
   0 -18  -4    0.33    1.29
   0  18  -2  429.65   14.95
   0  18  -2  403.88   16.49
   0  18   0   -0.31    1.83
   0  18   2  540.33   20.66
   0 -20  -8  417.97   17.71
   0  20  -8  347.45   16.18
   0 -20  -6   -0.70    1.58
   0  20  -6    0.28    1.14
   0 -20  -6    1.57    1.02
   0 -20  -6    0.84    1.42
   0 -20  -4   72.69    6.27
   0  20  -4   56.32    5.58
   0  20  -4   72.86    5.53
   0 -20  -2    1.40    1.23
   0  20  -2    0.61    0.89
   0  20  -2   -0.33    2.01
   0  20   0 1635.77   49.46
   0  20   2   -0.74    2.10
   0  20   4   85.05    7.00
   0 -22  -8    0.59    0.89
   0  22  -8    0.26    0.90
   0 -22  -6  251.69   16.22
   0 -22  -6  284.67   14.04
   0  22  -4    0.53    1.00
   0  22  -4   -1.32    2.75
   0 -22  -4   -0.35    1.64
   0 -22  -2  358.85   15.07
   0  22  -2  359.27   16.13
   0  22   0   -0.78    1.87
   0  22   2  333.04   16.02
   0  22   4   -1.46    3.23
   0  24  -8   12.54    1.89
   0 -24  -6    0.50    1.59
   0 -24  -6    1.70    1.54
   0 -24  -4   64.48    5.81
   0  24  -4   50.89    5.11
   0 -24  -2    2.43    1.42
   0  24  -2    0.39    1.67
   0  24   0   89.43    7.77
   0  24   2   -1.75    1.86
   0  24   4   70.51    6.31
   0  26  -8    0.68    0.44
   0 -26  -6   73.32    6.45
   0 -26  -4   -0.31    1.24
   0 -26  -4    1.14    1.43
   0  26  -2  120.12    8.82
   0  26   0   -0.90    2.21
   0  26   2  122.22    9.30
   0 -28  -6    1.87    1.13
   0 -28  -4   48.07    5.03
   0 -28  -2    0.70    1.26
   0  28  -2   -0.39    1.94
   0  28   0  772.31   28.98
   0  28   2   -0.86    2.28
   0  28   4   46.37    4.78
   0  30  -6   48.16    3.54
   0 -30  -6   47.50    3.63
   0 -30  -4   -0.54    1.33
   0 -30  -2  140.78    8.41
   0  30  -2  141.51    9.07
   0  30   0   -1.23    1.92
   0  30   2  149.91    9.69
   0 -32  -4   61.12    4.42
   0 -32  -2    0.67    0.91
   0  32   0   92.31    7.29
   0 -34  -4   -0.22    0.62
   1  -1  -9  103.05    7.97
  -1  -1  -9  104.90    7.77
  -1   1  -9  119.40    7.81
   1   1  -9  103.96    7.65
   1  -1  -9   99.79    6.12
  -1   1  -9  101.41    6.20
   1   1  -9  104.98    6.43
  -1  -1  -9  104.79    6.06
  -1   1  -9  106.17    6.99
   1   1  -9  108.59    6.98
   1  -1  -9  110.74    6.90
  -1  -1  -9   98.99    6.62
  -1  -1  -7   51.33    4.34
   1  -1  -7   55.62    4.55
   1  -1  -7   54.71    4.93
   1   1  -7   63.23    5.35
   1  -1  -7   54.38    5.70
  -1   1  -7   47.56    5.35
  -1  -1  -7   49.68    5.53
   1   1  -7   47.55    5.49
   1   1  -7   53.59    4.47
   1   1  -5  461.22   15.50
  -1   1  -5  479.13   15.48
   1  -1  -5  468.66   18.74
   1   1  -5  454.13   16.15
   1   1  -3 1274.90   33.44
   1  -1  -3 1247.37   32.71
  -1  -1  -3 1282.59   36.07
   1  -1  -3 1293.49   36.16
  -1   1  -3 1281.73   33.03
  -1   1  -1  509.32   13.54
  -1  -1   1  480.35   12.44
   1  -3  -9  381.76   14.54
  -1  -3  -9  344.66   14.11
   1   3  -9  368.32   15.16
   1  -3  -9  358.51   16.42
  -1  -3  -9  391.67   16.67
  -1   3  -9  326.91   14.51
   1   3  -9  369.19   14.98
   1  -3  -9  357.38   13.48
  -1   3  -9  367.30   14.03
  -1  -3  -9  355.39   13.28
   1   3  -9  350.44   14.10
   1  -3  -7  333.12   13.40
   1   3  -7  298.06   13.61
  -1  -3  -7  307.78   12.34
   1  -3  -7  312.17   12.54
  -1  -3  -7  318.90   15.07
  -1   3  -7  314.29   14.40
   1   3  -7  303.06   14.56
   1  -3  -7  312.97   15.09
  -1   3  -7  289.30   12.65
   1   3  -7  289.31   12.96
  -1   3  -5  352.31   12.30
   1   3  -5  330.32   12.15
   1   3  -5  338.41   13.01
  -1   3  -5  339.52   12.88
   1  -3  -5  368.21   13.58
   1   3  -5  364.23   15.01
   1  -3  -5  353.34   15.07
   1  -3  -3  677.18   19.98
   1   3  -3  647.92   19.53
  -1   3  -3  681.51   19.68
  -1  -3  -3  673.01   19.91
  -1   3  -3  641.65   17.81
   1   3  -3  646.74   17.95
  -1   3  -3  602.47   15.99
  -1  -3  -1 1626.34   42.88
  -1   3  -1 1681.13   42.83
  -1  -3   1 1455.60   37.08
   1   3   1 1427.47   36.70
  -1   5  -9   46.35    4.76
   1   5  -9   45.57    4.67
  -1  -5  -9   41.14    4.13
   1  -5  -9   52.82    4.48
  -1  -5  -9   54.65    5.55
   1   5  -9   51.73    4.55
  -1  -5  -9   47.90    3.82
  -1   5  -9   48.40    4.30
   1  -5  -9   50.63    4.02
   1  -5  -9   52.53    5.47
   1  -5  -7   67.26    5.24
   1   5  -7   62.34    5.61
   1  -5  -7   59.87    4.62
  -1  -5  -7   62.55    4.60
  -1  -5  -7   56.78    5.87
   1  -5  -7   57.85    5.91
  -1   5  -7   64.76    5.51
   1   5  -7   51.44    5.19
   1   5  -7   59.05    5.31
  -1   5  -7   62.18    5.29
   1   5  -5   15.45    2.08
  -1   5  -5   15.99    2.32
   1   5  -5   15.30    2.27
   1  -5  -5   17.24    2.51
  -1   5  -3    5.20    1.03
   1   5  -3    7.47    1.21
  -1  -5  -3    7.38    1.48
   1  -5  -3    5.54    1.30
   1   5  -3    4.08    1.09
  -1   5  -3    5.99    1.25
   1   5  -1   98.22    3.59
   1  -5  -1   99.31    3.73
   1   5   1  127.00    4.48
   1  -7  -9  121.73    8.28
  -1  -7  -9  139.08    8.72
  -1   7  -9  132.19    8.40
   1   7  -9  145.53    8.69
   1   7  -9  145.65    8.10
   1  -7  -9  132.19    6.86
  -1   7  -9  130.18    7.62
   1   7  -7   50.60    4.76
   1  -7  -7   48.53    4.78
  -1  -7  -7   49.48    4.66
   1  -7  -7   51.30    5.05
   1   7  -7   57.88    5.55
   1  -7  -7   47.63    4.07
  -1  -7  -7   54.40    4.20
  -1   7  -7   50.69    4.87
   1   7  -7   62.85    5.40
   1  -7  -7   51.88    4.52
   1   7  -5  909.21   27.84
   1   7  -5  977.86   28.54
   1  -7  -5  941.40   29.69
   1   7  -5  928.86   28.96
  -1   7  -5  972.78   29.11
   1   7  -3 1093.20   30.78
  -1   7  -3 1102.56   30.81
   1   7  -3 1103.15   30.81
   1  -7  -3 1044.12   31.07
   1  -7  -1  419.14   11.79
   1   7  -1  419.11   11.64
   1   7   1  515.04   14.98
  -1   9  -9   91.00    6.92
   1   9  -9   77.70    6.52
  -1   9  -9   95.13    6.39
   1   9  -9   87.12    6.29
   1  -9  -7   52.91    5.53
  -1  -9  -7   47.79    5.17
  -1  -9  -7   41.07    4.65
   1  -9  -7   51.36    5.15
   1   9  -7   50.10    5.37
   1  -9  -7   52.81    4.20
  -1  -9  -7   52.77    4.13
   1   9  -7   49.87    4.92
  -1   9  -7   53.32    4.95
   1  -9  -7   45.89    4.97
   1  -9  -7   52.97    4.55
   1   9  -5  674.64   21.73
   1   9  -5  655.79   22.11
  -1   9  -5  689.04   22.24
   1  -9  -5  664.54   22.96
   1   9  -3  301.00   11.31
  -1   9  -3  320.51   11.50
   1   9  -3  317.22   10.95
   1  -9  -3  303.55   11.09
  -1   9  -1   23.88    2.26
   1   9  -1   21.39    2.12
   1   9   1   21.18    1.94
  -1  11  -9   45.21    4.49
   1 -11  -9   53.42    4.70
  -1 -11  -9   46.22    4.34
  -1  11  -9   55.54    5.43
   1  11  -9   51.41    5.21
   1  11  -7   28.54    4.28
   1 -11  -7   28.01    3.98
  -1 -11  -7   23.05    3.60
   1 -11  -7   23.82    2.91
  -1 -11  -7   22.80    2.80
   1 -11  -7   22.78    3.56
  -1 -11  -7   19.89    3.37
   1 -11  -7   22.25    3.30
  -1 -11  -7   22.57    3.31
   1  11  -7   28.10    3.66
  -1  11  -7   31.45    3.84
   1 -11  -7   19.25    3.45
   1 -11  -5   94.52    5.32
  -1 -11  -5   87.40    5.11
  -1  11  -5   94.36    6.02
  -1 -11  -5   86.41    6.41
   1 -11  -5   84.95    6.39
  -1 -11  -5   85.37    6.16
   1 -11  -5   82.94    6.05
   1  11  -3    9.06    1.65
  -1  11  -3   13.75    1.95
  -1  11  -3   10.28    1.80
  -1  11  -1  131.13    6.34
   1  11  -1  139.88    6.46
   1  11   1  114.92    5.45
  -1  13  -9   78.41    6.72
   1  13  -9   82.10    6.94
   1 -13  -9   78.23    5.37
  -1 -13  -9   82.01    5.44
  -1 -13  -7   59.66    5.52
   1 -13  -7   65.37    5.84
   1 -13  -7   67.61    6.20
  -1 -13  -7   62.85    5.91
  -1 -13  -7   52.46    5.54
   1 -13  -7   48.40    5.36
   1  13  -7   68.12    5.60
  -1  13  -7   66.44    5.51
  -1  13  -7   61.01    6.62
   1  13  -7   68.99    6.97
   1 -13  -7   57.71    6.35
   1 -13  -5  329.05   12.26
   1 -13  -5  304.97   13.09
  -1 -13  -5  292.27   12.92
  -1 -13  -5  283.02   13.41
   1 -13  -5  290.36   13.49
   1  13  -3  315.25   12.43
  -1  13  -3  316.08   12.42
  -1  13  -3  314.79   11.86
  -1 -13  -3  291.28   12.99
   1  13  -3  304.70   11.77
   1  13  -1  177.30    8.10
  -1  13  -1  177.15    8.01
  -1  15  -9    0.71    1.14
   1  15  -9    0.71    1.14
   1 -15  -9    0.75    0.93
  -1 -15  -9    0.57    0.85
   1 -15  -7   85.09    6.28
  -1 -15  -7   85.59    6.95
   1 -15  -7   90.05    7.15
  -1 -15  -7   76.03    5.97
   1 -15  -7   69.89    7.58
  -1  15  -7   73.87    5.93
   1  15  -7   83.37    6.27
  -1 -15  -7   80.63    7.00
   1 -15  -7   79.34    7.03
   1  15  -7   77.33    7.96
  -1  15  -7   74.76    7.85
   1 -15  -5  328.88   13.74
  -1 -15  -5  316.64   13.52
   1 -15  -5  324.65   14.64
  -1 -15  -5  330.16   14.75
   1  15  -5  327.57   13.68
  -1  15  -5  331.60   13.74
   1  15  -3  568.00   19.74
   1  15  -3  573.29   18.98
  -1  15  -3  566.31   18.98
  -1  15  -3  576.50   20.04
   1  15  -3  577.12   19.89
  -1 -15  -3  529.38   20.40
  -1  15  -1   39.09    4.02
   1  15  -1   44.10    4.16
   1  15  -1   49.04    4.06
  -1 -15  -1   49.68    4.16
  -1  15   1   37.39    3.96
   1  15   1   36.65    3.93
  -1  15   3  636.82   22.42
   1  15   3  634.47   22.32
  -1  17  -9   45.08    4.59
   1  17  -9   46.49    4.64
   1 -17  -7    3.43    1.40
  -1 -17  -7    3.67    1.39
   1  17  -7    4.12    2.40
  -1  17  -7    3.53    2.11
  -1  17  -7    3.34    1.67
   1 -17  -7    3.23    1.71
  -1 -17  -7    5.65    2.19
   1 -17  -7    6.02    2.64
  -1 -17  -7    4.49    1.88
   1 -17  -7    4.51    1.85
  -1 -17  -5  208.13    9.84
   1  17  -5  198.00   10.08
  -1  17  -5  191.67    9.96
   1 -17  -5  192.32    9.52
   1  17  -3   59.88    4.57
  -1  17  -3   56.03    4.40
   1  17  -3   52.97    4.85
  -1  17  -3   60.34    5.22
  -1 -17  -3   53.92    4.94
   1 -17  -3   62.79    5.22
   1  17  -3   52.39    4.73
   1  17  -1  436.95   15.92
  -1  17  -1  418.30   16.33
   1  17  -1  397.34   16.16
  -1  17  -1  414.29   13.99
   1  17  -1  433.65   14.07
  -1 -17  -1  380.68   15.56
   1  17   1  438.68   17.13
  -1  17   1  422.18   17.01
  -1  17   3   57.95    5.60
   1  17   3   63.16    5.63
   1  19  -9   52.88    4.29
  -1  19  -9   46.90    4.05
   1  19  -7  132.94   11.27
  -1  19  -7  139.30   11.46
  -1 -19  -7  195.01   10.34
   1 -19  -7  190.79   10.28
   1 -19  -7  182.12   10.71
  -1 -19  -7  189.03   10.90
   1 -19  -7  194.28    8.85
  -1 -19  -7  202.83    9.04
   1 -19  -7  159.03   12.40
   1  19  -5  344.06   14.24
  -1  19  -5  339.66   14.11
  -1 -19  -5  319.92   12.99
   1 -19  -5  322.49   12.99
   1  19  -3  809.49   27.19
  -1 -19  -3  768.87   26.82
   1 -19  -3  783.45   26.90
  -1  19  -3  788.74   25.46
   1  19  -3  820.71   25.67
  -1  19  -3  826.94   27.44
   1  19  -1  578.92   18.52
   1  19  -1  594.46   21.82
  -1  19  -1  603.43   21.82
   1  19   1  590.36   22.56
  -1  19   1  623.22   22.78
   1  19   3  926.65   31.77
  -1  19   3  969.05   32.18
   1  21  -9   11.00    1.53
   1 -21  -7   16.14    2.82
  -1 -21  -7   17.11    3.11
   1 -21  -7   17.96    3.04
   1 -21  -7   17.70    3.91
   1  21  -7   13.70    3.35
  -1  21  -7   11.68    3.19
  -1 -21  -5   58.72    4.47
   1 -21  -5   51.43    4.15
  -1  21  -5   56.36    4.96
   1  21  -5   59.04    5.09
  -1 -21  -5   61.51    5.85
   1 -21  -5   69.44    6.17
  -1  21  -3   79.93    5.52
   1  21  -3   72.93    5.28
   1  21  -3   68.29    6.08
  -1  21  -3   69.22    6.07
  -1 -21  -3   70.31    6.01
   1 -21  -3   76.31    6.25
  -1  21  -1  119.10    8.44
   1  21  -1  122.59    8.45
   1 -21  -1  115.79    7.06
  -1 -21  -1  116.93    7.09
  -1  21   1  123.53    8.80
   1  21   1  133.77    9.08
   1  21   3  103.98    7.95
  -1  21   3   87.61    7.43
   1 -23  -7  142.53    8.17
  -1 -23  -7  143.23    8.25
   1 -23  -7  142.31    9.61
   1  23  -7  129.46    8.89
  -1  23  -7  128.97    8.85
   1 -23  -5  285.41   13.62
  -1 -23  -5  292.14   13.73
  -1 -23  -3  189.34   10.43
   1 -23  -3  199.27   10.65
   1  23  -3  180.02   10.61
  -1  23  -3  186.25   10.78
  -1 -23  -1  246.07   11.25
   1 -23  -1  234.81   11.12
  -1  23  -1  261.90   13.42
   1  23  -1  242.08   13.10
   1  23   1  263.71   13.97
  -1  23   1  249.95   13.67
  -1  23   3  228.76   12.76
   1  23   3  211.12   12.38
   1 -25  -7   11.63    2.14
  -1 -25  -7   15.13    2.29
   1  25  -7   12.85    2.35
  -1  25  -7   15.98    2.53
   1 -25  -7   20.59    3.02
   1 -25  -5   59.15    5.38
   1 -25  -5   50.87    5.48
  -1 -25  -5   55.64    5.65
   1 -25  -3  101.22    7.26
  -1 -25  -3   88.51    6.78
   1  25  -3   89.10    7.27
  -1  25  -3   96.80    7.54
  -1  25  -1    2.13    1.87
   1  25  -1    3.82    2.15
   1  25   1    0.44    1.81
  -1  25   1    0.45    1.83
  -1  25   3  110.28    8.60
   1  25   3   96.76    8.17
   1  27  -7   23.82    2.55
  -1  27  -7   17.59    2.23
  -1 -27  -7   23.45    2.48
   1 -27  -7   19.32    2.39
   1 -27  -7   23.05    2.45
  -1 -27  -5  197.99   10.58
   1 -27  -5  202.17   10.73
  -1  27  -3  147.30    9.37
   1  27  -3  149.01    9.39
  -1 -27  -3  151.25    9.62
  -1  27  -1    2.18    1.78
   1  27  -1    3.46    1.96
  -1 -27  -1    5.06    1.87
   1  27   1    4.06    2.28
  -1  27   1    2.28    2.06
   1  27   3  172.96   10.84
  -1  27   3  189.71   11.29
   1  29  -7   15.45    1.56
   1 -29  -5  149.95    8.90
  -1 -29  -5  163.22    8.51
   1 -29  -5  149.25    8.23
   1 -29  -3  121.26    8.06
  -1 -29  -3  126.33    8.17
  -1  29  -3  117.29    7.93
   1  29  -3  121.93    8.05
   1 -29  -1   73.61    5.96
  -1 -29  -1   72.15    5.83
   1  29  -1   67.18    6.70
  -1  29  -1   63.28    6.54
   1  29   1   80.99    7.54
  -1  29   1   93.46    7.95
  -1  29   3  129.64    8.76
   1  29   3  118.73    8.41
  -1 -31  -5    3.55    1.18
   1 -31  -5    4.49    1.26
   1 -31  -5    3.99    1.26
  -1 -31  -5    4.15    1.29
  -1 -31  -3   10.34    2.20
   1 -31  -3    7.80    1.94
  -1  31  -1   20.70    3.60
   1  31  -1   19.17    3.44
  -1 -31  -1   19.75    2.68
   1 -31  -1   19.27    2.71
   1  31   1   10.88    2.74
  -1  31   1   16.59    3.32
  -1  31   3    6.62    2.15
   1  31   3    7.46    2.28
  -1 -33  -5   32.00    2.48
   1 -33  -5   33.12    2.42
  -1 -33  -5   28.61    2.31
   1 -33  -3   27.20    2.81
  -1 -33  -3   27.74    2.84
   1  33  -1   60.49    5.34
  -1  33  -1   60.55    5.38
   1  33   1   55.95    5.30
  -1  33   1   50.46    5.03
   1  35  -1   41.01    3.76
   1  35   1   32.85    3.40
   2   0 -10   93.26    5.54
   2   0  -8   -1.33    2.07
  -2   0  -8    0.40    1.74
  -2   0  -8   -0.25    0.97
   2   0  -8   -0.27    0.98
   2   0  -8   -0.61    1.57
   2   0  -6  147.39    7.27
   2   0  -6  156.17    8.10
   2   0  -6  135.89    7.54
  -2   0  -6  142.07    8.65
   2   0  -6  143.78    8.93
   2   0  -4    1.72    1.11
   2   0  -4    1.63    0.52
  -2   0   0    1.21    0.21
   2  -2 -10   18.43    2.81
   2   2 -10   16.43    2.31
   2  -2  -8   98.40    6.70
   2   2  -8   90.21    6.79
   2  -2  -8   94.70    6.27
   2   2  -8   87.91    6.30
  -2   2  -8   95.29    6.26
  -2  -2  -8   93.05    5.93
   2   2  -8   86.47    7.55
   2  -2  -8   96.03    8.11
  -2   2  -8   91.17    7.26
  -2  -2  -8   93.71    7.79
  -2  -2  -6   81.20    6.38
   2  -2  -6   87.48    6.69
  -2   2  -6   82.23    6.27
   2   2  -6   71.38    6.19
  -2   2  -6   74.50    5.18
   2  -2  -6   89.57    5.76
   2   2  -6   90.09    6.07
   2  -2  -6   79.08    5.06
   2   2  -6   86.39    5.33
   2   2  -6   81.00    5.73
   2  -2  -6   89.05    6.07
  -2  -2  -6   78.85    4.99
   2  -2  -6   84.52    5.31
   2   2  -4   26.78    2.11
   2  -2  -4   29.94    3.39
   2   2  -2   21.94    1.43
   2  -2  -2   20.25    2.00
  -2   2  -2   22.13    1.42
  -2  -2   0  383.58   10.47
  -2  -2   2   24.44    1.23
   2  -4 -10    1.88    1.33
  -2  -4 -10   -0.24    1.12
   2   4 -10    3.16    1.17
   2   4 -10    1.08    0.91
   2  -4  -8  520.76   18.02
   2   4  -8  391.94   16.76
  -2  -4  -8  459.03   16.28
  -2   4  -8  424.07   16.81
   2  -4  -8  464.20   16.83
  -2  -4  -8  497.55   20.18
   2  -4  -8  449.68   19.92
  -2   4  -8  470.38   17.91
   2   4  -8  460.11   19.01
   2   4  -8  481.10   18.64
   2  -4  -6   20.33    2.94
   2   4  -6   19.88    2.89
  -2  -4  -6   15.64    2.99
   2   4  -6   19.99    3.13
   2  -4  -6   13.95    2.74
  -2   4  -6   20.62    2.74
   2  -4  -6   17.31    2.28
   2   4  -6   19.05    2.49
  -2  -4  -6   15.87    2.15
   2  -4  -6   17.12    2.31
   2  -4  -6   19.11    2.60
   2   4  -6   17.30    2.68
   2  -4  -4 2124.57   56.92
   2   4  -4 2044.07   56.29
   2   4  -4 1958.64   53.90
   2  -4  -2  287.80    9.48
   2   4  -2  268.97    9.14
  -2   4  -2  260.95    8.66
   2   4  -2  257.91    8.46
   2   4   0 2489.99   63.55
  -2  -4   0 2489.89   63.93
  -2  -4   2  274.84    8.24
   2  -6 -10   19.26    2.75
   2   6 -10   17.71    2.29
   2   6 -10   18.70    2.53
  -2  -6 -10   23.24    2.97
  -2  -6  -8   13.55    3.06
   2   6  -8   16.95    2.86
  -2   6  -8   13.58    2.29
   2  -6  -8   15.79    2.57
   2   6  -8   17.09    3.05
   2   6  -8   11.94    2.49
   2  -6  -8   12.31    2.16
  -2  -6  -8   11.70    2.04
   2   6  -6   39.45    4.05
   2  -6  -6   41.56    4.22
   2   6  -6   39.88    4.24
   2  -6  -6   38.39    4.41
   2   6  -6   36.12    3.55
   2  -6  -6   42.90    3.87
   2  -6  -6   36.18    3.98
  -2   6  -6   33.18    3.69
   2  -6  -6   37.95    3.44
  -2  -6  -6   35.22    3.15
   2   6  -6   35.72    4.00
   2   6  -4  702.82   22.69
   2   6  -4  790.81   22.74
   2  -6  -4  743.09   24.15
   2   6  -4  785.63   23.89
   2   6  -4  745.29   22.38
   2  -6  -4  741.68   23.39
  -2   6  -2  163.46    6.45
   2   6  -2  169.75    6.35
   2  -6  -2  160.08    6.43
   2   6  -2  162.04    6.24
   2   6   0 1055.39   28.34
   2   8 -10   15.84    2.44
   2  -8 -10   19.95    2.64
  -2  -8 -10   21.63    2.73
   2  -8  -8   95.48    6.27
   2  -8  -8   86.02    5.58
  -2  -8  -8   77.21    5.11
   2   8  -8   76.25    6.25
   2   8  -8   72.98    6.44
  -2  -8  -6   56.65    4.75
   2  -8  -6   70.41    5.76
   2   8  -6   69.14    5.43
  -2  -8  -6   58.49    5.39
   2  -8  -6   63.62    5.59
   2  -8  -6   66.40    4.88
   2   8  -6   61.09    5.51
  -2   8  -6   64.67    5.14
   2  -8  -6   52.59    5.20
  -2  -8  -6   49.13    4.81
   2  -8  -6   58.48    4.32
  -2  -8  -6   61.60    4.20
   2   8  -4   68.67    4.65
   2  -8  -4   74.21    5.07
  -2  -8  -4   69.98    5.29
   2   8  -4   66.69    4.49
  -2   8  -4   69.45    4.60
   2   8  -4   71.14    4.59
   2   8  -4   65.10    4.21
  -2   8  -2  196.90    7.82
   2   8  -2  197.40    7.69
   2  -8  -2  192.21    7.17
   2   8  -2  197.90    7.01
   2   8   0  803.37   22.73
   2  10 -10  126.32    7.14
   2  10  -8    0.62    1.17
   2 -10  -8    3.65    1.29
   2 -10  -8    3.51    1.69
  -2 -10  -8    1.69    1.49
   2  10  -8    0.79    1.01
   2  10  -6  586.22   20.99
  -2 -10  -6  598.86   21.82
   2 -10  -6  558.96   21.56
   2 -10  -6  569.74   21.91
   2 -10  -6  609.29   19.59
  -2 -10  -6  599.94   19.15
  -2 -10  -6  536.33   20.97
  -2  10  -6  599.25   20.94
   2 -10  -6  642.10   20.65
   2 -10  -6  571.21   21.81
  -2 -10  -6  569.19   21.57
   2  10  -4   84.28    5.26
  -2 -10  -4   70.89    5.66
  -2  10  -2  476.82   15.57
   2 -10  -2  466.22   14.09
   2  10  -2  471.83   13.95
   2  10   0  268.26    9.65
   2  12 -10   30.43    3.23
   2 -12 -10   35.46    2.90
   2 -12  -8  185.26   10.15
   2  12  -8  180.18    9.56
  -2 -12  -8  183.92    9.85
   2 -12  -8  180.37   10.00
   2  12  -8  178.59   11.12
   2  12  -6   46.71    4.59
  -2  12  -6   56.65    4.93
  -2 -12  -6   47.25    4.84
   2 -12  -6   55.78    5.18
  -2 -12  -6   48.38    5.18
   2 -12  -6   45.03    5.04
  -2 -12  -6   53.39    4.21
   2 -12  -6   53.44    4.31
   2 -12  -6   48.20    5.38
  -2 -12  -6   46.42    5.09
   2  12  -4  169.20    8.60
  -2 -12  -4  202.88   10.42
   2  12  -4  193.58    9.08
  -2  12  -4  192.95    8.84
   2  12   0  283.51   10.60
   2  14 -10   73.29    4.69
   2  14  -8   30.67    4.64
   2  14  -8   32.25    3.66
   2 -14  -8   26.85    3.66
   2 -14  -8   19.05    3.71
  -2 -14  -8   31.63    3.64
   2 -14  -8   26.32    3.45
  -2 -14  -6  207.67   12.09
   2 -14  -6  205.51   11.39
  -2 -14  -6  225.10   11.89
  -2 -14  -6  217.60   10.90
   2 -14  -6  226.68   11.09
  -2  14  -6  214.81   10.60
   2 -14  -6  183.49   12.24
   2  14  -4  483.16   17.30
  -2  14  -4  485.86   17.30
   2  14  -4  474.54   17.63
   2  14  -2  579.86   18.04
  -2  14  -2  553.40   19.19
   2  14  -2  557.80   19.09
  -2  14  -2  564.96   17.91
  -2 -14  -2  518.86   19.26
   2  14   0    6.86    1.64
  -2  14   2  651.40   21.65
   2  14   2  591.56   21.20
   2  16 -10   14.88    1.69
   2 -16  -8  758.08   25.38
   2  16  -8  759.07   24.46
   2 -16  -8  804.65   24.52
  -2 -16  -8  775.64   24.36
  -2 -16  -6   17.13    3.23
   2 -16  -6   17.88    3.29
   2 -16  -6   15.84    3.79
  -2 -16  -6   17.01    3.49
   2 -16  -6   22.80    3.20
  -2 -16  -6   17.51    2.82
   2 -16  -4  631.14   20.74
  -2  16  -4  622.72   21.20
   2  16  -4  641.61   21.33
  -2 -16  -4  586.93   22.06
   2 -16  -4  606.59   22.26
  -2 -16  -4  629.70   20.69
   2  16  -4  636.24   21.69
  -2  16  -4  587.69   21.57
   2  16  -4  600.29   21.57
   2  16  -2    4.91    1.60
  -2  16  -2    2.92    1.47
   2  16  -2    3.28    1.40
   2  16  -2    1.45    0.92
  -2  16  -2    2.55    1.11
  -2 -16  -2    1.67    1.14
  -2  16   0 4264.26  115.72
   2  16   0 4390.07  115.93
   2  16   0 4392.38  114.71
  -2  16   2    0.89    1.12
   2  16   2    3.52    1.66
   2  18  -8    9.39    2.69
  -2 -18  -8    9.63    1.83
   2 -18  -8    6.37    1.60
   2 -18  -8    7.06    2.45
  -2 -18  -6  296.12   15.18
   2  18  -6  290.87   12.93
  -2  18  -6  296.83   12.90
   2 -18  -6  238.80   16.52
   2 -18  -6  271.87   12.06
  -2 -18  -6  304.77   12.56
   2 -18  -6  292.80   14.01
  -2 -18  -6  274.33   13.77
   2  18  -4   34.76    3.70
  -2  18  -4   31.56    3.57
   2  18  -4   29.65    3.79
  -2  18  -4   31.45    4.02
  -2 -18  -4   30.02    3.16
   2 -18  -4   29.58    3.89
  -2 -18  -4   27.06    3.72
   2  18  -2  491.49   19.09
  -2  18  -2  517.79   19.47
   2  18  -2  533.94   19.32
  -2  18  -2  530.80   17.55
   2  18  -2  524.87   17.52
  -2 -18  -2  499.74   19.57
  -2  18   0   23.88    3.47
   2  18   0   30.43    3.87
  -2 -18   0   28.31    3.16
   2  18   2  629.68   23.24
  -2  18   2  651.42   23.54
   2  20  -8  444.69   19.00
   2 -20  -8  524.75   20.47
  -2 -20  -6  126.34    9.09
   2 -20  -6  117.03    8.71
   2 -20  -6  102.15   10.27
  -2 -20  -6  107.18    6.53
   2 -20  -6  108.13    6.35
  -2 -20  -6  110.53    7.83
   2  20  -6  111.52    7.15
   2 -20  -4  199.19   10.83
  -2 -20  -4  192.04   10.79
  -2  20  -4  189.97   10.63
   2  20  -4  185.77   10.30
   2  20  -4  199.34    9.85
  -2  20  -4  198.59    9.84
   2 -20  -2   53.91    4.86
  -2 -20  -2   50.76    4.79
   2  20  -2   59.33    4.31
  -2  20  -2   52.15    5.30
   2  20  -2   49.00    5.14
  -2  20   0 1788.15   53.63
   2  20   0 1811.27   53.86
   2  20   2   59.92    5.90
  -2  20   2   65.92    6.16
   2  20   4  224.02   11.87
  -2  20   4  224.58   12.02
   2  22  -8   14.80    2.48
   2 -22  -8   20.30    2.99
  -2 -22  -6  206.58   11.85
   2 -22  -6  235.13   12.48
   2 -22  -6  229.58   14.99
   2 -22  -4  283.44   13.68
  -2 -22  -4  290.21   13.70
   2  22  -4  287.83   12.41
  -2  22  -4  273.40   13.32
   2  22  -4  280.18   13.21
   2  22  -2  536.36   18.21
   2  22  -2  558.21   21.62
  -2 -22  -2  535.25   20.10
   2 -22  -2  551.88   20.16
  -2  22  -2  552.90   21.47
  -2  22   0   15.66    3.19
   2  22   0   13.34    3.10
   2  22   2  596.50   23.40
  -2  22   2  580.20   23.27
   2  22   4  349.58   15.79
  -2  22   4  353.07   15.96
   2  24  -8   59.66    4.03
   2 -24  -6   39.19    5.41
   2 -24  -6   38.79    4.25
   2 -24  -6   35.82    4.34
  -2 -24  -6   40.52    4.60
   2  24  -4   -0.32    2.12
  -2  24  -4   -0.66    2.43
  -2 -24  -4    0.34    1.29
   2 -24  -4   -0.34    1.81
  -2 -24  -4    2.03    1.66
  -2 -24  -2   19.81    3.12
   2 -24  -2   22.42    3.30
   2  24  -2   25.08    4.06
  -2  24  -2   22.24    3.88
   2  24   0   71.35    6.86
  -2  24   0   65.16    6.54
  -2  24   2   26.59    4.39
   2  24   2   20.86    3.98
   2  24   4    5.00    2.25
  -2  24   4   -1.45    2.69
   2  26  -8    3.97    0.80
   2 -26  -6  285.55   13.77
  -2 -26  -6  280.31   12.76
   2 -26  -6  269.70   12.37
   2 -26  -4   46.26    4.78
  -2 -26  -4   49.33    5.35
   2  26  -2  110.46    8.41
  -2  26  -2  111.05    8.55
   2 -26  -2  103.42    7.05
  -2 -26  -2  107.87    7.97
  -2  26   0    4.96    2.29
   2  26   0    2.23    2.08
   2  26   2  132.06    9.80
  -2  26   2  143.40   10.23
   2  26   4   46.33    5.03
  -2  26   4   45.07    4.99
   2 -28  -6   36.46    3.83
  -2 -28  -4  157.68    9.34
   2 -28  -4  152.60    9.19
   2  28  -2    8.60    2.66
  -2  28  -2    5.49    2.31
  -2 -28  -2    9.38    2.34
   2  28   0   -0.44    2.06
  -2  28   0   -0.89    2.26
  -2  28   2    7.75    2.68
   2  28   2    9.35    2.86
   2  28   4  151.55    8.65
   2 -30  -6   51.43    3.77
  -2 -30  -6   56.34    3.75
   2  30  -6   44.86    3.44
  -2 -30  -4   95.76    6.42
   2 -30  -4   95.43    6.42
   2 -30  -2   18.27    3.02
  -2 -30  -2   16.13    2.83
  -2  30  -2   12.62    2.94
   2  30  -2   16.42    3.33
   2  30   0    4.49    2.07
  -2  30   0    5.75    2.33
  -2  30   2   18.70    3.79
   2  30   2   16.24    3.53
  -2 -32  -4  286.20   11.14
   2 -32  -4  279.16   11.11
   2 -32  -2   47.85    4.12
  -2 -32  -2   39.87    3.68
   2  32  -2   34.57    4.08
  -2  32  -2   39.24    4.31
  -2  32   0  536.54   20.88
   2  32   0  537.79   20.87
   2  32   2   46.18    4.85
  -2  32   2   47.91    4.89
  -2 -34  -4   14.49    1.62
   2 -34  -4   13.21    1.54
   2 -34  -2   41.04    2.98
   2  34  -2   38.98    3.64
  -2  34   0   68.56    5.45
   2  34   0   65.40    5.40
   2  34   2   40.09    3.84
   3  -1  -9  243.32   10.80
   3   1  -9  237.32   10.94
   3   1  -9  220.43   10.18
   3  -1  -9  229.53   10.16
  -3   1  -9  209.55    9.41
  -3  -1  -9  233.04   11.75
  -3   1  -9  236.19   11.21
   3  -1  -9  211.03   12.27
   3   1  -9  187.95   11.49
   3   1  -7  116.02    7.38
   3  -1  -7  134.22    7.89
   3   1  -7  142.47    8.23
   3  -1  -7  133.33    7.55
  -3  -1  -7  130.56    7.12
   3   1  -7  119.12    7.21
   3  -1  -7  126.98    7.36
   3   1  -7  122.77    9.01
   3  -1  -7  146.92    9.67
  -3   1  -7  134.41    8.78
  -3  -1  -7  132.73    8.96
   3   1  -5   64.26    4.22
   3  -1  -5   67.26    5.86
   3  -1  -5   71.31    4.75
   3   1  -5   67.41    4.65
  -3  -1  -5   71.83    4.75
   3  -1  -5   60.86    4.08
   3  -1  -3  132.87    6.76
   3   1  -3  138.98    4.91
  -3  -1  -1  610.61   16.11
  -3  -1   3  154.86    4.71
   3   3  -9   66.44    5.52
   3  -3  -9   86.18    5.79
  -3   3  -9   68.56    4.90
   3  -3  -9   73.18    5.10
   3   3  -9   66.89    5.25
   3   3  -9   77.05    6.44
   3  -3  -9   79.48    7.02
  -3  -3  -9   80.73    6.62
  -3  -3  -7   78.12    5.14
   3  -3  -7   69.66    5.21
  -3   3  -7   59.55    4.79
   3  -3  -7   82.01    5.77
   3   3  -7   73.45    5.91
   3   3  -7   63.21    5.10
   3  -3  -7   70.05    5.19
  -3  -3  -7   71.91    6.50
   3  -3  -7   71.92    6.64
  -3   3  -7   71.45    5.93
   3   3  -7   72.89    6.81
   3   3  -7   63.29    5.56
   3   3  -5  271.58   10.33
   3   3  -5  253.89    9.32
   3   3  -5  267.14   12.56
   3  -3  -5  261.63   12.73
   3  -3  -5  277.38   11.17
  -3  -3  -5  263.18   10.93
   3   3  -5  262.21   10.86
  -3   3  -5  261.34   10.53
   3  -3  -5  250.57    9.91
  -3   3  -3  622.34   16.18
   3  -3  -3  581.90   19.57
   3   3  -3  624.80   19.53
   3   3  -3  596.56   17.44
  -3  -3  -1  311.26    9.16
  -3  -3   1  353.30   10.10
  -3   3   3  655.51   17.26
  -3  -3   3  646.60   17.38
   3   5  -9   53.06    4.92
  -3  -5  -9   72.57    6.17
   3  -5  -9   64.78    6.17
   3  -5  -9   67.25    5.03
  -3   5  -9   58.62    4.60
   3   5  -9   53.90    4.83
   3  -5  -9   56.71    4.34
   3   5  -7    5.86    2.04
   3   5  -7    5.26    1.71
   3  -5  -7    4.86    1.59
   3   5  -7    7.08    1.97
  -3   5  -7    7.06    1.88
  -3   5  -7    3.57    1.47
  -3  -5  -7    4.11    1.90
   3  -5  -7    6.22    1.58
  -3  -5  -7    4.89    1.31
   3   5  -5    9.93    1.67
   3   5  -5   12.84    1.92
   3  -5  -5   13.68    2.22
  -3  -5  -5    8.69    1.84
   3  -5  -5   13.14    2.63
   3   5  -5   15.26    2.67
  -3   5  -5    6.65    1.53
   3  -5  -5   11.68    1.75
   3   5  -5   12.45    2.10
   3  -5  -3  177.38    7.73
   3   5  -3  162.80    7.25
   3   5  -3  156.03    6.34
  -3  -5  -1  886.87   24.41
   3   5   1  843.34   22.79
  -3  -5   1  885.00   23.54
   3   7  -9  189.21   10.00
  -3   7  -9  172.48    8.74
   3   7  -9  155.89    8.93
   3  -7  -9  189.00    8.53
  -3  -7  -9  187.67   10.08
   3  -7  -7  151.22    8.17
   3  -7  -7  157.11    9.23
   3  -7  -7  142.02    9.39
   3   7  -7  153.76    8.97
   3  -7  -7  129.26    8.48
  -3   7  -7  147.51    8.52
   3   7  -7  162.72    9.26
   3  -7  -7  150.12    7.83
  -3  -7  -7  152.35    7.39
   3   7  -7  129.18    8.67
   3   7  -5  463.52   16.07
   3  -7  -5  446.71   15.50
  -3   7  -5  461.41   16.50
   3   7  -5  476.18   16.09
   3   7  -5  462.95   16.74
   3  -7  -5  454.38   17.86
   3   7  -5  500.33   17.85
   3  -7  -5  459.61   17.12
  -3  -7  -5  489.43   17.40
   3  -7  -3  142.54    6.69
   3   7  -3  137.15    6.35
   3   7  -3  137.06    6.17
   3   7  -1 1252.59   33.90
   3   7   1 1234.18   33.01
  -3  -7   1 1237.84   33.73
   3   9  -9   10.21    2.38
   3  -9  -9   10.03    2.45
  -3   9  -9   14.14    2.36
   3   9  -9   12.50    2.45
  -3  -9  -7   35.37    4.39
   3  -9  -7   30.28    4.25
   3   9  -7   32.55    4.32
   3  -9  -7   35.89    3.72
   3   9  -7   32.11    4.01
  -3   9  -7   30.63    3.77
  -3  -9  -7   36.14    3.31
   3  -9  -7   29.88    3.24
   3  -9  -7   30.91    4.05
   3  -9  -7   29.68    4.05
  -3  -9  -7   23.98    3.47
   3  -9  -5  396.12   13.64
   3   9  -5  342.89   13.47
  -3  -9  -5  383.90   13.43
   3   9  -5  329.54   13.72
   3   9  -5  350.66   13.66
  -3   9  -5  341.98   13.74
  -3  -9  -5  366.96   14.76
   3  -9  -5  362.04   14.71
  -3  -9  -5  365.15   14.64
   3  -9  -3  498.46   16.16
   3   9  -3  504.59   15.93
   3   9  -3  489.07   16.30
   3  -9  -1  244.23    7.66
   3   9  -1  253.84    7.57
   3   9  -1  268.32    9.29
   3   9   1  278.00    9.50
  -3 -11  -9    6.78    1.83
   3 -11  -9    6.37    1.86
   3  11  -9    6.97    2.06
  -3 -11  -7   12.53    2.62
   3 -11  -7   10.95    2.54
   3  11  -7   13.27    2.72
  -3  11  -7   12.72    2.51
   3 -11  -7   10.22    2.32
  -3 -11  -7   16.43    2.88
  -3 -11  -7   10.59    2.43
   3 -11  -7   11.86    2.64
   3  11  -7   10.84    2.60
   3 -11  -7    8.48    1.83
  -3 -11  -7   10.34    1.93
   3 -11  -7    9.60    2.41
  -3 -11  -5  579.69   22.44
   3 -11  -5  601.18   22.60
  -3  11  -5  629.47   21.39
  -3 -11  -5  640.32   22.51
   3  11  -5  660.71   21.64
   3 -11  -5  628.93   21.96
  -3 -11  -5  625.13   22.01
   3 -11  -5  670.80   20.60
   3  11  -3  418.19   14.94
  -3  11  -3  416.86   14.40
   3  11  -3  421.57   14.50
   3 -11  -3  408.09   13.86
   3  11  -3  432.66   13.82
   3  11  -1  122.13    5.89
   3 -11  -1  108.27    3.62
   3  11   1  112.75    5.43
  -3 -13  -9  190.83    8.83
   3 -13  -9  183.33    8.82
   3  13  -9  166.50   10.10
  -3  13  -7  256.60   11.78
   3  13  -7  241.51   11.73
  -3 -13  -7  225.93   12.10
   3 -13  -7  213.10   12.09
  -3 -13  -7  233.62   11.74
   3  13  -7  242.68   13.92
   3 -13  -7  249.25   12.70
  -3 -13  -7  245.67   12.53
   3 -13  -7  231.32   13.33
   3 -13  -7  241.02   12.03
   3  13  -5  444.61   17.03
  -3 -13  -5  453.01   17.41
   3 -13  -5  458.68   17.34
   3 -13  -5  492.69   16.63
   3 -13  -5  449.36   18.01
  -3 -13  -5  441.32   18.01
   3  13  -3  241.97   10.23
   3  13  -3  268.15   11.14
  -3 -13  -3  247.24   11.65
  -3  13  -3  254.58   10.24
   3  13  -1  905.72   27.36
   3  13   1  901.90   26.61
   3 -15  -9    9.45    1.79
   3  15  -9    6.52    1.87
   3 -15  -7   28.58    4.72
   3 -15  -7   25.62    3.60
  -3 -15  -7   27.91    3.57
  -3 -15  -7   23.03    3.81
   3 -15  -7   24.51    3.87
  -3 -15  -7   24.98    3.78
   3 -15  -7   23.94    3.75
   3  15  -7   23.68    3.33
   3  15  -7   20.63    4.11
  -3 -15  -5   34.67    4.26
   3 -15  -5   35.25    4.25
   3 -15  -5   41.27    4.17
   3  15  -5   37.00    4.00
  -3  15  -5   40.56    4.09
  -3 -15  -5   29.97    3.52
   3  15  -3  415.93   15.73
  -3  15  -3  392.26   15.66
   3  15  -3  397.43   14.64
   3  15  -3  405.27   15.37
  -3  15  -3  409.98   14.67
  -3 -15  -3  384.53   16.11
   3  15  -1  298.13   11.71
  -3  15  -1  264.80   11.82
  -3 -15  -1  262.51   11.58
  -3  15   1  283.11   12.33
   3  15   1  280.66   11.05
   3  15   3  483.18   18.04
  -3  15   3  448.31   17.85
   3 -17  -9  287.62    9.87
   3  17  -9  206.82   11.04
   3 -17  -7  129.49    8.49
   3 -17  -7  115.20   10.19
  -3 -17  -7  117.37    8.72
   3 -17  -7  126.85    8.97
   3 -17  -7  127.28    7.43
  -3 -17  -7  126.17    7.41
   3  17  -7  109.51    9.85
  -3 -17  -5   60.46    6.22
  -3 -17  -5   57.03    4.79
   3 -17  -5   53.35    4.74
  -3  17  -5   52.20    4.79
   3  17  -5   59.67    5.15
  -3  17  -3    8.75    2.14
   3  17  -3    6.66    1.87
  -3 -17  -3    8.44    2.24
   3  17  -3    8.08    1.97
   3  17  -3    4.72    1.47
  -3  17  -3    7.55    1.71
   3 -17  -3    7.72    2.00
  -3 -17  -3    7.25    1.92
   3  17  -1  918.85   26.95
  -3  17  -1  924.64   29.98
   3  17  -1  939.41   30.06
   3  17  -1  980.17   29.49
  -3 -17  -1  887.78   29.24
  -3  17   1  967.65   30.88
   3  17   1  920.30   30.73
  -3  17   3    5.12    1.82
   3  17   3    7.80    2.21
   3  19  -9  161.91    7.92
   3  19  -7  163.73   12.43
   3 -19  -7  183.79   13.26
  -3 -19  -7  219.12   11.96
   3 -19  -7  210.57   11.60
   3 -19  -7  227.27   11.39
   3  19  -7  208.01   10.10
   3 -19  -7  218.36    9.61
  -3 -19  -7  233.86   10.04
  -3 -19  -5  124.97    9.31
   3 -19  -5  136.93    8.87
   3  19  -5  124.51    7.69
  -3  19  -5  126.70    7.78
   3 -19  -5  122.43    7.00
  -3 -19  -5  127.53    7.28
  -3  19  -3  224.78   11.41
  -3  19  -3  220.01   10.03
   3  19  -3  204.07    9.75
  -3 -19  -3  222.66   11.14
   3 -19  -3  226.44   11.19
   3  19  -3  194.76   10.67
   3  19  -3  222.36   11.10
   3  19  -1  833.72   26.77
  -3  19  -1  790.45   27.47
   3  19  -1  777.67   27.36
  -3 -19  -1  791.73   26.69
   3  19   1  779.02   27.53
  -3  19   1  801.40   27.62
  -3  19   3  236.78   12.50
   3  19   3  219.61   11.93
   3  21  -9   13.50    1.56
   3  21  -9   14.34    1.68
   3  21  -7   11.34    2.94
  -3 -21  -7    9.11    2.76
   3 -21  -7   11.34    3.10
   3 -21  -7    8.92    2.10
   3 -21  -7    5.96    1.43
  -3 -21  -7   12.11    2.62
   3 -21  -7    8.50    2.17
   3  21  -5   43.05    4.32
  -3 -21  -5   45.32    5.05
   3 -21  -5   50.03    5.28
   3  21  -3   11.27    2.15
  -3  21  -3   12.08    2.78
   3  21  -3   12.14    2.83
  -3 -21  -3   13.76    2.75
   3 -21  -3   19.88    3.13
  -3  21  -1   23.34    3.70
   3  21  -1   23.71    3.94
  -3 -21  -1   21.90    3.00
   3 -21  -1   27.96    3.30
  -3  21   1   20.42    3.72
   3  21   1   22.67    3.91
  -3  21   3   16.30    3.41
   3  21   3   10.58    2.99
   3 -23  -7   67.99    6.32
  -3 -23  -7   62.39    6.07
   3  23  -7   54.34    5.55
   3 -23  -7   58.19    4.99
  -3 -23  -7   68.71    5.47
  -3 -23  -5  171.94    9.97
   3 -23  -5  160.95    9.62
   3  23  -5  168.08    8.77
   3 -23  -3  186.66   10.28
  -3 -23  -3  182.09   10.13
  -3  23  -3  180.93   10.61
   3  23  -3  165.09   10.03
   3  23  -3  177.37    8.69
  -3  23  -1  601.49   23.10
   3 -23  -1  542.44   19.94
   3  23  -1  587.35   22.83
  -3  23   1  574.47   23.16
   3  23   1  566.60   23.01
  -3  23   3  218.74   12.45
   3  23   3  198.66   11.82
  -3 -25  -7   32.08    3.70
   3 -25  -7   33.24    3.73
  -3 -25  -7   28.36    3.18
   3  25  -7   27.84    3.31
   3 -25  -7   32.32    3.31
  -3 -25  -5  309.11   14.62
   3 -25  -5  303.26   13.64
  -3  25  -3  395.50   17.54
   3  25  -3  414.28   17.74
  -3 -25  -3  427.12   18.44
   3 -25  -3  423.70   17.11
   3  25  -1   14.80    3.37
  -3  25  -1   12.89    3.17
  -3 -25  -1   13.83    2.76
   3  25   1   18.95    3.70
  -3  25   1   22.59    4.09
  -3  25   3  462.76   20.09
   3  25   3  464.97   19.98
  -3 -27  -7   26.46    2.73
   3 -27  -7   26.68    2.74
   3  27  -7   27.47    2.67
  -3 -27  -7   29.28    2.79
   3 -27  -7   27.63    2.68
   3 -27  -5   85.88    5.99
  -3 -27  -5   91.74    6.71
   3 -27  -5   75.97    6.24
   3 -27  -3  114.24    7.33
  -3 -27  -3  107.31    7.89
  -3  27  -3   97.54    7.53
   3  27  -3   89.04    7.31
  -3 -27  -1   39.02    4.46
   3  27  -1   32.11    4.67
  -3  27  -1   38.75    5.14
   3  27   1   54.38    6.15
  -3  27   1   55.14    6.20
  -3  27   3  108.99    8.55
   3  27   3  113.66    8.59
   3 -29  -7   40.49    2.53
  -3  29  -7   37.46    2.44
   3  29  -7   39.03    2.46
  -3 -29  -5   98.03    6.32
   3 -29  -5   88.24    6.09
  -3 -29  -5   86.96    6.50
   3 -29  -5   97.42    6.81
   3  29  -3   64.59    5.86
  -3  29  -3   73.53    6.13
   3 -29  -3   77.34    6.24
  -3 -29  -3   67.46    5.84
  -3  29  -1  285.78   14.67
   3  29  -1  297.14   14.82
   3 -29  -1  271.93   12.79
  -3 -29  -1  283.33   12.72
  -3  29   1  266.70   14.26
   3  29   1  264.27   14.16
  -3  29   3   75.69    6.65
   3  29   3   70.11    6.45
   3 -31  -5   13.27    2.00
  -3 -31  -5   16.51    2.20
   3 -31  -5   12.48    2.04
  -3 -31  -5   13.98    2.14
  -3 -31  -5   13.73    2.14
  -3 -31  -3   39.46    3.96
   3 -31  -3   42.41    4.13
   3  31  -1    1.43    1.67
  -3  31  -1    3.62    1.92
   3 -31  -1    2.89    1.31
   3  31   1    0.37    1.74
  -3  31   1   -0.38    1.95
   3  31   3   45.36    4.61
  -3 -33  -5   14.80    1.68
   3 -33  -5   15.14    1.64
   3 -33  -3    7.18    1.51
  -3 -33  -3    7.42    1.50
   3  33  -1   35.70    4.20
  -3  33  -1   31.19    3.97
  -3  33   1   41.91    4.66
   3  33   1   43.20    4.68
   3  33   3    8.20    1.71
  -3 -35  -3   49.13    3.53
   3  35  -1  104.57    6.15
   3  35   1  114.56    6.58
   4   0 -10    1.00    0.80
   4   0 -10   -0.76    1.05
  -4   0 -10   -0.19    0.90
  -4   0  -8  529.08   18.70
   4   0  -8  544.31   19.78
  -4   0  -8  544.22   21.33
   4   0  -8  559.00   23.18
  -4   0  -8  561.92   20.35
   4   0  -8  564.30   20.42
   4   0  -6    0.42    0.67
   4   0  -6    0.90    1.44
   4   0  -6    4.33    1.58
   4   0  -6   -0.35    1.52
   4   0  -6   -1.21    1.38
  -4   0  -6   -0.49    1.03
  -4   0  -6    0.92    1.10
   4   0  -4 2776.19   76.50
   4   0  -4 2777.98   71.69
  -4   0  -2    3.18    0.44
  -4   0  -2    1.53    0.35
  -4   0   0 5470.67  137.99
  -4   0   2    2.10    0.44
   4  -2 -10   93.79    5.17
   4   2 -10   94.16    5.34
   4   2 -10   95.45    5.65
  -4   2 -10  108.78    5.94
   4  -2 -10   99.44    6.71
   4   2  -8   79.07    5.92
  -4   2  -8   92.76    6.06
   4   2  -8   92.36    6.53
   4  -2  -8  101.38    6.58
  -4  -2  -8   94.54    5.80
   4   2  -8  100.16    7.06
  -4   2  -8   95.93    6.95
   4  -2  -8   95.78    8.19
   4   2  -8   93.70    8.03
  -4  -2  -8   95.48    7.64
  -4   2  -8   87.11    6.73
  -4  -2  -8  106.83    6.93
   4  -2  -8   92.44    6.54
   4  -2  -6  396.46   14.53
   4   2  -6  408.55   14.74
   4  -2  -6  429.04   18.88
  -4   2  -6  361.81   14.11
   4  -2  -6  391.97   14.64
   4  -2  -6  378.65   16.56
   4   2  -6  387.81   16.89
  -4   2  -6  392.02   15.93
  -4  -2  -6  389.12   16.43
  -4   2  -6  422.39   15.74
   4   2  -6  407.95   15.60
   4  -2  -6  422.97   15.32
  -4  -2  -6  418.20   15.29
   4   2  -6  429.35   16.04
   4  -2  -4  856.43   27.13
   4  -2  -4  801.56   22.15
   4   2  -4  849.77   23.37
  -4   2  -2  917.90   24.22
  -4  -2  -2  929.88   24.52
  -4  -2   0  324.89    9.31
  -4  -2   2  982.02   26.11
  -4   2   2  996.05   26.02
  -4   4 -10  188.03    8.62
   4   4 -10  179.30    8.41
   4   4 -10  170.62    8.04
   4  -4 -10  180.57    7.76
  -4  -4 -10  197.52    9.11
   4  -4 -10  208.35   10.02
  -4   4  -8   77.53    5.64
   4  -4  -8   85.86    5.87
  -4  -4  -8   79.62    5.19
   4   4  -8   84.34    6.40
  -4   4  -8   96.55    7.14
   4   4  -8   95.23    7.08
   4  -4  -8   81.33    5.99
  -4  -4  -8   89.92    6.24
   4   4  -8   79.09    7.06
  -4   4  -8   82.77    5.99
   4  -4  -8   87.13    7.60
  -4  -4  -8   97.57    7.56
   4  -4  -6   17.61    2.72
  -4  -4  -6   21.52    2.97
   4   4  -6   20.70    2.98
  -4  -4  -6   20.80    3.19
   4   4  -6   18.33    3.12
   4  -4  -6   23.42    2.86
  -4   4  -6   18.66    2.90
  -4  -4  -6   19.40    2.60
   4   4  -6   16.89    2.68
   4  -4  -6   16.99    2.37
  -4  -4  -6   16.33    2.12
   4  -4  -6   21.54    3.75
   4   4  -6   22.00    3.68
  -4   4  -6   15.92    2.38
  -4   4  -6   18.05    2.95
   4   4  -6   19.36    2.57
   4  -4  -6   18.81    2.49
   4  -4  -4   80.19    3.08
   4   4  -4   96.97    4.67
   4   4  -4   87.74    5.82
   4  -4  -4   93.90    6.20
   4   4  -2  917.53   25.49
  -4  -4  -2  960.68   25.73
  -4  -4   0  396.34   11.60
   4   4   2  951.07   24.67
  -4  -4   2  983.10   25.83
   4   6 -10  294.60   11.78
  -4   6 -10  301.23   12.14
   4   6 -10  292.08   11.96
   4  -6 -10  339.84   13.22
  -4  -6 -10  330.98   12.65
  -4  -6  -8   12.10    2.91
   4   6  -8    9.12    2.34
   4   6  -8    9.55    2.28
  -4  -6  -8    9.62    1.77
   4  -6  -8    7.27    1.77
  -4  -6  -8    9.05    1.98
   4   6  -8   10.57    2.45
  -4   6  -8   10.71    2.42
   4  -6  -8    7.49    1.87
   4   6  -6  430.18   16.58
  -4   6  -6  423.49   16.50
   4   6  -6  393.07   15.80
  -4  -6  -6  404.96   15.98
   4  -6  -6  366.79   15.63
   4  -6  -6  378.60   16.34
   4   6  -6  386.24   16.45
  -4  -6  -6  381.55   13.63
   4  -6  -6  419.89   14.83
  -4   6  -6  428.07   17.03
   4  -6  -6  396.37   14.69
  -4   6  -6  403.98   15.42
  -4  -6  -6  417.73   15.03
   4  -6  -6  403.01   14.88
   4   6  -6  404.07   15.03
  -4  -6  -6  362.60   14.56
  -4  -6  -4  491.64   16.20
   4  -6  -4  489.88   16.17
   4   6  -4  449.87   15.14
   4   6  -4  507.08   16.82
   4  -6  -4  447.15   16.81
   4   6  -4  422.67   15.23
   4   6  -4  451.29   15.05
  -4   6  -4  463.03   15.64
  -4   6  -4  460.51   12.94
   4   6  -2 1668.10   44.44
  -4  -6   0  877.71   24.86
   4   6   0  903.43   24.25
  -4  -6   2 1760.80   46.83
   4   6   2 1777.98   45.74
  -4   8 -10    9.98    1.92
   4   8 -10    7.01    1.69
   4   8 -10    6.82    1.63
  -4  -8  -8  126.30    6.61
   4  -8  -8  132.21    7.18
   4  -8  -8  123.53    8.71
   4   8  -8  119.76    7.98
  -4   8  -8  115.25    8.19
   4   8  -8  128.29    8.57
  -4  -8  -6    7.33    1.75
   4  -8  -6    7.50    1.98
  -4  -8  -6    9.67    2.13
   4  -8  -6    6.81    1.99
  -4  -8  -6    8.95    2.12
  -4   8  -6    5.44    1.77
   4   8  -6    5.50    1.81
  -4   8  -6    7.87    2.04
  -4  -8  -6    8.37    1.72
   4  -8  -6    7.83    1.71
  -4  -8  -6    7.21    1.87
   4   8  -6    9.87    2.19
   4   8  -6    8.62    2.07
  -4   8  -6    4.54    1.55
   4  -8  -6   10.03    1.85
  -4  -8  -6    4.61    1.19
   4  -8  -4   50.76    4.25
   4   8  -4   55.81    4.20
  -4  -8  -4   41.70    4.25
  -4   8  -4   56.54    4.07
   4   8  -4   50.10    3.81
   4   8  -2    8.66    1.39
   4  -8  -2    7.71    1.23
   4   8  -2    8.35    1.22
   4   8   0 2725.48   71.35
  -4  -8   0 2775.65   72.25
   4   8   2   13.42    1.31
  -4  -8   2    7.31    1.31
   4  10 -10   51.08    4.10
   4  10 -10   53.04    4.25
  -4  10 -10   56.08    4.40
   4 -10 -10   53.56    3.91
  -4  10  -8  222.22   12.07
   4  10  -8  209.99   11.60
   4 -10  -8  185.36   10.48
   4 -10  -8  215.84    9.80
   4  10  -8  201.21   10.61
   4 -10  -8  207.48   11.30
  -4 -10  -6  298.95   13.90
  -4 -10  -6  303.85   14.54
   4 -10  -6  310.56   14.64
   4  10  -6  322.76   14.01
   4 -10  -6  314.70   14.38
  -4 -10  -6  313.85   14.42
  -4  10  -6  342.23   14.94
  -4  10  -6  350.34   14.09
   4 -10  -6  338.87   15.07
  -4 -10  -6  312.62   14.21
  -4 -10  -6  363.30   13.61
   4 -10  -6  367.91   13.74
   4 -10  -6  346.47   13.03
  -4 -10  -6  330.02   12.22
   4 -10  -4  946.64   29.05
   4  10  -4 1006.03   28.93
  -4 -10  -4  938.66   30.77
   4  10  -4  897.64   28.54
   4  10  -4  951.41   28.37
   4  10  -4  982.85   29.16
   4 -10  -2  690.57   20.42
   4  10  -2  728.53   20.34
   4  10   0  557.28   17.14
   4  10   2  845.05   23.80
   4  12 -10   55.03    4.28
  -4  12 -10   54.51    4.29
   4  12 -10   55.74    4.17
  -4 -12  -8    5.10    1.74
   4 -12  -8    2.57    1.50
   4  12  -8    4.15    1.82
  -4  12  -8    4.25    1.87
  -4 -12  -8    4.09    1.73
   4 -12  -8    3.35    1.64
   4  12  -8    3.53    1.53
   4 -12  -8    2.32    1.55
  -4 -12  -6  123.62    8.54
   4 -12  -6  136.04    9.19
  -4 -12  -6  128.05    8.94
   4  12  -6  135.26    8.10
   4 -12  -6  142.60    8.59
  -4 -12  -6  125.83    8.09
  -4 -12  -6  118.06    7.99
   4 -12  -6  123.75    8.50
  -4 -12  -6  121.50    8.32
  -4  12  -6  132.68    7.91
  -4  12  -6  151.60    8.76
   4 -12  -6  147.46    7.63
   4  12  -4 1195.47   35.65
   4 -12  -4 1202.39   34.92
  -4 -12  -4 1179.81   37.35
   4  12  -4 1184.54   35.37
   4 -12  -2  104.13    4.53
   4  12  -2  107.84    4.46
   4  12   0  367.04   12.87
   4  12   2  134.54    5.90
   4  14 -10    9.80    1.57
   4  14 -10   11.25    1.72
  -4  14 -10   10.68    1.65
  -4 -14  -8   43.83    4.29
   4 -14  -8   39.99    4.47
   4 -14  -8   42.15    4.42
  -4 -14  -8   47.32    5.51
   4 -14  -8   46.25    5.53
   4  14  -8   50.85    4.56
   4  14  -8   49.02    5.71
  -4  14  -8   45.44    5.58
   4 -14  -6   25.80    4.32
  -4 -14  -6   32.01    4.52
  -4 -14  -6   41.87    5.32
  -4 -14  -6   35.05    4.08
   4 -14  -6   40.07    4.37
  -4 -14  -6   35.46    4.48
   4 -14  -6   39.27    4.69
  -4  14  -6   40.62    4.21
   4  14  -4  175.73    9.14
  -4  14  -4  167.77    8.54
   4  14  -4  178.77    8.82
  -4 -14  -2  383.27   15.41
   4  14  -2  396.90   13.67
  -4  14  -2  369.90   14.79
  -4  14  -2  404.61   13.73
   4  14   0   38.66    3.42
  -4  14   0   43.43    4.11
  -4  14   2  405.49   15.91
   4  16 -10   64.73    3.44
  -4  16 -10   58.38    3.32
   4  16  -8   21.83    3.88
  -4  16  -8   25.01    4.18
  -4 -16  -8    8.16    2.61
   4 -16  -8   17.94    3.69
   4 -16  -8   20.90    3.10
   4  16  -8   21.69    2.90
   4 -16  -8   16.98    2.65
  -4 -16  -8   21.25    2.82
  -4 -16  -6  321.50   13.56
   4 -16  -6  323.47   14.88
  -4 -16  -6  321.06   14.80
  -4 -16  -6  300.94   15.39
   4 -16  -6  314.70   13.50
   4  16  -6  315.95   13.75
  -4 -16  -6  269.65   16.24
   4 -16  -6  268.59   16.45
   4 -16  -4  692.56   22.95
  -4  16  -4  670.50   24.03
   4  16  -4  722.36   23.77
  -4 -16  -4  708.37   23.08
   4  16  -4  701.81   24.36
  -4  16  -4  743.34   23.75
   4  16  -4  745.84   24.12
   4  16  -2  352.34   12.80
  -4 -16  -2  336.57   14.55
   4  16  -2  335.47   14.06
   4  16  -2  368.46   14.33
  -4  16  -2  351.20   14.49
  -4  16  -2  346.61   12.79
  -4  16   0   17.12    3.09
   4  16   0   15.44    2.47
   4  16   2  415.51   16.52
  -4  16   2  387.43   16.27
   4 -18  -8   56.36    4.04
   4 -18  -8   50.74    4.47
   4  18  -8   34.82    4.81
  -4  18  -8   35.73    4.75
  -4 -18  -8   41.87    5.20
   4 -18  -8   43.27    5.42
  -4 -18  -6   72.12    5.46
   4 -18  -6   67.46    5.30
  -4 -18  -6   62.01    7.59
   4 -18  -6   58.51    7.58
   4 -18  -6   79.43    6.74
  -4 -18  -6   70.87    6.34
  -4 -18  -6   84.85    7.45
   4  18  -6   77.10    5.97
   4  18  -4  102.41    6.90
   4 -18  -4  102.76    7.40
  -4 -18  -4   95.91    7.20
   4  18  -4   89.59    6.33
  -4  18  -4   98.54    6.44
  -4  18  -4   93.78    7.01
  -4 -18  -4  107.07    6.25
   4  18  -4   92.48    6.91
  -4 -18  -2   54.89    4.88
   4  18  -2   56.97    5.10
   4  18  -2   49.36    4.93
  -4  18  -2   60.64    5.38
   4  18  -2   56.59    4.17
  -4 -18  -2   55.95    5.24
  -4  18   0   18.10    3.16
   4  18   0   17.05    3.05
  -4 -18   0   14.79    2.35
   4  18   0   17.38    2.65
   4  18   2   71.90    6.20
  -4  18   2   73.13    6.30
  -4 -20  -8    4.70    1.83
   4 -20  -8    2.95    1.62
   4 -20  -8    2.85    0.91
   4  20  -8    1.35    1.15
  -4  20  -8    2.02    1.38
  -4 -20  -6  123.80    8.99
   4 -20  -6  111.21   10.48
  -4 -20  -6  110.02   10.39
   4 -20  -6  118.67    6.65
   4  20  -6  119.06    7.45
   4  20  -4  542.94   19.37
  -4 -20  -4  546.72   22.01
  -4  20  -4  517.75   20.36
  -4 -20  -4  515.83   20.47
   4 -20  -4  544.04   20.72
   4  20  -4  526.03   19.89
   4  20  -2  126.01    8.24
  -4  20  -2  145.33    8.99
   4 -20  -2  128.13    7.90
  -4 -20  -2  130.45    7.97
  -4 -20  -2  145.17    8.93
   4  20  -2  134.67    8.68
   4  20  -2  127.07    6.74
  -4 -20   0  117.49    7.01
  -4  20   0  111.91    7.94
   4  20   0  100.63    7.72
  -4  20   2  144.64    9.61
   4  20   2  149.28    9.61
  -4  20   4  576.47   22.17
   4  20   4  568.45   21.62
  -4 -22  -8   61.97    5.03
   4 -22  -8   59.33    4.93
  -4  22  -8   48.38    4.27
   4  22  -8   48.61    4.32
   4  22  -6   37.09    3.88
   4 -22  -6   43.37    4.97
  -4 -22  -6   41.97    4.93
   4 -22  -6   36.17    5.84
  -4 -22  -6   35.68    5.58
   4  22  -4  258.82   11.65
  -4 -22  -4  284.20   14.26
  -4 -22  -4  279.05   13.30
   4 -22  -4  268.32   13.05
  -4  22  -4  242.96   12.60
   4  22  -4  255.83   12.47
   4  22  -2   63.89    4.53
   4 -22  -2   62.11    5.41
  -4 -22  -2   69.16    5.67
   4  22  -2   60.88    5.97
  -4  22  -2   54.93    5.76
   4  22   0  132.01    9.18
  -4  22   0  124.73    9.06
   4  22   2   73.06    6.89
  -4  22   2   77.77    7.21
   4  22   4  309.71   14.53
  -4  22   4  310.73   14.85
   4  24  -8    4.64    1.18
  -4  24  -8    2.82    0.97
  -4 -24  -6   39.26    4.84
  -4 -24  -6   50.02    5.13
   4 -24  -6   46.96    4.91
   4 -24  -6   49.08    4.67
   4 -24  -6   44.15    5.60
  -4 -24  -6   53.36    6.04
   4  24  -4  130.40    7.41
   4 -24  -4  138.63    8.74
   4  24  -4  132.15    8.30
  -4  24  -4  113.93    8.01
  -4 -24  -4  139.59    9.49
   4 -24  -2   61.28    5.42
  -4  24  -2   70.47    6.52
   4  24  -2   60.03    6.08
  -4 -24  -2   60.35    5.95
   4  24   0    4.27    2.27
  -4  24   0    6.07    2.60
   4  24   2   68.17    6.77
  -4  24   2   73.29    7.00
  -4  24   4  135.16    8.98
   4  24   4  127.97    8.65
  -4  26  -8   36.06    2.24
   4  26  -8   34.29    2.17
   4 -26  -6   40.83    4.60
  -4 -26  -6   32.21    4.21
   4 -26  -6   42.41    4.33
  -4 -26  -6   49.80    4.72
  -4 -26  -4  288.51   14.10
   4 -26  -4  289.18   13.14
  -4 -26  -2  218.44   11.79
  -4  26  -2  203.38   11.94
   4 -26  -2  210.34   10.49
   4  26  -2  202.72   11.78
  -4  26   0  227.10   13.32
   4  26   0  248.56   13.75
  -4  26   2  252.07   13.96
   4  26   2  236.82   13.41
   4  26   4  292.31   13.60
   4 -28  -6    6.99    1.70
  -4 -28  -6    4.25    1.39
   4 -28  -4   27.12    3.35
  -4 -28  -4   23.59    3.62
   4 -28  -4   26.75    3.72
  -4 -28  -2  102.81    7.42
  -4  28  -2   98.25    7.85
   4  28  -2   95.85    7.73
   4  28   0   40.52    5.32
  -4  28   0   38.35    5.17
  -4  28   2   99.00    8.13
   4  28   2   95.40    7.95
   4  28   4   21.71    3.18
   4  30  -6   28.36    2.62
  -4  30  -6   29.82    2.65
   4 -30  -4   18.54    2.79
  -4 -30  -4   17.36    2.77
   4 -30  -2  150.91    8.71
  -4 -30  -2  156.20    8.67
  -4  30  -2  137.34    9.01
   4  30  -2  152.19    9.38
  -4  30   0    8.18    2.63
   4  30   0    7.24    2.42
  -4  30   2  155.39    9.88
   4  30   2  148.51    9.64
   4 -32  -4   85.13    5.26
  -4 -32  -4   85.70    5.18
   4 -32  -2  110.68    6.44
  -4 -32  -2  107.94    6.21
   4  32  -2   99.69    6.88
   4  32   0   -0.68    2.29
  -4  32   0   -1.03    2.37
   4  32   2  109.09    7.36
   4 -34  -4   10.46    1.36
   4 -34  -2   80.76    4.35
   4  34  -2   73.80    5.04
   4  34   0   40.65    4.26
   4  34   2   90.49    5.81
  -4 -36  -2    0.78    0.76
   4  36   0  156.79    7.44
  -5   1  -9  194.04    9.68
  -5  -1  -9  208.87   10.55
   5   1  -9  199.60    9.62
   5  -1  -9  204.88    9.55
   5   1  -9  203.69   11.81
   5  -1  -9  206.56   12.07
  -5  -1  -9  207.68    9.86
   5   1  -9  202.72    9.93
   5  -1  -9  210.33    9.87
  -5   1  -9  183.24    9.60
   5  -1  -7   20.49    2.86
   5   1  -7   18.43    2.77
   5   1  -7   15.52    2.81
  -5  -1  -7   14.23    2.58
   5  -1  -7   12.93    2.53
   5   1  -7   17.77    2.91
  -5   1  -7   23.13    3.22
  -5  -1  -7   17.14    2.31
   5  -1  -7   13.78    2.44
  -5   1  -7   15.51    2.32
   5  -1  -7   16.92    3.45
   5   1  -7   15.56    3.35
  -5  -1  -7   14.34    3.12
  -5   1  -7   16.61    2.99
   5  -1  -5  118.87    8.26
   5   1  -5  120.40    5.45
   5  -1  -5  126.15    6.67
  -5  -1  -5  140.05    6.84
   5  -1  -5  116.22    6.15
   5   1  -5  113.28    6.08
  -5   1  -1  194.67    6.16
  -5  -1  -1  203.38    6.15
  -5  -1  -1  197.26    6.19
  -5  -1   1  194.50    6.18
  -5   1   1  198.56    6.20
  -5   3  -9  627.33   21.70
   5   3  -9  603.35   21.48
   5  -3  -9  599.66   20.52
   5   3  -9  584.79   21.10
  -5  -3  -9  634.12   22.70
   5  -3  -9  611.15   24.07
   5   3  -9  644.87   23.38
  -5  -3  -9  637.59   21.15
   5  -3  -9  639.76   21.15
   5  -3  -7  808.47   27.21
   5   3  -7  850.18   27.52
  -5   3  -7  876.15   28.66
   5  -3  -7  915.54   28.01
   5   3  -7  909.89   28.90
  -5  -3  -7  890.96   27.85
   5  -3  -7  895.55   27.59
  -5  -3  -7  837.55   26.09
  -5  -3  -7  808.60   29.41
   5  -3  -7  845.48   30.42
  -5   3  -7  845.77   28.06
   5   3  -7  824.06   30.55
   5   3  -7  813.87   28.60
   5   3  -5  563.70   18.34
   5  -3  -5  561.29   21.66
   5   3  -5  550.02   21.14
  -5  -3  -5  593.51   19.15
   5   3  -5  551.92   18.86
   5  -3  -5  567.82   19.11
   5   3  -5  558.02   17.74
  -5   3  -5  562.16   18.34
   5  -3  -5  541.49   18.09
  -5   3  -3  231.22    7.05
   5   3  -3  231.10    7.92
  -5  -3  -1 2869.80   73.57
  -5  -3   1 3099.35   79.34
  -5  -3   3  296.66    9.14
  -5   3   3  306.43    8.99
   5   5  -9   59.02    5.05
   5  -5  -9   60.54    4.56
  -5  -5  -9   63.31    5.03
   5  -5  -9   70.07    5.13
   5   5  -9   69.20    5.50
  -5   5  -9   68.53    5.52
   5  -5  -9   59.34    5.99
  -5  -5  -9   64.76    5.84
   5   5  -7   19.50    3.22
  -5   5  -7   16.87    2.56
  -5  -5  -7   18.02    3.31
   5   5  -7   23.56    3.84
  -5  -5  -7   15.02    2.13
   5  -5  -7   18.82    2.62
  -5  -5  -7   18.32    2.66
   5   5  -7   17.37    2.73
   5  -5  -7   18.26    2.71
   5  -5  -7   16.85    2.69
  -5   5  -7   21.91    3.28
   5   5  -7   15.86    2.94
  -5  -5  -5  199.53    9.36
   5  -5  -5  193.35    9.22
   5   5  -5  211.72    8.75
   5   5  -5  199.52   10.32
   5  -5  -5  181.65   10.43
  -5  -5  -5  163.73    9.12
   5   5  -5  201.40    8.71
  -5   5  -5  190.27    8.79
   5   5  -5  192.60    9.00
   5   5  -3  856.75   24.32
   5   5  -3  857.41   25.87
   5  -5  -3  860.17   26.26
  -5  -5  -1  534.47   15.64
  -5  -5   1  600.72   16.97
   5   5   1  584.22   16.13
  -5  -5   3  938.01   25.63
  -5   7  -9   83.00    6.31
   5   7  -9   86.62    6.37
   5  -7  -9   90.15    5.58
   5   7  -9   82.02    6.12
  -5  -7  -9   97.15    6.80
   5  -7  -7  121.98    8.18
  -5  -7  -7  127.35    8.26
   5   7  -7  141.27    8.73
   5  -7  -7  130.08    8.92
  -5  -7  -7  129.52    8.80
   5   7  -7  145.30    9.04
   5  -7  -7  109.06    8.05
   5  -7  -7  123.30    7.16
  -5  -7  -7  135.74    6.71
  -5  -7  -7  142.73    7.68
   5  -7  -7  137.49    7.64
   5   7  -7  143.58    8.89
  -5   7  -7  137.55    8.78
   5  -7  -5  488.19   19.04
   5   7  -5  515.09   18.83
   5   7  -5  516.11   17.17
  -5  -7  -5  443.71   18.56
   5   7  -5  525.24   17.48
   5  -7  -5  518.35   18.30
  -5  -7  -5  481.75   17.99
  -5   7  -5  494.58   17.49
   5   7  -5  517.71   17.84
   5   7  -3  800.31   23.70
   5   7  -3  829.38   24.39
   5  -7  -3  797.57   24.63
   5   7  -1  658.19   18.78
  -5  -7  -1  639.67   19.22
   5   7   1  668.07   18.44
  -5  -7   1  641.83   19.28
  -5  -7   3  893.80   25.18
   5  -9  -9  151.85    9.00
  -5   9  -9  165.30    9.38
   5   9  -9  145.35    8.89
   5  -9  -9  171.44    8.17
   5   9  -9  161.25    9.08
  -5  -9  -9  186.53    9.35
   5   9  -7  101.21    7.23
  -5  -9  -7   99.61    7.37
   5  -9  -7   94.95    7.23
   5  -9  -7  104.44    7.71
   5   9  -7   90.26    6.59
   5   9  -7   91.04    7.20
  -5   9  -7   91.19    7.34
  -5  -9  -7   90.26    6.32
   5  -9  -7   94.19    7.40
   5  -9  -7  100.37    6.22
  -5  -9  -7  106.41    5.85
   5  -9  -7  118.01    6.97
  -5  -9  -7   99.50    6.42
   5   9  -5  928.03   30.32
  -5  -9  -5  960.95   31.13
   5  -9  -5  985.06   31.18
   5   9  -5 1052.79   31.52
   5  -9  -5  957.55   31.61
   5  -9  -5 1066.86   29.74
   5   9  -5  967.18   30.26
   5  -9  -5  942.00   31.15
  -5  -9  -5  967.88   31.27
   5  -9  -5 1060.98   29.85
  -5  -9  -5 1043.35   29.71
  -5   9  -5  969.63   30.37
  -5  -9  -5  908.89   32.03
   5   9  -3 1341.22   38.08
   5   9  -3 1395.99   37.90
   5  -9  -3 1310.00   38.08
   5   9  -1  438.51   14.11
   5   9   1  446.69   13.61
  -5  -9   1  425.83   14.37
   5  11  -9   49.42    4.27
  -5  11  -9   53.54    5.19
   5  11  -9   47.40    4.90
   5 -11  -9   48.83    4.49
   5  11  -9   41.05    4.49
   5 -11  -7    9.15    2.25
  -5 -11  -7    6.32    1.84
   5 -11  -7    8.30    2.38
  -5 -11  -7    7.77    2.38
  -5 -11  -7    9.89    2.40
   5 -11  -7    7.46    2.21
   5  11  -7    8.49    2.39
  -5  11  -7    7.43    2.30
   5  11  -7    8.34    2.13
   5 -11  -7    8.02    1.82
   5 -11  -7    7.51    2.26
   5 -11  -5  108.66    7.45
  -5 -11  -5  101.00    7.24
  -5  11  -5  106.30    6.65
  -5 -11  -5  115.21    7.24
   5 -11  -5  122.10    7.35
   5 -11  -5  131.83    6.63
  -5 -11  -5   95.89    6.94
   5  11  -5  115.74    6.98
  -5 -11  -5  110.64    7.95
  -5 -11  -5  109.65    7.42
  -5  11  -5  112.75    7.35
   5  11  -3   93.80    5.62
   5  11  -3  100.33    5.14
   5 -11  -3  100.29    5.30
   5  11  -3   96.02    5.44
  -5  11  -3   90.13    5.31
   5  11  -3   99.17    5.22
   5  11  -1  245.70    9.53
   5  11   1  251.01    9.34
  -5  13  -9  203.60   10.86
   5  13  -9  186.91   10.50
  -5 -13  -9  216.68    9.51
   5 -13  -9  200.48    9.34
  -5 -13  -7   33.15    4.62
   5 -13  -7   37.25    4.96
   5 -13  -7   36.20    4.39
   5 -13  -7   38.35    4.66
  -5  13  -7   40.93    5.27
   5  13  -7   34.23    4.85
  -5 -13  -7   36.96    4.54
   5 -13  -7   31.64    4.37
  -5 -13  -7   40.22    4.40
   5  13  -7   43.79    4.51
  -5 -13  -5   34.72    4.41
   5  13  -5   40.47    4.17
   5 -13  -5   40.61    4.16
  -5 -13  -5   39.74    4.50
   5  13  -5   44.58    4.30
  -5  13  -5   47.67    4.48
  -5 -13  -5   39.49    4.14
   5 -13  -5   44.08    3.94
  -5 -13  -5   39.55    4.82
   5  13  -3  220.31   10.04
   5  13  -3  217.47    9.75
  -5  13  -3  240.66    9.65
  -5 -13  -3  226.96   11.23
   5  13  -3  213.33    9.40
   5  13  -3  233.49    8.59
   5 -13  -3  202.80    8.43
  -5  13  -3  214.37    9.97
   5  13  -1  651.43   20.94
   5  13   1  730.17   22.41
  -5  13   3  267.46   11.96
   5 -15  -9  104.10    5.66
   5  15  -9   85.84    6.57
  -5  15  -9   87.81    6.59
   5  15  -7  119.17    9.58
  -5  15  -7  115.43    9.56
   5 -15  -7  103.26    8.24
  -5 -15  -7  125.62    8.83
   5  15  -7  134.66    8.03
   5 -15  -7  123.62    8.42
  -5 -15  -7  121.89    7.63
   5 -15  -7  102.42    8.99
  -5 -15  -7  105.46    8.99
   5 -15  -7  129.47    7.93
   5  15  -5   10.23    2.29
   5  15  -5    6.29    1.87
   5 -15  -5   11.33    2.28
  -5 -15  -5   13.16    2.41
  -5 -15  -5    8.54    2.20
  -5 -15  -5    9.95    2.68
   5  15  -3  131.54    7.83
  -5  15  -3  131.88    7.04
   5  15  -3  142.02    7.32
  -5  15  -3  131.76    7.90
  -5 -15  -3  129.22    8.42
   5  15  -3  131.82    7.55
   5  15  -1  352.77   13.71
  -5 -15  -1  340.83   14.10
  -5  15  -1  352.79   14.24
   5  15   1  366.87   13.49
  -5  15   1  361.39   14.96
   5  15   3  153.61    8.90
  -5  15   3  155.49    9.12
  -5  17  -9   20.75    2.91
   5  17  -9   17.31    2.68
   5 -17  -9   25.89    2.42
  -5 -17  -7   28.27    3.40
   5 -17  -7   28.72    3.47
   5 -17  -7   27.24    4.72
  -5 -17  -7   25.04    4.57
   5  17  -7   23.40    4.44
  -5  17  -7   22.97    4.38
  -5 -17  -7   29.15    4.20
   5 -17  -7   33.20    4.49
   5 -17  -7   28.54    3.90
   5 -17  -5  243.08   11.31
  -5 -17  -5  256.74   13.89
  -5  17  -5  262.80   11.89
   5  17  -5  273.12   12.23
  -5 -17  -5  287.43   12.02
   5  17  -5  246.35   12.31
  -5 -17  -5  281.54   13.50
   5  17  -3  228.61   11.20
  -5  17  -3  244.39   11.72
  -5  17  -3  223.58   10.08
   5  17  -3  232.85   10.28
   5  17  -3  222.22   10.82
  -5 -17  -3  221.59   11.72
  -5 -17  -3  218.28   11.08
  -5  17  -1  287.95   13.02
   5  17  -1  276.57   10.37
  -5 -17  -1  271.15   12.50
   5  17  -1  296.23   12.56
   5  17   1  281.30   11.52
  -5  17   1  266.85   12.84
  -5  17   3  285.28   13.65
   5  17   3  284.10   13.37
   5  19  -9    4.32    1.24
  -5  19  -9    3.72    1.23
   5  19  -7   89.91    6.14
   5 -19  -7   82.70    5.38
  -5 -19  -7   92.75    7.33
   5 -19  -7   93.27    7.23
   5 -19  -7   72.02    7.76
  -5 -19  -7   70.06    7.46
   5 -19  -7   91.85    6.76
   5  19  -7   77.69    7.82
  -5  19  -7   74.50    7.63
   5 -19  -5  173.58    8.75
  -5 -19  -5  196.40    9.39
   5 -19  -5  196.73   10.94
  -5 -19  -5  199.74   11.86
   5  19  -5  184.90    9.75
   5  19  -3  172.83   10.00
  -5  19  -3  213.24   11.22
   5 -19  -3  189.11   10.30
  -5 -19  -3  214.31   10.91
  -5 -19  -3  211.78   11.52
   5  19  -3  209.48    9.67
   5  19  -1  176.04   10.14
  -5  19  -1  165.00    9.92
  -5  19  -1  187.95    8.58
  -5 -19  -1  169.73    9.50
   5  19  -1  181.68    9.66
   5  19   1  180.35   10.37
  -5  19   1  170.78   10.20
   5  19   3  250.84   12.79
  -5  19   3  243.57   12.97
   5  21  -9   33.26    2.37
  -5  21  -9   25.48    2.15
   5  21  -9   29.49    2.31
   5  21  -7    4.40    2.06
  -5  21  -7    9.12    2.51
  -5 -21  -7    5.12    2.05
   5 -21  -7    7.12    2.41
   5 -21  -7    4.85    1.75
   5  21  -7    7.90    1.77
  -5 -21  -7    6.34    1.97
   5 -21  -7    6.05    1.81
   5 -21  -7    5.17    1.29
   5  21  -5   27.77    3.52
   5 -21  -5   26.06    3.87
   5  21  -3   50.20    5.18
  -5  21  -3   52.61    5.42
  -5 -21  -3   73.99    6.69
   5  21  -3   59.72    4.74
  -5 -21  -3   59.85    5.55
   5 -21  -3   65.37    5.66
  -5 -21  -1   76.50    6.16
   5 -21  -1   67.55    5.29
   5  21  -1   71.89    6.47
  -5  21  -1   72.82    6.52
   5  21  -1   77.06    6.12
  -5  21  -1   68.41    4.87
  -5  21   1   89.56    7.30
   5  21   1   74.32    6.74
  -5  21   3   75.64    6.91
   5  21   3   69.35    6.51
   5  23  -7   93.85    7.28
  -5  23  -7  112.55    7.74
   5 -23  -7  121.87    8.34
  -5 -23  -7  126.56    8.38
   5 -23  -7  111.12    7.00
  -5 -23  -7  121.15    7.42
   5 -23  -5   22.66    3.57
   5  23  -5   19.39    2.81
  -5 -23  -3   17.67    3.52
   5 -23  -3   14.90    2.94
   5  23  -3   16.89    3.19
  -5  23  -3   22.23    3.63
   5  23  -3   21.40    2.77
   5  23  -1  277.97   14.36
  -5  23  -1  279.77   14.36
  -5 -23  -1  283.94   13.44
   5  23   1  320.27   15.97
  -5  23   1  343.32   16.44
   5  23   3   15.65    3.35
  -5  23   3   15.55    3.31
   5 -25  -7  111.54    6.27
  -5  25  -7  101.66    6.31
   5  25  -7   98.70    6.30
   5 -25  -7  107.24    6.73
  -5 -25  -7  108.78    6.76
  -5 -25  -7  111.19    6.37
  -5 -25  -5   16.75    3.17
   5 -25  -5   14.58    2.80
   5 -25  -3   57.22    5.42
   5  25  -3   56.68    5.72
  -5  25  -3   50.16    5.41
  -5 -25  -3   60.70    6.15
   5  25  -1  190.00   11.67
  -5  25  -1  193.49   11.74
  -5 -25  -1  182.97   10.44
   5  25   1  187.90   11.77
  -5  25   1  200.53   12.17
   5  25   3   73.63    6.85
  -5  25   3   71.38    6.92
   5 -27  -7    6.21    1.29
   5  27  -7    4.75    1.17
  -5  27  -7    5.26    1.20
   5 -27  -7    4.96    1.19
  -5 -27  -7    5.79    1.29
   5 -27  -5  224.86   10.49
   5 -27  -5  226.93   11.36
  -5 -27  -5  225.80   11.31
  -5 -27  -5  232.93   12.37
   5 -27  -5  207.45   11.79
   5 -27  -3  189.16    9.81
  -5 -27  -3  203.13   11.12
   5  27  -3  182.89   10.58
  -5  27  -3  177.08   10.43
  -5 -27  -1   15.54    2.76
   5  27  -1   12.28    3.13
  -5  27  -1   11.29    2.89
   5  27   1   14.10    3.47
  -5  27   1   13.65    3.28
  -5  27   3  227.39   12.66
   5  27   3  230.70   12.54
   5 -29  -5  160.65    8.35
  -5 -29  -5  155.15    8.28
  -5 -29  -5  156.89    8.75
   5 -29  -5  155.59    8.73
  -5 -29  -5  155.04    8.70
  -5 -29  -3   71.91    5.84
   5  29  -3   57.55    5.43
  -5 -29  -1  180.58    9.53
  -5  29  -1  191.26   11.44
   5  29  -1  176.03   10.91
   5  29   1  178.88   11.24
  -5  29   1  185.30   11.61
   5  29   3   79.17    6.61
  -5 -31  -5   72.44    4.85
   5 -31  -5   65.64    4.63
  -5 -31  -5   71.78    4.88
  -5 -31  -5   68.31    4.52
   5 -31  -5   82.71    4.88
   5 -31  -3   19.11    2.80
  -5 -31  -3   20.55    2.85
   5  31  -1   39.10    4.71
  -5  31  -1   37.86    4.63
   5 -31  -1   33.59    3.59
   5  31   1   33.05    4.45
  -5  31   1   37.84    4.74
   5  31   3   22.13    3.14
  -5  33  -5   36.10    2.49
   5  33  -5   37.68    2.50
  -5 -33  -5   37.71    2.66
   5 -33  -5   38.55    2.53
  -5 -33  -3   46.47    3.52
   5 -33  -3   45.58    3.62
   5  33  -1  157.62    8.81
   5  33   1  166.09    9.27
   5  33   3   59.35    4.32
  -5 -35  -3   14.34    1.86
   5  35  -1   68.00    4.76
   5  35   1   74.50    5.16
   6   0 -10  230.94    9.48
   6   0 -10  261.47   11.68
   6   0 -10  243.53    9.85
  -6   0 -10  247.36    9.91
  -6   0  -8    0.29    1.51
   6   0  -8    0.29    1.31
   6   0  -8    0.29    0.97
  -6   0  -8    0.42    0.62
  -6   0  -8   -0.33    1.12
   6   0  -8   -0.47    1.52
   6   0  -6  659.24   21.62
   6   0  -6  695.54   22.26
  -6   0  -6  705.46   22.41
   6   0  -6  643.48   26.41
   6   0  -6  657.91   24.21
  -6   0  -6  605.03   22.70
   6   0  -6  620.91   22.39
   6   0  -4   -0.30    1.03
   6   0  -4    1.16    0.56
  -6   0  -2 1845.23   47.83
  -6   0  -2 1855.50   47.65
  -6   0   0    3.26    0.63
  -6   0   2 1874.59   48.51
  -6   0   4    0.20    0.30
  -6   2 -10   12.56    1.93
   6   2 -10   13.64    2.01
   6  -2 -10   12.41    2.57
   6  -2 -10    9.48    1.65
   6   2 -10   11.78    1.83
   6   2  -8   41.40    4.30
   6  -2  -8   40.31    5.43
   6   2  -8   36.55    5.18
  -6  -2  -8   44.85    4.97
  -6   2  -8   43.79    4.37
  -6  -2  -8   39.40    4.14
   6  -2  -8   32.55    3.81
   6  -2  -8   37.38    4.10
  -6   2  -8   41.81    4.43
   6   2  -8   39.86    4.34
   6   2  -8   36.71    4.05
  -6  -2  -8   35.20    3.28
  -6   2  -8   36.45    3.54
   6  -2  -8   34.29    3.81
   6   2  -6  242.17   10.82
   6  -2  -6  244.75   10.46
  -6   2  -6  224.41   10.58
  -6  -2  -6  231.97   10.26
   6  -2  -6  210.22   10.25
   6   2  -6  231.38   11.09
   6   2  -6  222.14   12.10
   6  -2  -6  219.23   13.12
  -6   2  -6  235.22   11.47
   6   2  -6  235.59   10.25
   6  -2  -6  222.57   11.74
  -6   2  -6  220.20   10.62
  -6  -2  -6  213.82   11.18
  -6   2  -6  231.87    9.48
   6  -2  -6  219.47    9.98
   6  -2  -6  216.57    9.87
   6  -2  -4  126.38    7.75
   6   2  -4  112.18    5.02
  -6  -2  -4  105.45    6.98
  -6   2  -2  500.91   14.18
  -6  -2  -2  508.16   14.30
  -6   2   2  570.63   16.01
  -6   4 -10   36.73    3.32
   6   4 -10   36.64    3.29
   6  -4 -10   39.80    4.24
   6   4 -10   32.92    3.15
   6  -4 -10   37.47    3.10
   6   4  -8   45.07    4.82
  -6  -4  -8   54.39    5.57
  -6   4  -8   55.43    4.53
  -6  -4  -8   56.25    4.80
   6  -4  -8   51.32    4.63
   6   4  -8   59.46    5.23
   6  -4  -8   52.01    4.56
  -6   4  -8   48.48    4.25
  -6  -4  -8   53.37    3.95
   6   4  -8   62.03    5.46
  -6   4  -8   61.59    5.56
   6  -4  -8   53.94    5.90
   6   4  -8   56.51    6.07
  -6  -4  -6   40.42    4.55
  -6   4  -6   39.86    3.83
   6  -4  -6   41.89    3.86
  -6   4  -6   47.75    4.04
  -6   4  -6   44.89    4.38
   6   4  -6   42.10    4.20
  -6  -4  -6   42.03    3.84
   6  -4  -6   39.20    3.71
   6   4  -6   42.35    4.35
   6  -4  -6   43.01    4.17
  -6  -4  -6   44.64    4.26
   6   4  -6   47.01    4.04
   6   4  -6   47.15    5.44
   6  -4  -6   33.05    4.79
  -6   4  -6   45.06    4.73
   6  -4  -6   41.19    3.76
  -6   4  -4 1274.53   33.43
   6   4  -4 1320.07   35.78
   6   4  -4 1266.74   36.16
   6  -4  -4 1276.00   39.43
  -6  -4  -2  650.62   18.57
  -6  -4   0 1075.69   29.00
  -6  -4   2  697.11   19.61
   6   6 -10   17.16    2.33
   6   6 -10   16.54    2.28
  -6   6 -10   16.77    2.28
   6  -6 -10   19.95    2.86
   6   6  -8  279.65   13.49
   6   6  -8  300.91   14.17
   6  -6  -8  272.43   11.98
   6  -6  -8  297.34   12.50
  -6  -6  -8  315.01   12.73
   6   6  -8  280.62   13.37
  -6   6  -8  293.42   13.67
  -6  -6  -8  278.70   13.88
   6   6  -6   85.83    6.35
  -6   6  -6   83.79    6.27
   6   6  -6   85.38    6.24
  -6  -6  -6   91.28    6.37
   6  -6  -6   91.66    6.41
  -6  -6  -6   76.47    5.33
   6  -6  -6   92.66    5.74
  -6  -6  -6   93.43    5.02
  -6   6  -6   86.54    5.95
   6  -6  -6   89.02    5.92
   6   6  -6   90.83    7.26
   6  -6  -6   84.09    7.33
   6  -6  -6   85.21    6.68
  -6  -6  -6   83.22    6.53
  -6   6  -6   84.70    6.81
   6  -6  -6   88.23    5.65
  -6  -6  -6   91.11    5.71
   6   6  -6   86.75    5.78
   6   6  -4 1824.44   53.70
   6  -6  -4 1984.93   54.66
   6  -6  -4 1970.91   52.88
  -6  -6  -4 1891.27   52.63
   6   6  -4 1892.62   51.79
  -6   6  -4 1937.29   52.43
  -6   6  -4 1887.72   49.67
   6   6  -2  548.43   16.78
  -6  -6  -2  585.93   17.23
  -6  -6   0 9999.00  253.00
   6   6   2  679.12   18.49
  -6  -6   2  684.26   19.71
  -6   8 -10   79.07    5.17
   6   8 -10   82.58    5.17
   6   8 -10   85.26    5.33
   6   8  -8    3.13    1.62
  -6   8  -8    0.71    0.90
   6   8  -8    4.99    1.85
   6  -8  -8    2.27    1.66
  -6  -8  -8    4.44    1.85
   6   8  -8    2.93    1.37
   6  -8  -8    1.90    1.24
  -6   8  -6  142.38    9.21
   6  -8  -6  148.13    8.09
  -6   8  -6  153.75    8.35
   6   8  -6  168.37    9.73
   6  -8  -6  142.24    9.47
   6  -8  -6  153.50    8.86
  -6  -8  -6  160.54    9.06
  -6  -8  -6  137.24    7.92
   6   8  -6  140.07    8.46
   6   8  -6  144.14    8.80
  -6   8  -6  161.16    9.27
   6  -8  -6  150.80    9.11
  -6  -8  -6  140.59    8.13
   6  -8  -6  157.75    7.85
  -6  -8  -6  146.28    6.81
   6  -8  -6  169.47    8.14
   6   8  -6  141.69    7.92
  -6  -8  -6  157.38    7.86
   6   8  -4  244.69   10.30
   6  -8  -4  221.43   10.40
   6   8  -4  221.44    9.43
   6   8  -4  229.57    9.24
  -6   8  -4  227.88    9.67
  -6  -8  -4  220.30   11.08
   6   8   0  913.74   25.26
  -6  -8   0  891.09   26.11
   6   8   2  287.19    9.28
  -6  -8   2  295.17   10.36
   6  10 -10   75.01    4.94
  -6  10 -10   84.97    5.24
   6 -10 -10   92.47    5.14
   6  10 -10   76.45    5.13
   6 -10  -8  165.90    9.83
   6  10  -8  174.40   10.39
  -6  10  -8  196.05   10.95
   6 -10  -8  188.36    9.03
   6  10  -8  168.05    9.60
   6 -10  -8  173.71   10.18
  -6  10  -6  327.87   13.62
  -6 -10  -6  309.71   13.52
  -6 -10  -6  287.91   13.55
  -6 -10  -6  325.59   14.60
   6 -10  -6  303.01   14.43
   6  10  -6  340.07   14.17
  -6  10  -6  309.71   14.64
   6  10  -6  306.70   13.23
   6 -10  -6  312.21   14.24
  -6 -10  -6  306.10   13.99
  -6 -10  -6  308.60   13.88
   6 -10  -6  348.76   13.03
  -6 -10  -6  350.66   12.26
   6  10  -4  686.85   21.89
  -6 -10  -4  617.57   23.37
   6  10  -4  686.80   21.72
   6 -10  -4  656.05   21.88
  -6  10  -4  660.55   21.54
   6  10  -4  665.78   21.55
   6  10  -4  668.51   21.04
   6  10   0 1189.45   32.93
  -6 -10   0 1171.84   33.99
   6  10   2  552.25   16.72
  -6 -10   2  570.58   18.21
  -6  12 -10   94.28    5.44
   6  12 -10   96.59    5.42
   6  12 -10   93.31    5.56
   6 -12  -8    6.36    2.13
  -6  12  -8   15.64    3.09
   6  12  -8   11.35    2.63
   6  12  -8   13.21    2.52
  -6 -12  -8    7.83    1.99
   6 -12  -8   10.98    2.47
  -6  12  -6  428.36   17.56
   6  12  -6  412.20   16.36
  -6 -12  -6  409.76   16.88
  -6 -12  -6  411.89   17.47
  -6 -12  -6  417.62   18.23
   6 -12  -6  396.79   17.89
   6  12  -6  411.55   16.72
   6 -12  -6  437.82   17.31
  -6  12  -6  413.21   16.43
  -6 -12  -6  426.32   17.42
   6 -12  -6  452.25   16.16
  -6 -12  -6  394.37   16.91
   6  12  -4   25.58    2.87
   6 -12  -4   29.70    3.13
   6  12  -4   29.29    3.32
   6  12  -4   28.19    3.00
   6  12  -4   23.21    2.89
  -6 -12  -4   32.57    4.20
   6  12  -2  912.87   25.44
   6 -12  -2  884.91   25.58
  -6  12  -2  936.22   26.91
  -6 -12  -2  916.76   29.04
   6  12   0  496.76   16.30
   6  12   2  977.34   27.88
   6  14 -10   46.78    3.50
   6 -14 -10   70.41    3.52
   6  14 -10   56.28    3.56
  -6  14 -10   60.87    3.69
   6  14  -8   46.80    5.33
  -6  14  -8   44.29    5.38
   6  14  -8   51.95    4.65
   6 -14  -8   47.98    4.88
   6 -14  -8   48.85    5.58
  -6 -14  -8   63.40    6.20
  -6 -14  -8   54.89    4.74
   6 -14  -8   49.07    4.64
  -6 -14  -6   24.52    3.89
   6 -14  -6   21.89    3.31
  -6 -14  -6   26.50    3.49
  -6  14  -6   31.99    3.84
  -6 -14  -6   22.46    3.80
   6 -14  -6   25.68    3.95
  -6 -14  -6   24.23    3.71
   6 -14  -6   25.20    4.24
  -6 -14  -6   18.47    3.59
  -6  14  -4  391.71   15.05
   6  14  -4  402.02   15.94
  -6 -14  -4  428.39   15.40
  -6 -14  -4  417.48   16.65
   6  14  -4  399.46   15.38
  -6 -14  -4  386.08   16.83
  -6 -14  -2  170.98    9.30
   6  14  -2  152.75    8.06
  -6  14  -2  155.49    8.54
   6  14  -2  153.69    5.76
   6  14   0  609.40   19.81
  -6  14   0  589.69   20.97
   6  14   2  143.69    6.69
  -6  14   2  158.33    8.88
   6  16 -10   89.66    4.10
   6 -16  -8  212.63   10.19
   6 -16  -8  211.33    9.46
   6 -16  -8  160.51   10.85
  -6 -16  -8  170.44   10.84
   6  16  -8  168.61   10.78
  -6  16  -8  167.49   10.84
   6  16  -8  187.37    9.20
   6 -16  -6  134.04    7.97
  -6 -16  -6  148.23    8.29
  -6 -16  -6  130.31    8.71
   6 -16  -6  130.09    8.85
   6  16  -6  140.32    8.45
  -6 -16  -6  132.65    9.67
  -6 -16  -6  132.95    9.46
  -6 -16  -6  129.46   10.24
   6 -16  -6  115.60    9.97
  -6  16  -4  133.44    8.33
  -6 -16  -4  165.64    8.17
  -6  16  -4  160.15    8.34
   6  16  -4  151.24    8.32
   6  16  -4  148.44    8.24
   6  16  -4  146.15    8.77
   6  16  -2  393.07   15.40
  -6 -16  -2  366.81   15.80
   6  16  -2  372.16   13.61
  -6  16  -2  390.83   15.30
  -6  16  -2  389.32   15.83
  -6 -16   0 1035.50   32.59
   6  16   0 1078.83   32.27
  -6  16   0 1072.01   33.77
  -6  16   2  359.82   15.66
   6  18  -8    9.50    1.92
   6 -18  -8   10.41    1.85
   6 -18  -8   10.14    2.61
  -6 -18  -8    9.00    2.44
   6  18  -8    6.83    2.12
  -6  18  -8    5.28    2.02
   6 -18  -8    8.30    1.90
  -6 -18  -6   19.26    4.06
   6 -18  -6   20.71    4.40
   6 -18  -6   21.02    3.02
   6 -18  -6   27.02    4.01
  -6 -18  -6   27.89    4.45
   6  18  -6   16.80    2.88
  -6 -18  -6   21.51    4.09
  -6 -18  -6   26.74    3.38
   6  18  -4   30.41    3.58
  -6 -18  -4   21.11    3.71
   6  18  -4   29.00    3.61
  -6 -18  -4   25.95    3.69
  -6  18  -4   25.54    3.62
   6  18  -4   23.49    3.48
  -6  18  -2  130.99    7.58
   6  18  -2  129.14    8.15
   6  18  -2  125.05    6.66
  -6  18  -2  128.11    8.37
   6  18  -2  121.69    7.80
  -6 -18  -2  127.99    7.78
  -6 -18  -2  141.21    8.76
  -6 -18   0   63.79    5.28
  -6  18   0   63.41    5.86
   6  18   0   75.01    5.48
   6  18   2  155.11    9.47
  -6  18   2  152.81    9.73
   6  18   4   24.86    3.56
   6  20  -8   68.10    5.79
  -6  20  -8   76.55    6.05
   6 -20  -8   92.24    5.60
   6 -20  -8   85.29    6.57
  -6 -20  -8   78.05    6.31
   6 -20  -8   78.79    4.36
   6  20  -6  293.81   12.46
   6 -20  -6  245.49   10.64
  -6 -20  -6  256.50   14.48
   6 -20  -6  250.18   15.82
  -6 -20  -6  241.24   15.32
  -6 -20  -6  285.12   14.26
   6  20  -4   88.65    6.16
  -6  20  -4   81.30    6.75
   6 -20  -4   81.29    6.66
  -6 -20  -4   82.97    6.75
   6  20  -4   77.04    6.51
  -6 -20  -4   89.78    7.50
   6  20  -4   80.55    6.35
   6 -20  -2  105.04    7.15
  -6 -20  -2  121.44    8.40
  -6  20  -2  113.81    8.16
   6  20  -2  116.04    7.79
   6  20  -2  119.65    8.21
   6  20  -2  127.62    6.64
  -6 -20  -2  118.51    8.08
   6  20   0  279.15   13.53
  -6  20   0  289.16   13.83
   6  20   0  253.34   11.97
  -6 -20   0  237.13   11.48
  -6  20   2  130.11    9.02
   6  20   2  110.34    8.39
  -6  20   4   85.26    6.97
   6  20   4   73.13    6.43
   6  22  -8   18.81    2.60
  -6  22  -8   20.98    2.65
  -6 -22  -6  114.25    8.32
   6  22  -6  117.63    7.03
   6 -22  -6  122.73    9.90
  -6 -22  -6  120.60    9.80
   6 -22  -6  121.50    7.98
  -6 -22  -6  102.94    8.43
   6  22  -4  270.25   12.82
  -6 -22  -4  279.01   14.42
   6  22  -4  285.61   12.28
   6 -22  -4  272.46   13.28
   6 -22  -2  273.20   12.69
  -6  22  -2  277.68   14.06
  -6 -22  -2  282.19   13.75
   6  22  -2  263.36   10.96
   6  22  -2  300.92   14.28
   6  22  -2  290.59   13.76
  -6 -22  -2  279.56   13.88
   6  22   0  389.87   17.56
  -6  22   0  378.58   17.34
   6  22   2  279.53   14.45
  -6  22   2  285.44   14.79
   6  22   4  344.27   15.02
  -6  22   4  287.97   14.47
  -6  24  -8    2.74    0.88
   6  24  -8    2.32    0.89
   6 -24  -6   30.93    3.96
  -6 -24  -6   33.32    4.16
  -6 -24  -6   32.12    4.26
   6 -24  -6   30.40    4.51
   6 -24  -6   34.10    3.84
  -6 -24  -6   27.05    4.26
   6  24  -4    0.31    0.94
  -6 -24  -4    1.21    1.44
   6 -24  -4    1.34    1.47
   6  24  -4    0.25    0.92
   6  24  -2    5.91    2.24
  -6  24  -2    9.72    2.56
  -6 -24  -2   10.25    2.59
   6 -24  -2    8.42    2.14
   6  24   0   48.19    5.55
  -6  24   0   37.64    5.09
  -6  24   2    4.51    1.98
   6  24   2    4.75    2.19
   6  24   4    2.09    1.53
  -6 -26  -6  189.56    9.95
   6 -26  -6  180.95   10.12
  -6 -26  -6  204.64   10.58
   6 -26  -6  195.79    9.74
   6 -26  -6  183.54    9.03
  -6 -26  -4   64.92    6.15
   6 -26  -4   55.10    5.14
   6  26  -2  219.24   12.14
  -6 -26  -2  218.73   11.75
   6 -26  -2  206.78   10.45
  -6  26  -2  224.20   12.45
   6  26   0  259.76   13.94
  -6  26   0  232.37   10.68
  -6  26   0  271.37   14.39
   6  26   2  230.51   13.13
  -6  26   2  240.50   13.49
   6  26   4   60.47    5.54
  -6 -28  -6   47.70    4.00
  -6 -28  -6   47.02    4.06
   6 -28  -6   46.25    4.01
   6 -28  -4   74.80    5.52
  -6 -28  -4   74.22    6.08
   6 -28  -2  175.30    8.93
   6  28  -2  194.78   11.08
  -6  28  -2  178.39   10.73
  -6 -28  -2  175.49   10.04
   6  28   0   21.07    3.99
  -6  28   0   21.70    3.92
   6  28   2  166.66   10.44
  -6  28   2  152.03   10.32
   6  28   4   76.70    5.78
   6  30  -6   99.96    4.88
  -6  30  -6   91.45    4.78
   6 -30  -4  117.24    7.14
  -6 -30  -4  129.56    7.40
   6  30  -2   17.24    3.22
  -6 -30  -2   20.55    3.01
  -6  30   0  173.45   10.92
   6  30   0  196.76   11.38
  -6  30   2   32.52    4.48
   6  30   2   34.66    4.59
  -6 -32  -4  185.36    8.39
   6 -32  -4  203.34    8.73
   6 -32  -4  193.55    9.11
  -6 -32  -4  217.21    9.42
  -6 -32  -4  206.62    9.46
   6  32  -2   95.52    6.47
   6 -32  -2   84.94    5.66
  -6 -32  -2   95.96    5.69
   6  32   0    2.02    1.62
   6  32   2  103.39    7.03
  -6 -34  -4   15.48    1.89
   6 -34  -4   12.70    1.46
   6  34  -2   23.55    2.67
   6 -34  -2   18.68    2.00
   6  34   0   16.63    2.63
   6  34   2   21.86    2.76
  -6 -36  -2   99.11    4.67
   7  -1  -9   94.39    8.09
   7   1  -9   95.82    8.05
  -7  -1  -9  104.62    6.79
  -7   1  -9  103.84    6.57
  -7  -1  -9   97.43    6.33
   7   1  -9  103.25    6.45
   7  -1  -9  111.77    6.60
   7   1  -9  100.94    6.40
   7  -1  -9   97.26    6.23
   7  -1  -7    9.81    2.14
   7   1  -7   12.10    2.34
  -7   1  -7   13.22    2.05
  -7  -1  -7   12.98    1.97
   7  -1  -7   12.42    2.39
  -7  -1  -7   10.84    2.32
   7   1  -7   13.49    2.62
  -7   1  -7   12.13    2.42
   7   1  -7    8.98    2.31
   7  -1  -7   13.59    2.57
  -7   1  -7   13.93    2.70
  -7  -1  -7   12.83    2.67
   7   1  -7   12.60    3.07
   7  -1  -7   11.68    2.96
   7   1  -5  192.74    7.87
   7  -1  -5  201.47    8.99
  -7  -1  -5  208.40    9.00
   7  -1  -5  209.97   11.79
   7   1  -5  201.20    8.82
   7  -1  -5  191.43    8.67
  -7   1  -3  518.95   14.17
  -7  -1  -3  516.35   14.59
  -7   1  -1   69.81    3.16
  -7  -1  -1   69.46    3.18
  -7  -1   1   76.56    3.40
  -7   1   1   75.68    3.36
  -7   1   3  569.56   15.98
  -7  -3  -9   42.52    4.42
   7   3  -9   42.86    5.09
   7  -3  -9   49.35    5.64
  -7  -3  -9   42.52    4.01
   7   3  -9   33.60    3.82
   7  -3  -9   44.26    4.00
  -7   3  -9   34.56    3.82
   7   3  -9   33.32    3.68
   7  -3  -9   40.18    3.79
   7  -3  -7   49.50    4.52
  -7  -3  -7   53.54    3.97
   7   3  -7   64.22    5.14
   7  -3  -7   50.22    4.63
   7  -3  -7   57.02    6.07
  -7  -3  -7   52.53    5.49
   7   3  -7   66.24    6.75
  -7   3  -7   56.19    4.83
   7   3  -7   67.19    5.94
   7   3  -7   59.39    5.21
  -7   3  -7   60.35    5.28
   7  -3  -7   61.30    4.97
  -7  -3  -7   60.42    4.93
   7   3  -5   54.38    5.53
   7  -3  -5   50.77    5.46
   7   3  -5   58.18    3.96
  -7   3  -5   57.81    4.04
   7   3  -5   57.17    4.23
  -7  -3  -5   49.19    4.49
  -7  -3  -5   61.72    4.48
   7  -3  -5   58.00    4.39
  -7   3  -3  164.87    5.76
  -7   3  -3  160.87    5.14
  -7  -3  -3  164.55    6.14
  -7  -3  -1  333.89   10.30
  -7  -3   1  408.44   12.35
  -7   3   3  178.16    6.31
  -7  -3   3  182.16    6.51
   7   5  -9   62.56    5.11
  -7   5  -9   60.36    5.12
   7  -5  -9   64.45    6.05
   7   5  -9   60.17    5.09
   7  -5  -9   63.99    4.70
  -7  -5  -9   70.34    5.76
   7   5  -7   72.83    6.27
   7   5  -7   72.00    6.89
   7   5  -7   75.82    6.00
  -7   5  -7   71.26    5.94
  -7  -5  -7   75.02    6.48
  -7   5  -7   65.33    4.83
   7  -5  -7   66.91    5.48
   7   5  -7   65.74    5.37
   7  -5  -7   80.12    5.52
  -7  -5  -7   76.67    5.45
   7  -5  -7   62.35    5.76
   7  -5  -7   75.86    5.44
  -7  -5  -5   35.12    3.49
   7  -5  -5   30.40    3.33
   7   5  -5   31.22    3.04
  -7  -5  -5   32.24    3.84
  -7   5  -5   27.87    3.05
   7   5  -5   36.58    3.31
   7   5  -5   39.50    4.42
   7  -5  -5   36.07    4.55
  -7   5  -3  314.89    9.84
   7   5  -3  289.86   10.33
  -7  -5  -1 2198.00   57.63
  -7  -5   1 2463.17   64.31
  -7   5   3  345.03   10.83
  -7  -5   3  320.09   10.66
   7   7  -9  260.75   11.95
  -7   7  -9  272.31   12.28
   7  -7  -9  281.63   11.22
  -7  -7  -9  295.91   12.76
  -7  -7  -7  122.10    7.99
   7   7  -7  116.72    8.09
   7  -7  -7  123.93    8.03
   7  -7  -7  111.56    8.15
   7  -7  -7  129.30    7.24
  -7  -7  -7  123.25    8.39
   7   7  -7  110.39    7.76
  -7   7  -7  120.80    8.12
   7   7  -7  109.49    8.22
   7  -7  -7  116.62    8.39
   7  -7  -7  105.91    7.15
  -7  -7  -7  133.89    7.31
   7  -7  -7  128.71    7.22
   7   7  -7  122.54    7.58
   7   7  -5  378.81   14.86
  -7  -7  -5  349.63   16.09
  -7   7  -5  386.66   14.71
  -7  -7  -5  414.22   15.50
   7  -7  -5  407.88   15.54
   7   7  -5  400.44   16.30
   7  -7  -5  410.32   16.81
   7   7  -5  421.08   14.88
   7   7  -3  834.30   24.49
   7   7  -1 1086.45   30.20
  -7  -7  -1 1114.69   30.83
   7   7   1 1203.73   32.56
  -7  -7   1 1235.40   33.70
  -7  -7   3  903.28   25.78
   7  -9  -9   20.25    3.30
   7   9  -9   17.90    2.88
   7  -9  -9   25.41    2.93
  -7  -9  -9   25.08    3.27
   7   9  -9   18.81    3.00
  -7   9  -9   29.25    3.59
   7  -9  -7  122.95    8.52
   7   9  -7  128.00    8.11
   7   9  -7  114.19    8.10
  -7   9  -7  119.23    8.30
   7  -9  -7  117.81    6.96
  -7  -9  -7  109.72    7.12
   7  -9  -7  131.62    8.85
   7  -9  -7  108.98    7.84
  -7  -9  -7  130.04    8.47
   7   9  -7  130.97    8.29
  -7   9  -5    5.73    1.54
   7   9  -5    4.27    1.64
  -7  -9  -5    8.14    2.31
  -7  -9  -5    4.95    1.63
   7  -9  -5    5.07    1.57
  -7  -9  -5    5.84    1.64
  -7   9  -5    9.52    2.35
   7   9  -5    4.17    1.31
   7  -9  -5    8.50    2.04
  -7   9  -5    7.47    2.02
  -7  -9  -5    5.63    1.30
   7  -9  -5    7.24    1.53
   7   9  -5    7.19    1.88
   7  -9  -5    4.42    1.72
  -7  -9  -3   38.83    4.04
   7   9  -3   35.54    3.13
   7  -9  -3   40.60    3.43
   7   9  -3   31.53    2.73
   7   9  -3   34.61    3.08
   7   9  -1  588.43   18.05
   7   9   1  604.16   17.75
  -7  -9   1  599.61   18.84
  -7  -9   3   41.61    3.24
   7  11  -9    2.10    1.16
   7 -11  -9    4.15    1.61
  -7  11  -9    4.00    1.63
   7  11  -9    1.78    1.21
  -7 -11  -7    6.67    1.91
   7 -11  -7    4.27    1.77
  -7 -11  -7    4.54    1.78
  -7 -11  -7    7.72    2.13
   7 -11  -7    9.22    2.38
   7  11  -7    9.12    2.34
   7 -11  -7    7.25    1.82
   7 -11  -7    6.82    2.15
   7  11  -7    6.61    2.12
  -7  11  -7    8.01    2.23
  -7 -11  -5  449.23   16.66
   7  11  -5  454.20   16.61
   7 -11  -5  405.63   16.46
  -7 -11  -5  413.80   16.74
   7 -11  -5  411.90   16.99
  -7 -11  -5  404.44   16.81
  -7  11  -5  412.25   17.58
   7 -11  -5  396.99   16.06
  -7 -11  -5  392.32   17.48
   7  11  -5  436.42   16.33
  -7 -11  -5  401.43   16.48
  -7  11  -5  429.30   15.97
  -7  11  -5  417.73   17.12
   7  11  -5  429.93   15.67
   7  11  -3  347.72   12.36
   7 -11  -3  328.58   12.42
   7  11  -3  339.46   12.19
   7  11  -3  351.79   12.67
  -7  11  -3  368.33   12.97
   7  11  -3  340.35   13.14
   7  11  -1  182.30    7.92
  -7 -11   1  168.33    8.05
   7  11   1  174.31    7.21
   7  13  -9  318.43   14.17
  -7  13  -9  324.23   14.33
   7  13  -9  353.71   13.06
   7 -13  -9  362.25   13.40
  -7 -13  -7  480.70   20.09
   7 -13  -7  419.80   19.55
   7 -13  -7  475.85   18.81
   7  13  -7  454.13   19.99
  -7  13  -7  459.23   20.30
   7  13  -7  471.81   18.38
  -7 -13  -7  449.57   18.29
  -7 -13  -7  501.13   18.55
  -7 -13  -7  451.52   18.86
   7 -13  -7  508.55   19.77
  -7 -13  -5  448.17   16.40
  -7 -13  -5  395.26   17.16
   7 -13  -5  362.38   17.11
  -7 -13  -5  381.26   17.14
  -7 -13  -5  398.64   17.81
   7  13  -5  433.40   16.34
   7 -13  -5  389.95   15.77
   7  13  -5  418.92   16.37
  -7  13  -5  411.01   16.76
  -7  13  -5  406.35   15.70
  -7 -13  -5  413.53   16.99
   7  13  -3  228.83   10.52
  -7  13  -3  235.79   10.64
  -7 -13  -3  238.54   11.97
  -7  13  -3  236.51   11.33
   7  13  -3  241.01   10.03
  -7  13  -3  229.96    9.96
   7  13  -3  244.95    9.24
   7 -13  -3  240.59    9.42
  -7  13  -1 2448.03   69.03
   7  13  -1 2560.50   67.99
  -7  13   1 2807.29   78.35
   7  13   1 2900.33   76.23
  -7  13   3  315.63   13.40
  -7  15  -9  110.25    7.12
   7  15  -9  113.74    7.19
  -7 -15  -7   49.13    5.37
  -7 -15  -7   44.51    5.04
   7 -15  -7   57.32    5.13
  -7 -15  -7   60.93    5.17
   7 -15  -7   50.11    5.98
  -7 -15  -7   41.94    5.32
   7  15  -7   52.76    6.04
  -7  15  -7   43.47    5.63
   7 -15  -7   48.21    5.24
  -7 -15  -5   36.87    3.90
   7  15  -5   38.78    4.13
  -7 -15  -5   37.43    4.45
  -7 -15  -5   23.52    3.92
  -7 -15  -5   32.19    4.44
   7  15  -5   31.86    3.96
  -7  15  -5   34.07    3.82
   7 -15  -5   31.72    3.62
   7  15  -3   81.39    5.88
  -7  15  -3   69.48    5.83
  -7  15  -3   65.36    5.54
  -7 -15  -3   80.61    6.56
   7  15  -3   73.45    5.11
  -7 -15  -1  179.71    9.61
  -7  15  -1  192.13    9.88
   7  15  -1  189.59    9.13
  -7  15   1  212.39   10.92
   7  15   1  217.37    9.49
  -7  15   3   86.90    6.72
   7  17  -9   96.34    6.06
  -7  17  -9   96.77    6.07
   7  17  -7  102.58    8.83
  -7  17  -7   95.22    8.55
  -7 -17  -7  123.19    8.65
   7 -17  -7  122.46    8.67
   7 -17  -7  136.53    8.46
   7 -17  -7  112.65    6.89
  -7 -17  -7   99.39    8.66
   7 -17  -7  105.92    9.08
   7  17  -5  100.27    7.45
  -7 -17  -5  123.93    8.49
  -7 -17  -5  117.57    8.89
  -7 -17  -5  123.75    7.30
   7  17  -5  117.08    7.47
   7 -17  -5  116.97    7.08
   7  17  -3   83.95    6.25
  -7 -17  -3   96.25    6.86
  -7 -17  -3   87.12    7.06
   7  17  -3   97.18    6.04
  -7 -17  -3   87.05    7.13
  -7  17  -3   81.44    6.53
  -7  17  -3   96.61    6.76
  -7 -17  -1  299.97   13.54
   7  17  -1  299.15   12.89
  -7  17  -1  313.37   14.00
   7  17   1  307.38   12.66
  -7  17   1  336.93   14.83
  -7  17   3   94.90    7.49
   7  17   3   98.45    7.29
  -7  19  -9  136.78    6.30
   7  19  -9  127.29    6.10
   7  19  -7   55.31    4.74
   7  19  -7   41.23    5.42
  -7  19  -7   41.78    5.56
   7 -19  -7   58.48    5.61
   7 -19  -7   52.52    4.13
  -7 -19  -7   43.43    5.60
   7 -19  -7   49.31    6.02
   7 -19  -7   54.67    5.19
  -7 -19  -7   53.63    5.53
   7  19  -5  181.39   10.41
  -7 -19  -5  197.38   11.87
   7  19  -5  195.15   10.08
   7 -19  -5  195.00   11.00
  -7 -19  -3   97.05    7.42
  -7 -19  -3   95.01    7.47
   7  19  -3   82.40    6.49
  -7 -19  -3   92.03    6.91
   7  19  -3   83.62    5.71
  -7  19  -3   91.66    7.16
  -7 -19  -1  455.79   17.68
  -7  19  -1  431.31   17.96
   7  19  -1  423.77   17.01
  -7  19  -1  421.75   15.76
  -7 -19  -1  410.29   17.26
   7  19   1  420.96   16.23
  -7  19   1  453.02   18.82
   7  19   3  106.81    7.89
  -7  19   3  109.37    8.28
   7 -21  -7    8.87    1.61
   7 -21  -7   13.55    2.63
  -7 -21  -7   13.47    2.73
   7 -21  -7   13.53    2.93
  -7 -21  -7   11.66    2.73
  -7  21  -7   11.77    2.79
   7  21  -7    8.73    2.44
   7 -21  -7   10.35    2.37
   7  21  -7   17.92    2.53
   7 -21  -5   32.01    4.27
   7  21  -5   33.51    3.83
  -7  21  -3   69.36    6.23
  -7 -21  -3   67.24    6.40
   7  21  -3   67.55    5.98
  -7 -21  -3   68.08    6.44
   7 -21  -3   73.19    6.11
   7  21  -3   55.92    4.65
   7 -21  -1  187.45    9.65
   7  21  -1  194.63   11.42
  -7 -21  -1  218.66   11.27
  -7 -21  -1  207.64   10.89
   7  21  -1  215.87   11.04
  -7  21  -1  209.47    9.66
  -7  21  -1  189.09   11.35
   7  21   1  234.16   12.68
  -7  21   1  228.19   12.71
   7  21   3   90.10    7.44
  -7  21   3   91.12    7.66
  -7 -23  -7  117.34    7.21
   7  23  -7   93.32    6.85
  -7  23  -7  115.07    7.43
  -7 -23  -7  113.56    7.58
   7 -23  -7  103.80    7.36
   7 -23  -7  115.67    6.96
   7 -23  -5   44.66    4.80
   7  23  -5   46.55    4.32
  -7 -23  -5   53.05    5.68
  -7 -23  -3  272.40   13.77
  -7  23  -3  265.70   13.34
   7 -23  -3  257.40   12.52
   7  23  -3  242.18   10.84
   7  23  -3  259.33   12.98
  -7  23  -1  656.53   25.48
   7  23  -1  647.06   24.22
  -7  23  -1  648.84   22.03
   7  23  -1  692.47   25.73
  -7 -23  -1  688.09   24.43
  -7 -23  -1  686.11   24.46
   7  23   1  733.16   27.72
  -7  23   1  741.69   28.01
   7  23   3  311.94   15.38
  -7  23   3  324.28   15.97
  -7 -25  -7   55.67    4.44
   7 -25  -7   60.23    4.60
  -7  25  -7   53.27    4.23
   7  25  -7   47.12    4.01
   7 -25  -7   54.40    4.16
   7 -25  -5  358.00   14.76
   7  25  -5  324.29   13.02
  -7 -25  -5  352.60   15.65
  -7 -25  -3  378.07   16.81
   7  25  -3  345.77   15.83
   7 -25  -3  377.40   15.57
   7  25  -3  357.90   13.55
  -7  25  -3  342.95   15.97
   7  25  -1  136.06    9.59
  -7 -25  -1  117.89    8.13
  -7  25  -1  134.40    9.55
  -7  25   1  119.44    9.27
   7  25   1  136.88    9.66
  -7  25   3  422.48   18.90
   7  25   3  423.02   18.55
   7 -27  -7    5.73    1.15
   7  27  -7    5.98    1.16
  -7  27  -7    6.88    1.22
  -7 -27  -5   18.67    3.21
  -7 -27  -5   17.67    3.10
   7 -27  -5   14.31    2.82
   7 -27  -5   12.61    2.32
  -7 -27  -5   14.61    2.76
  -7 -27  -3   14.06    2.89
   7  27  -3   17.68    3.17
   7 -27  -3   17.28    2.84
  -7 -27  -1   11.10    2.46
   7  27  -1   10.89    2.94
  -7  27  -1   15.55    3.33
   7  27   1   13.09    3.09
  -7  27   1    6.81    2.53
   7  27   3   19.98    3.46
  -7 -29  -5  124.59    7.04
  -7 -29  -5  110.79    7.09
   7 -29  -5  116.08    6.80
  -7 -29  -5  108.88    6.92
   7 -29  -5  105.81    6.86
   7 -29  -3  383.25   14.53
   7  29  -3  386.49   15.91
  -7 -29  -3  382.50   15.86
  -7  29  -1  115.90    8.63
   7  29  -1  114.35    8.51
  -7 -29  -1  109.52    7.07
   7  29   1  122.10    9.18
  -7  29   1  147.45    9.93
   7  29   3  455.31   18.34
   7 -31  -5   18.44    2.23
  -7 -31  -5   17.58    2.36
   7 -31  -5   17.14    2.19
  -7 -31  -5   18.00    2.21
   7 -31  -3    6.71    1.79
  -7 -31  -3    5.23    1.51
   7  31  -1   27.50    3.86
   7 -31  -1   34.96    3.58
   7  31   1   32.38    4.27
   7  31   3    3.74    1.45
  -7 -33  -5   45.03    2.80
   7 -33  -5   41.50    2.59
  -7 -33  -3   10.95    1.98
   7 -33  -3    9.91    1.72
   7  33  -1   26.57    3.39
   7  33   1   25.99    3.46
   7  33   3   14.46    2.11
  -7 -35  -3   40.63    2.95
  -7 -35  -1   54.87    3.73
   7  35  -1   50.40    3.97
   7  35   1   62.05    4.57
   8   0 -10   -1.17    1.41
   8   0 -10    0.67    0.71
  -8   0  -8  326.95   14.15
   8   0  -8  319.90   16.76
   8   0  -8  318.33   14.00
   8   0  -8  342.03   14.04
  -8   0  -8  339.05   14.04
   8   0  -6   -0.48    1.24
  -8   0  -6   -0.48    1.06
   8   0  -6    0.86    1.03
   8   0  -6    1.20    0.86
   8   0  -6    1.53    1.83
  -8   0  -6    1.42    1.20
  -8   0  -4   77.55    6.16
  -8   0  -2    0.29    0.30
  -8   0  -2    0.32    0.39
  -8   0   0 1288.88   34.40
  -8   0   2   -0.08    0.42
   8   2 -10   16.80    2.18
   8  -2 -10   21.82    2.35
  -8   2 -10   19.32    2.31
   8   2 -10   20.98    2.33
   8  -2 -10   19.64    3.15
   8   2  -8   51.40    4.87
  -8   2  -8   56.96    5.13
   8  -2  -8   61.25    5.06
   8   2  -8   46.06    4.85
  -8  -2  -8   57.82    5.48
  -8   2  -8   51.80    4.57
  -8  -2  -8   61.12    5.02
   8  -2  -8   61.19    5.33
   8   2  -8   55.09    5.04
   8  -2  -8   57.87    4.93
   8  -2  -8   59.41    6.46
   8   2  -8   52.01    6.29
  -8   2  -6   38.80    3.90
  -8  -2  -6   40.30    4.39
   8   2  -6   41.32    4.02
  -8   2  -6   39.22    3.90
  -8  -2  -6   39.86    3.78
   8  -2  -6   44.17    3.91
   8   2  -6   36.45    3.72
   8  -2  -6   34.41    3.81
   8   2  -6   36.97    4.11
   8  -2  -6   33.69    3.56
  -8   2  -6   36.17    4.25
   8  -2  -6   45.63    5.79
  -8  -2  -4  758.93   27.14
   8  -2  -4  834.20   28.29
   8   2  -4  828.40   23.74
   8   2  -4  844.25   24.66
  -8  -2  -2   70.70    3.33
  -8   2  -2   67.24    3.26
  -8   2   0  750.22   21.00
  -8   2   2   75.57    3.60
  -8  -2   4  936.71   25.78
   8   4 -10  139.11    6.95
   8  -4 -10  148.13    6.76
  -8   4 -10  156.57    7.16
   8   4 -10  129.66    6.61
  -8   4  -8   17.39    3.12
   8   4  -8   26.30    3.62
   8   4  -8   23.87    3.61
   8   4  -8   25.01    4.26
   8  -4  -8   22.23    2.98
   8  -4  -8   25.19    3.38
  -8  -4  -8   26.79    3.29
   8  -4  -8   25.44    3.22
  -8  -4  -8   31.03    4.12
  -8   4  -8   21.10    2.60
   8  -4  -6  654.30   21.87
  -8  -4  -6  627.16   21.50
   8   4  -6  629.44   22.03
   8   4  -6  633.53   21.67
  -8   4  -6  633.06   21.73
  -8  -4  -6  659.72   20.83
   8  -4  -6  636.64   20.66
  -8   4  -6  612.33   22.93
   8   4  -6  627.14   21.02
   8  -4  -6  587.48   20.90
  -8   4  -6  605.13   23.38
  -8   4  -6  568.23   20.03
   8   4  -6  630.14   24.73
   8  -4  -6  593.16   24.81
  -8  -4  -6  588.15   22.30
   8  -4  -6  573.68   22.53
   8   4  -4   30.33    3.65
   8  -4  -4   27.40    3.70
  -8  -4  -4   20.45    3.07
  -8   4  -4   30.44    3.73
   8  -4  -4   23.57    2.59
   8   4  -4   27.77    2.47
  -8   4  -4   25.94    1.80
  -8  -4  -2 1189.53   32.42
  -8  -4   0   28.23    2.14
  -8  -4   2 1253.11   34.15
  -8  -4   4   27.64    2.08
   8  -6 -10   20.47    2.85
   8   6 -10   20.44    2.36
  -8   6 -10   18.50    2.27
   8   6 -10   21.03    2.50
   8  -6  -8   28.58    4.31
  -8  -6  -8   23.23    3.57
   8   6  -8   22.84    3.88
   8   6  -8   29.79    3.97
   8   6  -8   25.39    3.57
  -8   6  -8   27.46    3.68
   8  -6  -8   27.69    3.20
   8  -6  -8   32.50    3.49
  -8  -6  -8   35.76    3.66
  -8  -6  -6  867.67   29.19
   8   6  -6  903.29   30.95
   8  -6  -6  895.83   31.59
  -8   6  -6  891.06   28.76
   8   6  -6  905.49   28.69
   8   6  -6  868.00   27.67
  -8  -6  -6  889.14   26.93
   8  -6  -6  901.15   27.08
  -8  -6  -6  907.95   28.48
   8  -6  -6  857.82   28.35
   8   6  -6  875.02   28.63
  -8  -6  -6  751.03   28.59
  -8   6  -6  873.81   30.51
   8  -6  -6  818.01   27.56
  -8   6  -6  853.71   30.04
   8  -6  -6  882.43   29.53
  -8  -6  -6  818.68   26.84
   8  -6  -4  142.04    7.19
  -8  -6  -4  135.33    6.97
  -8   6  -4  153.40    8.42
  -8  -6  -4  144.30    8.26
  -8   6  -4  152.92    5.77
   8   6  -4  156.82    8.38
   8  -6  -4  149.17    8.54
   8   6  -4  142.06    6.78
  -8  -6  -4  130.35    8.12
  -8   6  -4  128.60    6.84
   8   6  -4  146.44    6.79
  -8  -6  -2 1379.00   37.85
  -8  -6   0  766.30   22.24
   8   6   2 1339.62   35.82
  -8  -6   2 1409.26   37.41
  -8   6   4  162.25    6.26
  -8  -6   4  172.24    6.57
   8   8 -10    1.18    0.77
   8   8 -10    1.71    0.78
  -8   8 -10    0.53    0.70
   8  -8  -8   65.79    6.21
   8   8  -8   70.81    5.85
   8   8  -8   63.03    5.72
  -8  -8  -8   66.70    5.84
   8   8  -8   57.03    5.43
  -8   8  -8   59.17    5.51
   8  -8  -8   60.61    4.79
  -8  -8  -6   33.91    3.80
  -8  -8  -6   31.45    3.60
   8   8  -6   33.31    4.05
  -8  -8  -6   35.04    4.03
   8  -8  -6   34.68    4.02
   8  -8  -6   30.26    3.63
   8   8  -6   34.64    4.08
  -8   8  -6   41.89    4.47
   8   8  -6   34.89    3.76
  -8  -8  -6   29.98    4.25
   8  -8  -6   31.24    4.14
  -8   8  -6   30.64    4.29
   8   8  -6   44.08    4.86
   8  -8  -6   35.24    4.63
   8   8  -6   39.63    4.01
  -8  -8  -6   42.63    3.81
   8  -8  -6   40.57    3.69
   8   8  -4  378.63   13.62
  -8  -8  -4  350.96   15.44
   8   8  -4  360.00   13.17
  -8   8  -4  381.53   12.32
   8   8  -4  376.49   14.60
   8  -8  -4  354.81   14.72
  -8   8  -4  382.82   13.90
  -8  -8  -2    7.25    1.43
   8   8   0   29.01    2.24
  -8  -8   0   28.22    2.56
   8   8   2   11.09    1.25
  -8  -8   2    5.27    1.20
  -8   8   4  406.87   13.26
   8  10 -10   11.64    1.71
  -8  10 -10   11.90    1.74
   8  10 -10   10.40    1.81
   8 -10 -10   11.84    1.88
   8 -10  -8  224.79   11.58
   8  10  -8  184.39   10.63
  -8  10  -8  207.58   11.29
   8  10  -8  207.64   10.77
   8 -10  -8  204.83   11.05
   8 -10  -8  210.41    9.88
   8 -10  -6  185.82   10.28
  -8 -10  -6  174.33    9.93
   8  10  -6  164.04    9.48
   8 -10  -6  175.29    9.93
  -8 -10  -6  169.38   10.71
   8 -10  -6  166.31    9.31
  -8  10  -6  190.18   10.49
  -8  10  -6  150.64    9.97
   8  10  -6  178.87   10.19
   8  10  -6  191.63    9.63
  -8 -10  -6  165.60    9.39
  -8 -10  -6  155.25    9.22
  -8 -10  -6  189.95   10.03
   8 -10  -6  174.53   10.41
   8  10  -6  193.77   10.54
   8  10  -4 2106.18   59.44
   8  10  -4 2263.72   60.77
   8 -10  -4 2180.53   61.08
   8  10  -4 2218.25   60.51
  -8 -10  -4 2151.86   63.25
  -8  10  -4 2201.49   60.24
   8  10  -4 2181.46   60.13
  -8 -10   0 1588.79   44.30
   8  10   0 1588.70   43.24
  -8 -10   2  171.29    7.67
   8  10   2  156.65    6.45
   8 -12 -10    2.80    0.89
   8  12 -10    3.89    1.12
   8  12 -10    1.95    0.79
   8  12  -8   68.93    5.60
  -8 -12  -8   77.94    5.85
   8 -12  -8   66.17    5.86
   8  12  -8   57.54    5.69
  -8  12  -8   70.54    6.27
   8 -12  -8   62.75    5.60
  -8  12  -6   31.69    4.27
  -8 -12  -6   33.27    4.30
   8 -12  -6   28.47    4.11
   8 -12  -6   26.54    3.65
   8  12  -6   32.85    3.86
  -8 -12  -6   33.36    4.19
  -8 -12  -6   21.67    3.58
  -8 -12  -6   29.75    3.79
   8 -12  -4  152.38    7.24
  -8 -12  -4  140.95    9.25
   8  12  -4  148.84    7.40
   8  12  -4  139.10    7.36
   8 -12  -4  139.36    7.59
   8  12  -4  143.39    7.97
   8  12  -4  149.11    7.84
  -8 -12  -2   81.82    6.00
  -8 -12   0   73.68    5.14
   8  12   0   76.74    4.65
  -8 -12   2  106.66    6.32
   8  12   2   93.39    4.98
   8  14 -10   17.44    1.95
   8 -14 -10   20.32    1.72
   8  14 -10   15.40    1.57
   8  14  -8   65.09    5.20
   8 -14  -8   59.04    5.16
   8  14  -8   60.97    5.85
  -8  14  -8   58.20    5.85
   8 -14  -8   54.98    5.16
   8 -14  -6  903.85   29.49
  -8  14  -6  917.06   30.11
   8  14  -6  897.81   29.43
  -8 -14  -6  836.94   30.79
  -8 -14  -6  880.28   31.81
   8 -14  -6  833.31   31.71
  -8 -14  -6  979.95   29.92
  -8 -14  -6  872.90   31.13
  -8 -14  -4  424.37   17.05
  -8 -14  -4  390.14   17.10
  -8  14  -4  425.42   17.39
   8  14  -4  422.41   15.84
   8  14  -4  422.88   16.57
   8 -14  -4  378.61   14.67
  -8 -14  -4  433.14   15.71
   8  14  -4  421.58   14.78
  -8 -14  -2 1231.51   38.10
  -8  14  -2 1248.44   37.22
  -8  14  -2 1167.22   37.43
   8  14  -2 1173.32   33.07
   8  14  -2 1239.65   34.98
   8  14  -2 1306.07   36.79
  -8  14   0   35.48    4.03
   8  14   0   43.25    3.73
  -8  14   2 1359.96   41.86
   8  14   2 1391.02   38.81
   8  16  -8   68.45    5.11
   8 -16  -8   68.97    5.00
   8 -16  -8   67.17    5.41
   8  16  -8   59.27    5.84
  -8  16  -8   60.33    5.86
   8 -16  -6  183.77   10.72
  -8  16  -6  182.80    9.57
  -8 -16  -6  164.77   10.86
  -8 -16  -6  194.85    9.87
  -8 -16  -6  187.25   11.72
  -8 -16  -6  179.06   11.87
   8 -16  -6  162.64   11.66
   8 -16  -6  178.83    9.49
   8  16  -6  182.00    9.90
   8  16  -4   49.91    4.54
   8  16  -4   47.64    4.51
  -8 -16  -4   48.54    4.29
   8  16  -4   58.83    5.38
  -8 -16  -2  603.37   23.18
  -8  16  -2  645.11   23.13
  -8  16  -2  697.16   23.26
   8  16  -2  633.78   20.56
   8  16  -2  628.87   22.37
  -8 -16   0   24.08    3.19
  -8  16   0   21.65    3.43
   8  16   0   29.31    3.26
  -8  16   2  677.13   24.46
   8  16   2  659.25   21.05
   8 -18  -8   22.96    2.96
   8 -18  -8   22.60    2.48
   8  18  -8   15.87    2.92
  -8  18  -8   19.22    3.14
   8 -18  -6   16.06    3.13
  -8 -18  -6    7.81    2.37
  -8 -18  -6   12.04    3.19
  -8 -18  -6    9.12    2.99
   8 -18  -6   13.41    3.30
   8  18  -6    9.07    2.29
   8 -18  -6   11.73    2.22
   8  18  -4  164.93    8.78
  -8 -18  -4  157.54   10.21
   8  18  -4  158.17    8.94
   8  18  -4  157.42    9.48
  -8 -18  -4  159.19   10.28
   8  18  -2   17.94    3.02
  -8 -18  -2   20.16    3.32
  -8  18  -2   19.12    3.26
   8  18  -2   19.45    2.48
  -8 -18  -2   16.08    3.06
  -8  18  -2   16.83    2.75
  -8 -18   0   14.95    2.63
   8  18   0   16.67    2.68
  -8  18   0   19.28    3.26
  -8  18   2   23.90    3.80
   8  18   4  179.52   10.02
   8 -20  -8   39.93    3.58
   8 -20  -8   36.46    2.67
  -8  20  -8   42.83    4.08
   8 -20  -6  123.56   10.22
  -8 -20  -6  120.27   10.06
   8 -20  -6  133.39    7.02
  -8 -20  -6  146.01    9.81
   8  20  -6  154.05    8.45
  -8 -20  -6  139.24   10.21
  -8 -20  -4  104.73    8.14
  -8 -20  -4   96.50    7.92
   8  20  -4   89.71    6.26
   8 -20  -4   94.53    7.21
   8  20  -4   92.00    7.22
   8  20  -4   86.70    6.61
   8  20  -2  314.76   12.46
  -8 -20  -2  343.10   15.46
   8  20  -2  330.52   14.95
  -8  20  -2  317.06   13.59
   8  20  -2  352.47   15.44
  -8  20  -2  329.63   15.33
  -8 -20  -2  360.32   15.85
  -8  20   0    0.39    1.32
   8  20   0    3.58    1.62
  -8 -20   0    2.39    1.48
  -8  20   2  384.91   17.69
   8  20   2  388.47   17.35
   8  20   4  102.68    7.56
   8  22  -8   67.43    4.51
  -8  22  -8   72.05    4.64
  -8 -22  -6  350.40   15.53
   8  22  -6  292.86   12.73
   8 -22  -6  333.05   14.37
  -8 -22  -6  333.21   16.12
  -8 -22  -6  298.49   16.07
   8 -22  -6  307.46   16.14
   8  22  -4  481.25   20.21
   8  22  -4  517.07   19.75
  -8 -22  -4  546.75   21.86
   8  22  -4  550.97   19.08
   8 -22  -4  507.39   20.23
   8 -22  -2  490.76   18.78
   8  22  -2  474.61   16.76
   8  22  -2  512.80   20.49
  -8 -22  -2  515.72   20.48
  -8  22  -2  500.57   20.62
   8  22  -2  506.41   20.05
  -8  22  -2  489.48   17.77
  -8 -22  -2  469.01   19.69
  -8  22   0  233.20   13.06
   8  22   0  258.40   13.43
   8  22   0  252.30   11.99
  -8 -22   0  218.82   11.13
  -8  22   2  563.84   23.19
   8  22   2  562.43   22.78
   8  22   4  575.09   21.84
   8  24  -8   29.54    2.31
   8  24  -6   55.10    4.29
   8 -24  -6   67.31    6.22
  -8 -24  -6   58.24    5.89
  -8 -24  -6   65.54    6.06
   8 -24  -6   58.39    5.01
   8 -24  -4   17.44    3.08
  -8 -24  -4   16.00    3.33
   8  24  -4   20.03    2.73
   8  24  -4   14.56    2.68
  -8 -24  -2   14.83    3.19
   8  24  -2   14.72    3.27
  -8  24  -2   15.59    3.28
   8 -24  -2   19.79    3.01
   8  24   0  247.89   13.57
  -8  24   0  230.21   13.25
  -8  24   0  244.99   11.12
   8  24   2   20.37    3.93
  -8  24   2   19.60    3.79
   8  24   4   14.04    3.00
  -8 -26  -6   52.74    4.88
   8 -26  -6   53.83    4.91
   8 -26  -6   57.86    4.83
  -8 -26  -6   52.26    4.89
   8 -26  -6   59.75    4.55
  -8 -26  -4  687.21   24.89
   8 -26  -4  664.78   23.47
  -8 -26  -2    3.27    1.84
  -8  26  -2    6.09    2.11
   8  26  -2    1.58    1.62
   8 -26  -2    4.46    1.55
   8  26   0  499.58   21.14
  -8  26   0  495.28   21.26
  -8  26   0  469.50   17.63
  -8  26   2    4.96    2.23
   8  26   2    2.14    2.11
   8  26   4  664.84   23.55
   8  28  -6   55.42    4.05
  -8  28  -6   55.25    4.05
   8 -28  -6   62.88    4.43
  -8 -28  -6   59.77    4.43
   8 -28  -6   52.88    4.12
  -8 -28  -6   53.05    4.14
  -8 -28  -4   53.37    5.11
   8 -28  -4   44.88    4.16
  -8 -28  -2  247.41   12.11
   8 -28  -2  243.72   10.72
   8  28  -2  235.49   12.55
  -8  28   0   38.08    5.03
   8  28   0   40.00    5.17
   8  28   2  267.84   13.85
   8  30  -6   50.92    3.05
  -8 -30  -4   22.06    2.95
   8 -30  -4   20.51    2.87
  -8 -30  -4   21.04    3.17
   8  30  -2   90.68    6.86
  -8 -30  -2   95.00    6.38
   8  30   0  101.20    7.82
   8  30   2  110.70    7.92
   8 -32  -4    6.70    1.44
  -8 -32  -4    8.64    1.62
   8 -32  -4    6.23    1.44
  -8 -32  -4    7.84    1.70
   8  32  -2  288.20   12.46
   8 -32  -2  285.62   11.67
   8  32   0  108.66    7.63
   8  32   2  319.25   13.73
   8 -34  -4   18.23    1.65
  -8 -34  -4   19.64    1.95
   8  34  -2    4.26    1.41
   8 -34  -2    3.44    0.87
  -8 -34  -2    3.79    1.24
   8  34   0   11.29    2.27
  -8 -34   0    9.58    1.58
   8  34   2    1.02    1.24
   9  -1  -9  104.87    8.41
   9   1  -9  110.30    8.61
  -9   1  -9  100.28    6.29
   9   1  -9  101.68    6.26
   9  -1  -9  100.90    6.18
  -9  -1  -9  103.14    6.26
   9  -1  -9  109.70    6.47
   9   1  -7  120.90    7.35
   9  -1  -7  102.12    6.94
  -9  -1  -7  102.94    7.30
   9  -1  -7  101.95    9.77
  -9   1  -7  121.26    7.43
   9   1  -7  107.90    7.02
   9  -1  -7  109.87    8.73
   9   1  -7  106.78    8.78
   9  -1  -7  108.33    7.61
   9   1  -7   98.80    7.63
  -9  -1  -7  119.04    7.20
   9  -1  -7  123.73    7.25
   9   1  -7  115.85    7.28
  -9   1  -7  130.99    7.70
   9   1  -5  130.25    6.07
   9  -1  -5  117.45    5.62
   9  -1  -5  124.66    6.73
   9   1  -5  132.65    6.92
   9  -1  -5  114.66    9.00
  -9  -1  -3   52.51    2.78
  -9   1  -3   47.56    2.53
  -9   1  -3   53.66    2.85
  -9  -1  -1  328.99   10.50
  -9   1  -1  329.74   10.47
  -9   1   1  296.23    9.79
  -9  -1   1  308.22    9.88
  -9   1   3   37.91    2.44
   9  -3  -9  135.20    7.39
   9  -3  -9  131.65    9.45
   9   3  -9  143.02    9.55
   9  -3  -9  142.75    7.50
  -9  -3  -9  146.49    7.59
   9   3  -9  139.53    7.65
  -9   3  -9  137.62    7.66
  -9  -3  -9  160.75    8.55
   9   3  -7  651.53   22.25
  -9   3  -7  657.85   22.46
   9   3  -7  596.80   23.05
  -9  -3  -7  603.73   22.88
  -9   3  -7  592.38   20.68
   9   3  -7  670.05   27.20
   9  -3  -7  595.70   26.79
   9  -3  -7  655.56   21.47
  -9  -3  -7  656.22   21.54
   9  -3  -7  597.75   21.77
   9   3  -7  612.66   21.73
   9   3  -7  553.91   24.50
   9   3  -5  399.70   13.97
   9   3  -5  421.24   18.14
   9  -3  -5  396.91   18.28
  -9  -3  -5  427.57   14.88
   9  -3  -5  417.01   14.92
   9   3  -5  410.62   14.88
  -9  -3  -5  351.03   15.71
  -9  -3  -3  577.31   17.05
  -9   3  -3  577.49   16.82
  -9  -3  -1 1169.74   32.23
  -9   3  -1 1201.94   32.33
  -9   3   1 1255.32   34.05
  -9  -3   1 1244.74   34.13
  -9  -3   3  605.94   18.29
  -9   3   3  631.87   18.15
   9   5  -9   36.14    4.20
   9  -5  -9   30.79    3.25
   9   5  -9   38.54    3.78
  -9   5  -9   33.21    3.61
  -9  -5  -9   38.36    4.13
   9  -5  -7    8.65    2.88
   9   5  -7    6.50    2.54
  -9  -5  -7    8.22    2.36
   9  -5  -7    7.66    1.74
  -9  -5  -7    6.24    1.62
  -9   5  -7    8.47    2.11
   9   5  -7    5.59    1.77
   9  -5  -7    7.03    2.00
   9   5  -7    4.24    1.61
  -9   5  -7    6.90    2.24
   9   5  -7    5.70    2.07
   9   5  -7    5.99    2.28
   9  -5  -7    5.24    2.05
   9   5  -5  207.26    9.15
   9   5  -5  194.55    9.22
   9  -5  -5  216.66    9.88
  -9  -5  -5  223.75    9.84
  -9  -5  -5  208.59   11.21
   9   5  -5  243.19   12.15
   9  -5  -5  199.80   11.86
  -9   5  -3  127.06    5.42
   9   5  -3  122.60    5.74
  -9  -5  -3  129.85    5.83
  -9  -5  -1  786.56   22.58
  -9  -5   1  827.28   23.82
   9   5   3  131.64    4.41
  -9  -5   3  138.53    5.97
   9  -7  -9  317.70   12.21
   9  -7  -9  292.05   13.77
   9   7  -9  300.26   12.68
  -9   7  -9  306.60   12.90
   9   7  -7  450.89   18.30
  -9   7  -7  463.37   18.50
   9   7  -7  456.35   17.75
   9  -7  -7  486.25   17.04
  -9  -7  -7  498.30   17.15
   9  -7  -7  410.64   17.57
   9  -7  -7  465.69   19.46
   9   7  -7  485.45   20.11
  -9   7  -7  458.51   20.42
  -9  -7  -7  463.46   18.72
   9   7  -7  468.03   18.85
   9   7  -5   65.92    5.76
   9  -7  -5   59.90    5.74
   9   7  -5   63.72    4.74
  -9  -7  -5   53.78    5.50
   9  -7  -5   58.62    4.84
  -9  -7  -5   62.78    4.94
  -9   7  -5   59.26    5.58
   9  -7  -5   70.15    4.66
  -9   7  -5   46.49    5.06
   9   7  -3  140.04    6.52
  -9  -7  -1 3354.77   87.66
  -9  -7   1 3508.24   91.48
  -9  -7   3  171.79    7.25
   9  -9  -9  216.83   10.73
   9   9  -9  210.40   10.20
  -9   9  -9  224.20   10.52
   9  -9  -7  122.22    8.43
   9   9  -7  123.07    8.32
  -9   9  -7  119.56    9.06
   9   9  -7  118.14    7.99
  -9   9  -7  125.37    8.39
  -9  -9  -7  125.71    8.15
   9   9  -7  122.88    8.06
   9  -9  -7  105.52    7.66
   9  -9  -7   94.69    7.03
   9  -9  -5  309.11   13.35
  -9  -9  -5  309.35   13.27
  -9  -9  -5  279.87   12.86
  -9   9  -5  305.79   14.42
  -9  -9  -5  301.44   14.71
  -9  -9  -5  293.62   12.89
   9  -9  -5  331.44   12.12
  -9  -9  -5  346.32   12.25
   9   9  -5  300.45   12.42
   9   9  -5  310.73   12.93
   9  -9  -5  311.89   12.12
  -9   9  -5  285.29   14.16
  -9  -9  -5  335.73   13.71
   9   9  -5  337.50   14.08
   9  -9  -5  299.59   13.99
   9  -9  -5  297.46   13.24
  -9  -9  -3  389.10   15.33
   9   9  -3  359.87   12.70
   9   9  -3  379.60   13.39
  -9  -9  -1  810.53   25.35
   9   9  -1  890.96   24.94
  -9  -9   1  868.92   26.41
   9   9   1  893.73   25.02
  -9  -9   3  405.16   14.03
   9 -11  -9   25.99    3.25
   9  11  -9   25.81    3.22
  -9  11  -9   28.28    3.44
   9  11  -9   32.34    3.37
   9 -11  -7   10.66    2.75
   9  11  -7   16.88    2.78
   9 -11  -7   14.32    2.82
  -9 -11  -7   13.13    2.70
   9 -11  -7   13.46    2.86
  -9 -11  -7   16.76    2.96
  -9  11  -7   17.40    3.30
   9  11  -7   15.47    3.03
  -9 -11  -7   14.39    2.76
  -9 -11  -7   15.10    2.65
   9  11  -7   16.25    3.07
  -9  11  -7   13.79    2.87
  -9 -11  -5    4.35    1.90
  -9 -11  -5    8.71    2.09
   9 -11  -5    6.11    1.79
  -9 -11  -5    4.68    1.70
  -9  11  -5    7.75    2.14
  -9 -11  -5    5.76    1.78
   9 -11  -5    5.66    1.51
  -9 -11  -5    4.95    1.59
  -9  11  -5    5.82    2.02
   9  11  -5    6.61    1.82
   9 -11  -5    2.50    1.23
   9  11  -5    8.58    1.90
   9 -11  -5    4.77    1.75
   9  11  -5    6.49    1.78
   9 -11  -3   87.87    5.42
   9  11  -3   78.38    4.95
  -9  11  -3   85.07    6.19
   9  11  -3   85.63    5.42
   9  11  -3   83.45    4.85
   9  11  -1   81.28    4.81
  -9 -11   1   85.61    5.39
   9  11   1   84.69    4.62
  -9 -11   3   81.66    5.26
   9  13  -9   20.13    2.48
   9 -13  -9   22.22    2.73
   9  13  -9   14.65    2.47
  -9  13  -9   14.76    2.50
   9 -13  -7   63.73    5.80
   9  13  -7   67.92    6.32
  -9  13  -7   59.61    6.16
  -9 -13  -7   54.15    5.66
   9 -13  -7   61.91    6.05
   9  13  -7   67.93    5.77
   9 -13  -7   62.32    6.16
  -9 -13  -7   67.35    6.31
  -9 -13  -7   71.83    5.71
  -9 -13  -7   61.32    5.65
   9 -13  -5  141.86    9.48
  -9 -13  -5  169.70   10.06
   9  13  -5  164.61    9.07
  -9  13  -5  162.41    9.69
   9 -13  -5  163.84    8.92
  -9 -13  -5  155.47   10.18
  -9 -13  -5  155.92    9.69
   9  13  -5  164.28    9.26
   9 -13  -5  180.97    8.86
   9  13  -5  165.39    8.70
   9 -13  -5  170.17    9.08
  -9 -13  -5  160.87    8.83
   9  13  -3  115.41    6.87
   9  13  -3  116.96    6.12
   9  13  -3  110.17    5.80
   9 -13  -3  112.87    6.05
  -9  13  -3  109.44    6.85
   9  13  -3  112.78    6.35
  -9  13  -3  120.34    8.07
  -9 -13  -3   99.56    7.49
  -9  13  -1   58.82    4.93
  -9 -13  -1   53.26    4.60
   9  13  -1   58.32    4.32
  -9  13   1   53.30    4.81
   9  13   1   50.80    3.86
  -9 -13   1   56.39    4.71
  -9  13   3  130.58    7.87
   9  15  -9   11.13    1.71
   9 -15  -9    9.09    1.63
   9  15  -9    5.68    1.52
  -9  15  -9    7.18    1.73
   9 -15  -7    8.95    2.59
  -9 -15  -7    6.40    2.12
   9 -15  -7    8.87    2.25
  -9  15  -7    5.73    2.19
   9  15  -7    9.27    2.58
  -9 -15  -7   11.93    2.87
   9 -15  -7    8.20    2.26
  -9 -15  -7    5.66    1.87
   9  15  -5  123.28    7.87
   9 -15  -5  124.25    7.48
   9  15  -5  124.05    8.15
  -9 -15  -5  141.28    9.58
   9 -15  -5  109.22    8.74
  -9 -15  -5  117.74    8.85
  -9 -15  -5  131.09    7.73
  -9  15  -5  130.41    8.14
  -9 -15  -5  115.79    8.58
   9  15  -3  138.23    7.39
  -9  15  -3  137.27    8.27
  -9  15  -3  138.29    9.06
   9  15  -3  130.41    8.10
  -9 -15  -3  150.31    9.52
  -9  15  -3  138.04    8.60
  -9 -15  -3  139.00    8.79
  -9  15  -1   19.88    3.01
   9  15  -1   16.34    2.55
  -9 -15  -1   15.77    2.80
  -9  15   1   16.58    3.02
   9  15   1   16.97    2.42
  -9  15   3  153.65    9.24
   9 -17  -9   62.33    3.53
   9  17  -9   56.32    4.05
   9  17  -9   60.24    4.56
  -9 -17  -7   42.56    4.99
  -9  17  -7   30.30    4.51
   9  17  -7   34.06    4.74
   9 -17  -7   44.11    4.15
   9 -17  -7   54.68    5.21
  -9 -17  -7   38.02    4.78
   9 -17  -7   36.26    4.95
  -9 -17  -7   40.22    5.25
   9  17  -5  168.12    9.39
  -9 -17  -5  178.40   11.06
   9  17  -5  162.47    9.67
  -9 -17  -5  173.28   10.97
   9 -17  -5  158.44    8.51
  -9  17  -3  205.57   10.83
   9  17  -3  171.20    8.69
  -9 -17  -3  175.12   10.57
  -9 -17  -3  187.06   11.01
  -9  17  -3  154.60    9.63
  -9 -17  -1  184.14   10.13
  -9  17  -1  179.76   10.28
   9  17  -1  176.27    9.44
  -9  17  -1  180.38    9.22
   9  17   1  175.36    9.01
  -9  17   1  221.84   11.52
  -9  17   3  202.97   11.45
   9  19  -9   39.08    3.09
   9  19  -9   38.67    2.68
   9 -19  -7  153.33    9.20
   9  19  -7  114.64    8.74
  -9  19  -7  114.41    8.80
  -9 -19  -7  146.32    9.23
   9 -19  -7  161.63    8.94
   9 -19  -7  129.16    6.79
   9  19  -7  159.47    8.20
   9 -19  -7  118.19    9.05
  -9 -19  -7  118.94    8.91
   9 -19  -5  161.91    9.88
   9  19  -5  156.37    9.57
   9  19  -5  150.44    8.71
  -9  19  -3  174.14   10.39
   9  19  -3  165.43    9.79
  -9  19  -3  176.55    9.71
  -9 -19  -3  168.04   10.63
   9  19  -3  177.86    8.86
  -9 -19  -3  169.84   10.50
   9  19  -1  426.34   17.21
  -9 -19  -1  434.06   17.94
  -9 -19  -1  435.15   17.64
  -9  19  -1  418.39   18.19
  -9  19  -1  440.94   16.47
  -9  19   1  457.13   19.33
   9  19   1  433.70   16.69
  -9  19   3  196.24   11.63
   9  19   3  196.28   11.27
   9  21  -9   56.20    3.01
   9 -21  -7   26.98    3.87
  -9 -21  -7   26.50    3.81
   9 -21  -7   22.92    3.31
   9  21  -7   17.65    3.12
  -9  21  -7   18.97    3.25
   9  21  -7   22.18    2.82
   9 -21  -7   30.37    3.56
  -9 -21  -7   24.23    3.55
   9  21  -5   52.02    4.68
   9 -21  -5   50.85    5.28
  -9 -21  -3   85.78    7.19
  -9 -21  -3   92.99    7.61
  -9  21  -3   69.24    6.54
   9  21  -3   79.08    6.59
   9  21  -3   81.27    5.63
   9  21  -1  266.45   12.86
  -9 -21  -1  264.81   13.08
  -9 -21  -1  285.86   13.30
  -9  21  -1  277.41   11.89
   9  21  -1  270.43   13.74
  -9  21  -1  260.21   13.73
   9 -21  -1  235.74   11.36
  -9  21   1  294.00   14.65
   9  21   1  254.81   11.88
   9  21   1  260.21   13.81
  -9  21   3  107.04    8.44
   9  21   3   95.09    7.78
   9  23  -7    9.19    1.96
  -9  23  -7    6.04    1.69
   9 -23  -7    8.86    1.91
   9 -23  -7    6.71    1.72
  -9 -23  -7    9.50    2.01
  -9 -23  -5  129.39    8.97
   9 -23  -5  122.32    8.12
   9  23  -5  126.20    7.27
   9  23  -3   97.94    7.89
  -9 -23  -3  118.75    8.66
   9  23  -3  112.88    6.66
  -9 -23  -3  122.46    8.75
   9 -23  -3  102.33    7.37
   9  23  -3  124.96    8.41
   9  23  -1  106.80    8.38
   9  23  -1  101.51    7.58
  -9  23  -1  107.38    6.80
  -9 -23  -1  120.42    8.14
  -9 -23  -1  123.78    8.21
  -9  23  -1   91.09    8.03
  -9  23   1  116.60    9.01
   9  23   1  114.16    8.82
   9  23   3  131.65    9.28
   9 -25  -7   72.98    4.77
   9  25  -7   61.31    4.26
  -9  25  -7   58.40    4.17
   9 -25  -7   64.72    4.40
   9 -25  -5    2.02    1.27
  -9 -25  -5    3.15    1.77
   9 -25  -5    1.61    1.70
  -9 -25  -5    2.87    1.80
  -9 -25  -5    3.74    1.76
   9  25  -5    1.92    1.06
   9  25  -3   23.16    3.66
   9 -25  -3   17.45    3.00
   9  25  -3   21.51    2.67
  -9 -25  -3   27.62    4.00
  -9 -25  -1   96.39    7.21
  -9  25  -1   89.85    7.86
   9  25  -1  104.92    8.29
  -9  25  -1   97.97    6.35
   9  25   1  123.92    9.28
  -9  25   1  121.65    9.30
   9  25   3   21.75    3.91
   9  27  -7    8.23    1.17
  -9 -27  -5   20.32    3.14
   9 -27  -5   19.98    2.78
  -9 -27  -5   23.34    3.56
   9 -27  -5   21.65    3.23
  -9 -27  -5   18.81    2.97
  -9 -27  -3   50.49    5.24
   9  27  -3   49.71    5.23
   9 -27  -3   57.69    4.94
  -9 -27  -1  155.04    9.10
   9  27  -1  162.73   10.50
  -9  27  -1  158.95   10.41
  -9  27   1  175.98   11.32
  -9  27   1  167.48    8.97
   9  27   1  161.31   10.71
   9  27   3   65.17    6.26
   9 -29  -5    9.44    1.89
  -9 -29  -5   12.46    2.13
   9 -29  -5    9.91    1.97
  -9 -29  -5   12.75    2.16
  -9 -29  -5    8.99    2.07
   9  29  -3    0.59    1.21
   9 -29  -3    0.22    0.94
  -9 -29  -3    1.19    1.21
  -9 -29  -1  428.21   16.27
   9  29  -1  426.71   18.41
   9  29   1  443.04   19.15
   9  29   3    2.27    1.33
   9 -31  -5   19.78    2.24
  -9 -31  -5   24.04    2.60
   9 -31  -3   50.68    4.40
  -9 -31  -3   47.40    4.12
   9  31  -1    8.66    2.31
   9  31   1   12.63    2.74
   9  31   3   51.68    4.53
   9 -33  -3   27.37    2.66
  -9 -33  -3   33.57    3.31
  -9 -33  -1  113.88    6.80
   9  33  -1  122.17    7.31
   9  33   1  132.44    7.92
  -9 -35  -3   27.65    2.24
   9  35  -1   49.49    3.75
  -9 -35  -1   45.99    3.14
   9  35   1   44.72    3.74
  10   0 -10  548.49   19.55
  10   0 -10  484.65   16.31
 -10   0  -8    1.08    1.10
 -10   0  -8   -0.26    1.56
  10   0  -8   -0.79    1.76
  10   0  -8    0.30    0.91
  10   0  -8    0.50    1.69
  10   0  -6 1222.13   37.55
  10   0  -6 1165.63   42.81
 -10   0  -6 1237.71   37.78
 -10   0  -6 1302.31   37.39
  10   0  -6 1281.27   37.24
 -10   0  -4    1.78    1.61
 -10   0  -2 2889.81   75.01
 -10   0   0    0.42    0.49
 -10   0   2 3243.68   84.06
  10  -2 -10    9.76    1.60
  10   2 -10    9.92    1.64
  10  -2  -8   47.63    5.75
  10   2  -8   50.24    6.23
  10  -2  -8   50.90    4.93
  10   2  -8   47.54    4.67
  10  -2  -8   52.70    4.52
 -10  -2  -8   48.85    4.38
  10   2  -8   51.25    4.67
 -10   2  -8   48.94    4.60
 -10   2  -8   46.21    4.05
 -10  -2  -8   50.64    4.92
  10   2  -8   42.86    4.80
  10  -2  -6  178.56   12.45
 -10  -2  -6  191.08   10.00
 -10   2  -6  171.53    8.76
 -10  -2  -6  176.96    9.72
 -10   2  -6  173.74   10.14
  10  -2  -6  186.27    9.38
  10   2  -6  206.80    9.53
 -10   2  -6  214.76    9.74
  10  -2  -6  196.55    9.03
 -10  -2  -6  182.43    8.79
  10   2  -6  186.72    9.34
  10  -2  -6  188.36    9.14
 -10   2  -6  163.14   10.60
 -10  -2  -4  167.70    9.83
 -10   2  -2  643.20   18.83
 -10  -2  -2  653.17   18.83
 -10   2   0  215.21    7.91
 -10  -2   0  230.52    8.11
 -10   2   2  690.86   20.14
 -10  -2   4  204.66    7.76
  10   4 -10   45.68    3.29
  10  -4 -10   44.26    3.36
  10  -4 -10   50.57    4.73
 -10  -4  -8  374.43   14.25
  10   4  -8  354.72   14.88
  10  -4  -8  370.73   14.23
  10  -4  -8  325.31   14.84
 -10  -4  -8  372.48   15.77
  10   4  -8  356.51   14.85
 -10   4  -8  373.16   15.13
  10   4  -8  354.70   17.73
  10   4  -8  342.70   15.87
  10   4  -8  357.37   15.04
  10  -4  -6  251.12   11.79
 -10   4  -6  288.07   13.91
  10   4  -6  278.48   12.64
  10  -4  -6  260.38   11.05
  10   4  -6  280.24   12.07
 -10  -4  -6  274.76   11.26
  10  -4  -6  262.13   11.44
 -10   4  -6  294.80   14.47
  10   4  -6  292.15   15.23
  10  -4  -6  264.67   15.25
 -10  -4  -6  261.91   12.61
  10   4  -6  311.86   12.55
 -10   4  -6  281.26   12.20
  10  -4  -6  243.81   12.81
 -10   4  -4  148.54    5.77
  10   4  -4  134.88    6.51
 -10  -4  -4  146.64    6.85
 -10   4  -4  147.59    8.90
  10  -4  -4  148.45    7.02
 -10  -4  -4  122.77    8.26
 -10  -4  -2  219.23    8.15
 -10   4  -2  224.80    8.17
 -10  -4   0 1600.01   43.23
 -10  -4   2  262.96    9.50
 -10   4   2  262.80    9.45
 -10  -4   4  153.15    6.35
 -10   4   4  148.66    5.89
  10   6 -10   15.44    1.89
  10  -6  -8  123.91    8.87
  10   6  -8  127.85    9.14
  10   6  -8  121.74    7.69
 -10   6  -8  122.78    7.81
 -10  -6  -8  125.20    8.19
 -10  -6  -8  128.67    7.22
  10   6  -8  110.83    8.00
 -10  -6  -6   87.56    7.32
  10  -6  -6  105.51    6.43
  10  -6  -6  102.12    8.48
  10   6  -6  118.00    8.80
 -10  -6  -6  112.88    7.68
 -10   6  -6  109.67    8.40
  10   6  -6  117.33    7.31
 -10   6  -6  117.38    7.37
  10  -6  -6  103.65    7.65
 -10   6  -6  114.72    8.56
  10  -6  -6  125.10    6.61
 -10  -6  -6  110.18    6.32
  10   6  -6  111.94    6.94
 -10  -6  -6  106.98    6.80
  10  -6  -6  110.91    7.19
 -10  -6  -6  110.16    7.01
  10   6  -6  106.22    7.18
  10  -6  -6  102.41    6.89
 -10  -6  -4 1906.51   57.77
 -10  -6  -4 2035.18   55.25
  10  -6  -4 2049.09   55.50
 -10   6  -4 2061.29   58.17
 -10  -6  -4 1894.36   57.54
  10   6  -4 1994.49   55.09
  10   6  -4 1992.25   54.98
 -10   6  -4 2080.30   53.66
 -10  -6  -2  379.29   12.78
 -10  -6   0  509.04   16.05
 -10  -6   2  415.93   13.81
 -10  -6   4 2106.67   56.11
 -10   6   4 2094.79   55.76
  10  -8 -10   25.92    2.85
  10   8 -10   16.94    1.97
  10   8  -8    1.67    1.37
  10   8  -8    1.01    1.42
 -10  -8  -8    0.32    1.15
  10  -8  -8    2.24    1.64
  10   8  -8    0.93    0.93
 -10   8  -8    0.96    1.26
 -10   8  -6   69.16    6.74
 -10  -8  -6   62.37    6.42
  10   8  -6   75.41    5.78
  10   8  -6   72.45    6.59
  10  -8  -6   77.17    7.04
 -10  -8  -6   75.65    5.75
 -10  -8  -6   69.89    5.69
 -10  -8  -6   77.92    6.01
  10  -8  -6   83.18    6.23
  10   8  -6   80.37    6.25
  10  -8  -6   89.50    5.63
 -10  -8  -6   83.96    5.38
 -10   8  -6   75.25    6.89
  10  -8  -6   85.08    5.63
  10  -8  -6   76.10    6.43
  10   8  -6   78.98    6.15
 -10   8  -6   69.41    5.95
 -10   8  -4   87.15    4.78
 -10  -8  -4   96.38    7.05
  10   8  -4   87.87    5.31
  10  -8  -4   88.08    5.64
 -10  -8  -4   94.58    5.77
 -10  -8  -4   90.06    6.39
 -10   8  -4   89.78    6.35
  10   8  -4   89.23    6.19
  10  -8  -4   94.06    6.57
  10   8  -4   87.88    5.49
 -10  -8  -2  709.00   21.92
 -10  -8   0  119.82    5.92
 -10  -8   2  717.65   22.48
  10   8   2  748.69   20.95
 -10  -8   4   86.14    4.90
 -10   8   4   95.99    5.03
  10 -10 -10   16.03    2.01
  10  10 -10   11.41    1.51
  10  10  -8  121.07    7.84
 -10  10  -8  132.42    8.29
  10  10  -8  114.02    7.60
  10 -10  -8  112.26    7.97
  10 -10  -8  105.54    7.68
 -10 -10  -6  223.95   11.33
  10  10  -6  222.70   11.28
  10 -10  -6  213.74   11.29
 -10 -10  -6  227.87   11.43
  10  10  -6  214.36   10.83
 -10 -10  -6  218.42   11.18
  10  10  -6  235.13   11.92
  10 -10  -6  208.49   11.78
  10  10  -6  212.66   11.25
 -10  10  -6  231.11   11.74
  10 -10  -6  226.13   10.31
 -10  10  -6  204.92   12.29
 -10 -10  -6  216.71   11.15
  10 -10  -6  233.41   11.76
 -10 -10  -6  214.42   12.55
  10  10  -4  463.28   16.50
 -10 -10  -4  479.88   19.61
 -10  10  -4  490.08   16.43
  10  10  -4  486.72   17.43
  10  10  -4  497.41   17.85
  10 -10  -4  511.08   18.41
 -10 -10  -2  164.53    8.67
 -10 -10  -2  180.10    8.42
 -10 -10   0 1467.87   41.03
  10  10   0 1425.45   39.77
 -10 -10   2  143.81    7.27
  10  10   2  147.83    6.18
 -10  10   4  520.42   17.42
  10 -12 -10  226.09    7.34
  10  12 -10  146.95    6.22
  10 -12  -8  103.01    7.51
  10  12  -8  119.28    7.90
 -10  12  -8  112.09    7.87
  10  12  -8  129.01    7.70
  10 -12  -8  119.19    7.72
  10  12  -6  223.57   11.50
 -10  12  -6  251.56   13.22
  10  12  -6  233.95   12.42
 -10  12  -6  254.11   13.02
 -10 -12  -6  268.74   12.36
  10 -12  -6  246.35   12.62
 -10 -12  -6  237.89   12.40
 -10 -12  -6  233.43   12.27
 -10 -12  -6  234.73   13.34
  10 -12  -6  239.05   12.65
 -10 -12  -6  248.82   12.66
  10 -12  -6  270.78   12.49
  10  12  -4   90.44    5.61
  10  12  -4   89.94    6.24
  10  12  -4   97.25    6.11
  10 -12  -4   73.75    5.64
 -10 -12  -4   95.44    6.08
 -10 -12  -4   85.28    6.46
  10 -12  -4   93.81    5.59
 -10 -12  -4   90.87    7.36
  10  12  -4   93.45    6.02
 -10  12  -2 1243.55   37.18
 -10 -12  -2 1283.28   38.40
  10  12  -2 1195.01   36.34
  10  12  -2 1228.85   34.86
 -10  12  -2 1345.96   38.83
 -10  12   0 1113.17   33.90
  10  12   0 1121.04   32.06
 -10 -12   0 1085.13   33.32
 -10  12   2 1414.25   41.70
  10  12   2 1400.27   39.03
 -10 -12   2 1402.72   40.99
  10 -14 -10    3.84    0.72
  10 -14  -8   25.74    3.49
  10  14  -8   29.68    3.51
  10  14  -8   22.94    3.45
 -10  14  -8   27.42    3.79
  10 -14  -8   26.85    3.44
  10  14  -6   70.38    5.94
  10 -14  -6   69.21    5.80
 -10  14  -6   87.38    6.86
  10  14  -6   83.27    6.45
 -10 -14  -6   73.66    6.78
 -10 -14  -6   63.03    6.32
 -10 -14  -6   87.17    6.39
  10 -14  -6   73.67    6.95
 -10 -14  -6   75.41    6.83
  10  14  -4  544.91   18.76
 -10  14  -4  520.69   20.47
  10 -14  -4  490.36   17.71
 -10 -14  -4  536.42   18.53
  10  14  -4  490.36   17.38
 -10 -14  -4  511.76   21.18
  10  14  -4  499.08   19.22
  10 -14  -4  491.31   17.76
 -10  14  -4  546.37   19.84
 -10 -14  -4  476.50   19.71
 -10  14  -2  203.18   10.32
  10  14  -2  198.88    7.86
  10  14  -2  206.66    8.81
  10  14  -2  217.03    9.90
 -10 -14  -2  202.07   10.78
 -10  14  -2  215.04   11.07
 -10  14   0 1139.98   35.37
 -10 -14   0 1084.61   33.78
  10  14   0 1130.54   33.11
 -10  14   2  224.94   11.24
  10  14   2  206.80    8.91
  10  16  -8    7.58    2.04
 -10  16  -8    8.22    2.16
  10  16  -8   11.46    2.15
  10 -16  -8   11.61    2.34
  10 -16  -8   12.51    2.13
 -10  16  -6   61.53    5.41
 -10 -16  -6   64.83    6.70
 -10 -16  -6   61.30    6.42
  10  16  -6   72.04    5.96
 -10 -16  -6   68.48    6.88
  10 -16  -6   57.64    6.55
  10 -16  -6   66.79    5.48
  10  16  -6   61.09    5.56
  10  16  -4   41.97    4.57
  10  16  -4   36.24    3.93
 -10  16  -4   36.13    4.55
  10  16  -4   32.55    3.82
 -10  16  -4   43.35    4.37
  10  16  -2  396.79   15.95
 -10  16  -2  408.16   16.79
 -10 -16  -2  409.74   17.10
 -10  16  -2  370.51   16.20
  10  16  -2  384.32   14.18
 -10 -16   0  277.58   12.53
  10  16   0  267.32   11.71
 -10  16   0  291.92   13.68
  10  16   2  433.97   15.45
 -10  16   2  457.48   18.73
  10 -18  -8   24.56    2.99
  10 -18  -8   28.95    2.67
  10  18  -8   16.36    2.70
 -10  18  -8   18.44    2.89
 -10 -18  -6    0.43    1.46
  10  18  -6    2.73    1.42
  10 -18  -6    1.72    1.18
 -10 -18  -6    0.96    1.64
 -10 -18  -6    3.43    1.76
  10 -18  -6    6.55    2.35
  10  18  -4  109.35    7.37
 -10 -18  -4  113.23    8.80
  10  18  -4  109.60    8.02
  10  18  -4  127.96    7.65
 -10 -18  -4  122.17    8.97
 -10 -18  -2   10.21    2.52
 -10 -18  -2   10.42    2.50
  10  18  -2   10.75    2.47
  10  18  -2   13.58    2.14
 -10  18  -2   13.54    2.89
 -10  18  -2   14.71    2.65
 -10  18   0   76.28    6.66
 -10 -18   0   66.70    5.83
  10  18   0   70.82    5.58
  10  18   2    4.32    1.54
 -10  18   2    7.69    2.30
  10  18   4  134.92    8.65
  10 -20  -8   17.42    1.69
  10  20  -8   20.67    2.34
  10 -20  -8   17.86    2.34
  10  20  -8   15.73    2.28
 -10  20  -8   21.38    2.70
  10  20  -6   70.98    5.55
  10 -20  -6   55.62    6.42
 -10 -20  -6   70.04    7.06
 -10 -20  -6   77.26    6.84
 -10 -20  -6   63.75    6.85
  10  20  -4   35.33    4.18
 -10 -20  -4   39.70    5.05
 -10 -20  -4   40.45    5.25
  10  20  -4   40.33    4.16
  10  20  -4   40.62    4.80
  10  20  -2  191.37   10.94
 -10 -20  -2  192.28   11.14
 -10  20  -2  178.30    9.78
  10  20  -2  189.06   10.70
 -10  20  -2  191.47   11.28
  10  20  -2  190.78    8.78
 -10 -20  -2  189.10   11.13
 -10  20   0    2.46    1.80
  10  20   0    1.55    1.22
 -10 -20   0    2.28    1.43
 -10  20   2  200.22   12.09
  10  20   4   43.02    4.83
  10  22  -8    4.76    1.08
  10 -22  -6    3.79    1.79
 -10 -22  -6    6.36    2.15
 -10 -22  -6    8.83    2.40
  10 -22  -6    3.70    1.82
  10  22  -6    4.15    1.44
 -10 -22  -6    7.68    2.42
  10  22  -4  342.52   13.98
  10 -22  -4  311.87   14.83
 -10 -22  -4  396.08   17.37
  10  22  -4  343.13   14.86
  10  22  -4  366.73   16.18
 -10  22  -2   68.56    6.48
 -10  22  -2   53.71    4.88
 -10 -22  -2   54.83    5.67
 -10 -22  -2   61.31    6.07
  10  22  -2   69.77    6.27
  10 -22  -2   64.42    5.56
  10  22  -2   68.48    6.35
 -10 -22   0    4.37    1.66
  10  22   0    0.65    1.11
 -10  22   0    1.74    1.55
  10  22   0    4.69    2.05
  10  22   2   72.26    6.88
 -10  22   2   70.84    6.98
  10  22   4  376.62   16.29
  10 -24  -6   37.19    3.93
  10  24  -6   39.30    3.48
 -10 -24  -6   41.41    4.72
  10 -24  -6   44.98    4.76
 -10 -24  -6   38.53    4.48
  10  24  -4   16.14    2.88
 -10 -24  -4   17.07    3.42
  10  24  -4   18.80    2.68
  10 -24  -4   16.82    3.01
 -10 -24  -2  107.91    8.07
  10 -24  -2  104.23    7.14
 -10  24  -2   96.53    6.43
  10  24  -2  103.06    7.89
 -10  24  -2  118.14    8.69
 -10 -24  -2  122.54    8.44
  10  24  -2  109.26    8.27
  10  24   0   47.82    5.83
 -10  24   0   43.80    4.40
 -10  24   0   45.47    5.65
 -10  24   2  116.16    9.19
  10  24   2  121.54    9.05
  10  24   4   11.39    2.56
 -10 -26  -6   16.94    2.74
  10 -26  -6   19.43    2.57
 -10  26  -6   13.68    2.31
  10 -26  -6   20.94    2.86
  10  26  -6   19.96    2.67
 -10 -26  -6   20.33    2.78
  10 -26  -6   18.23    2.66
  10 -26  -4  204.26   10.13
  10  26  -4  172.05    8.27
 -10 -26  -4  194.13   10.87
  10 -26  -2    1.64    1.07
 -10 -26  -2    0.36    1.00
  10  26  -2    2.36    1.72
  10  26   0   55.85    6.26
 -10  26   0   69.88    5.48
 -10  26   0   65.55    6.79
  10  26   2    0.85    1.45
  10  26   4  211.33   10.75
  10 -28  -6   32.03    2.89
  10  28  -6   32.79    2.83
  10 -28  -6   31.73    3.07
 -10 -28  -6   32.84    3.22
 -10 -28  -4   18.85    3.25
 -10 -28  -4   14.12    2.57
  10 -28  -4   11.13    2.14
  10 -28  -2  120.61    6.88
 -10 -28  -2  133.69    8.24
  10  28  -2  114.35    8.31
  10  28   0    5.48    2.39
  10  28   2  149.18    9.84
 -10 -30  -4  121.37    6.77
 -10 -30  -4  105.32    6.61
  10 -30  -4  104.27    6.64
 -10 -30  -4  112.53    7.18
  10  30  -2   38.60    4.29
 -10 -30  -2   30.34    3.48
  10  30   0    7.20    2.43
  10  30   2   38.87    4.56
  10 -32  -4   53.31    3.76
 -10 -32  -4   47.45    3.90
  10 -32  -2   55.97    4.35
 -10 -32  -2   65.24    5.22
  10  32  -2   55.09    4.69
 -10 -32   0  405.06   15.33
  10  32   0  428.30   17.10
  10  32   2   60.85    5.13
 -10 -34  -4    7.42    1.13
  10 -34  -2   15.52    1.68
 -10 -34  -2   18.82    2.30
  10  34  -2   19.44    2.28
  10  34   0   -0.24    0.85
  10  34   2   25.10    2.76
  11  -1  -9    1.77    1.42
  11   1  -9    2.27    1.71
 -11   1  -9    2.35    1.16
  11  -1  -9    1.64    1.01
 -11  -1  -9    0.83    0.91
  11   1  -9    1.05    0.98
  11   1  -7  255.22   11.72
  11  -1  -7  229.27   11.38
  11  -1  -7  257.94   11.24
 -11  -1  -7  246.75   11.04
  11   1  -7  278.88   11.75
 -11   1  -7  264.89   11.61
  11  -1  -7  249.56   11.53
  11   1  -7  258.47   11.79
  11   1  -7  234.06   12.54
  11  -1  -7  210.26   11.87
  11  -1  -7  244.11   13.78
  11   1  -7  222.37   13.64
 -11   1  -7  252.09   11.14
  11  -1  -7  206.54   14.87
 -11  -1  -7  237.67   11.46
  11  -1  -5  222.34    8.88
  11   1  -5  222.18    9.09
  11   1  -5  248.65   10.42
 -11  -1  -5  213.92   12.88
  11  -1  -5  212.40   13.35
 -11   1  -3  257.45    8.70
 -11  -1  -3  256.98    8.87
 -11   1  -3  257.33    8.97
 -11   1  -1   99.05    4.68
 -11  -1  -1   97.76    4.66
 -11   1   1  108.42    4.99
 -11  -1   1  105.69    4.94
 -11   1   3  255.97    9.13
 -11   3  -9   88.14    5.69
  11   3  -9   90.22    5.67
  11  -3  -9   92.29    7.63
  11   3  -9   98.86    7.97
  11   3  -7  136.96    9.11
  11  -3  -7  137.27    7.96
  11  -3  -7  137.27    8.37
  11  -3  -7  132.24    7.48
 -11  -3  -7  140.31    7.68
  11   3  -7  150.54    8.42
 -11   3  -7  139.03    9.53
 -11   3  -7  148.89    8.41
  11   3  -7  152.12    8.46
 -11  -3  -7  134.20    8.41
 -11   3  -7  131.21    7.10
  11   3  -7  138.29   11.11
  11  -3  -7  117.57   10.69
  11   3  -7  137.28   10.34
  11   3  -5 1172.49   38.06
  11  -3  -5 1107.29   38.33
 -11  -3  -5 1009.99   35.26
  11  -3  -5 1132.44   32.67
 -11   3  -5 1103.27   37.60
 -11  -3  -5 1016.23   36.71
 -11   3  -5 1092.33   34.75
 -11  -3  -5 1152.89   32.80
  11  -3  -5 1155.90   32.99
  11   3  -5 1038.27   31.96
  11   3  -5 1122.78   33.31
 -11  -3  -3 1607.34   43.95
 -11   3  -3 1654.28   43.94
 -11  -3  -1   51.70    3.27
 -11   3  -1   58.16    3.46
 -11  -3   1   65.82    3.78
 -11   3   1   56.82    3.55
 -11  -3   3 1751.78   47.22
 -11   3   3 1726.19   46.87
  11   5  -9    6.36    1.56
 -11   5  -9    5.75    1.55
  11   5  -9    4.07    1.85
  11   5  -9    6.89    1.74
  11  -5  -7  132.04    8.52
  11   5  -7  152.58    9.44
  11  -5  -7  142.07    7.91
 -11   5  -7  144.97   10.12
  11   5  -7  122.15    9.92
  11  -5  -7  147.01    7.66
  11   5  -7  145.00    8.35
 -11  -5  -7  151.41    7.74
  11   5  -7  144.92    8.45
 -11   5  -7  151.48    8.59
  11  -5  -7  123.46    9.09
  11   5  -7  135.73   10.43
  11  -5  -7  125.59   10.45
 -11  -5  -7  141.26    8.76
  11   5  -5  129.00    8.90
  11  -5  -5  119.64    9.07
 -11  -5  -5  136.16    8.02
  11   5  -5  129.06    6.84
  11  -5  -5  131.28    6.84
 -11  -5  -5  138.81    7.43
 -11   5  -5  122.51    8.25
 -11  -5  -5  119.06    8.59
  11  -5  -5  119.94    6.85
 -11  -5  -5  117.63    6.74
 -11   5  -3   46.67    3.14
 -11  -5  -3   44.55    3.25
 -11  -5  -1  243.82    9.04
 -11  -5   1  276.89   10.18
 -11  -5   3   63.15    3.94
 -11   5   3   57.92    3.78
  11  -7  -9   47.31    4.92
  11   7  -9   57.84    4.43
 -11   7  -9   45.20    4.11
  11   7  -9   47.82    4.41
  11   7  -7  132.32    9.70
  11  -7  -7  136.92   10.29
 -11  -7  -7  144.76    8.86
  11  -7  -7  124.65    8.47
  11   7  -7  135.80    8.86
  11   7  -7  122.59    8.03
 -11   7  -7  130.70    8.27
  11  -7  -7  153.29    7.79
  11   7  -7  133.42    8.15
 -11  -7  -7  164.18    8.00
  11  -7  -7  139.96    7.78
  11   7  -7  130.44    9.68
  11  -7  -7  137.24    9.33
 -11   7  -7  134.82   10.04
 -11  -7  -5   18.33    3.43
  11  -7  -5   19.14    2.46
  11   7  -5   18.45    3.23
  11  -7  -5   19.46    3.42
 -11  -7  -5   16.56    2.46
  11  -7  -5   19.96    2.70
 -11  -7  -5   20.28    2.98
  11   7  -5   15.41    2.38
 -11  -7  -5   15.27    2.42
  11   7  -5   15.04    2.40
 -11  -7  -5   17.04    2.15
  11   7  -5   14.91    2.34
  11  -7  -5   17.64    2.20
 -11   7  -5   14.80    2.91
 -11  -7  -5   10.97    2.28
 -11   7  -5   17.86    3.30
 -11   7  -5   13.11    2.25
  11   7  -3   14.14    1.95
 -11   7  -3   16.03    2.35
 -11  -7  -3   13.31    2.40
 -11  -7  -3   18.00    2.25
 -11   7  -3   18.77    2.10
  11   7  -3   17.13    2.08
 -11  -7  -1  375.04   12.96
 -11  -7   1  407.58   14.01
 -11   7   3   12.97    1.85
 -11  -7   3   13.20    1.88
  11  -9  -9  141.05    8.12
  11   9  -9  134.19    7.73
  11   9  -9  128.92    7.12
 -11   9  -9  137.40    7.48
 -11  -9  -7  125.70    8.13
  11   9  -7  121.09    7.68
  11  -9  -7  125.79    8.12
  11   9  -7  117.19    7.94
  11  -9  -7  125.22    8.64
  11   9  -7  119.39    8.52
 -11   9  -7  109.49    8.99
  11   9  -7  122.08    7.97
 -11   9  -7  115.56    7.95
  11  -9  -7   99.41    7.60
  11  -9  -7  115.91    6.97
  11  -9  -5  112.18    7.14
 -11  -9  -5  123.28    7.30
 -11   9  -5  112.78    8.10
 -11   9  -5  107.88    8.34
 -11  -9  -5  116.94    8.62
  11   9  -5  107.60    6.57
  11  -9  -5  124.83    6.64
  11   9  -5  120.86    7.87
  11  -9  -5  112.95    8.03
 -11  -9  -5  107.10    7.03
 -11  -9  -5  113.72    7.45
  11  -9  -5  106.10    7.16
  11   9  -5  110.06    6.93
  11   9  -3  723.02   22.69
 -11   9  -3  788.98   25.40
  11   9  -3  762.86   23.67
 -11  -9  -3  764.39   25.76
  11   9  -1  228.59    8.96
 -11  -9  -1  216.92    9.26
  11   9   1  237.99    8.79
 -11  -9   1  245.24    9.91
 -11  -9   3  834.50   25.52
  11 -11  -9   36.60    3.71
  11  11  -9   33.50    3.73
  11  11  -9   35.79    3.55
  11  11  -9   29.27    3.16
 -11  11  -9   37.29    3.65
  11  11  -7    3.35    1.51
  11 -11  -7    2.54    1.54
 -11 -11  -7    1.39    1.11
  11 -11  -7    2.47    1.70
  11  11  -7    2.33    1.60
  11  11  -7    3.49    1.53
 -11  11  -7    3.64    1.65
 -11  11  -7    3.95    2.11
 -11 -11  -7    2.85    1.30
  11  11  -5  551.98   20.36
  11 -11  -5  517.20   20.47
 -11 -11  -5  603.97   20.61
 -11 -11  -5  599.85   20.85
  11 -11  -5  526.41   20.36
  11 -11  -5  529.68   19.88
  11  11  -5  571.52   20.20
  11  11  -5  563.50   19.42
  11 -11  -5  572.96   19.08
 -11 -11  -5  534.03   20.51
 -11  11  -5  555.65   21.96
 -11 -11  -5  533.20   20.80
 -11  11  -5  504.42   21.64
 -11 -11  -5  546.63   22.38
  11  11  -5  555.83   20.29
 -11  11  -3  800.43   25.16
 -11 -11  -3  780.99   25.37
  11  11  -3  823.31   25.60
  11  11  -3  808.10   24.46
 -11  11  -3  834.39   27.93
  11  11  -1  160.19    7.33
 -11  11  -1  146.62    7.86
 -11 -11   1  141.62    7.53
  11  11   1  136.46    6.28
 -11  11   1  126.13    7.38
 -11 -11   3  875.17   27.31
  11  13  -9  188.32    8.16
  11  13  -9  152.91    7.83
  11  13  -9  154.48    8.58
  11 -13  -9  201.24    8.49
  11  13  -7  487.20   18.85
  11 -13  -7  460.45   19.71
 -11 -13  -7  489.44   19.72
  11  13  -7  450.55   19.12
 -11  13  -7  495.03   20.05
  11 -13  -7  518.04   19.22
  11 -13  -7  489.68   19.76
 -11  13  -7  520.07   20.15
 -11 -13  -7  448.01   18.85
 -11 -13  -5   97.73    6.67
  11  13  -5   92.26    6.40
  11 -13  -5   84.92    6.36
 -11 -13  -5   82.14    6.87
 -11 -13  -5   93.19    7.14
  11 -13  -5   94.70    7.32
  11  13  -5   86.21    6.42
  11  13  -5   95.64    6.33
  11 -13  -5   96.41    6.28
  11 -13  -5   88.90    6.35
 -11 -13  -5   95.14    7.82
 -11  13  -5   95.84    7.53
  11  13  -5   91.68    6.81
 -11 -13  -5   77.29    6.91
  11  13  -3  272.22   12.07
 -11  13  -3  286.46   14.09
  11  13  -3  264.03   10.79
  11 -13  -3  278.72   11.26
  11  13  -3  278.71   10.98
 -11  13  -1  800.80   27.07
  11  13  -1  875.71   26.43
 -11 -13  -1  820.70   27.20
 -11  13  -1  864.12   27.71
  11  13   1  846.63   25.98
 -11 -13   1  879.62   27.91
 -11  13   1  861.85   28.36
  11  15  -9  105.63    6.52
  11  15  -9  101.24    5.68
  11  15  -9  119.92    5.86
  11 -15  -7  146.82    9.22
  11 -15  -7  151.56    8.57
 -11 -15  -7  151.71    9.63
 -11 -15  -7  156.84    9.83
  11 -15  -7  139.26    9.53
  11  15  -7  141.27    9.31
 -11  15  -7  147.93    9.75
 -11 -15  -5  113.29    8.91
  11  15  -5  123.48    8.21
 -11 -15  -5  110.78    8.61
  11 -15  -5  106.59    8.43
 -11 -15  -5  117.67    8.63
 -11 -15  -5  101.70    8.19
 -11  15  -5  119.31    7.98
  11  15  -5  124.26    7.91
  11 -15  -5  115.78    7.18
 -11  15  -3  275.54   14.35
  11  15  -3  286.70   11.86
 -11 -15  -3  293.70   14.52
 -11  15  -3  308.83   13.83
 -11 -15  -3  267.91   13.39
  11  15  -1  101.43    5.47
 -11  15  -1  108.20    7.49
 -11 -15  -1  109.15    7.32
 -11  15  -1  116.88    7.27
  11  15  -1  114.79    6.84
 -11  15   1   90.72    7.03
 -11 -15   1   89.73    6.01
  11  15   1   96.03    5.86
  11  17  -9   36.59    3.28
  11  17  -9   34.56    2.72
  11 -17  -7   37.70    3.86
 -11 -17  -7   32.57    4.47
  11  17  -7   37.89    4.71
 -11  17  -7   45.39    5.21
  11  17  -7   48.71    4.53
  11 -17  -7   41.98    4.69
 -11 -17  -7   37.63    4.72
  11 -17  -7   35.18    4.64
 -11 -17  -5  142.27   10.51
  11  17  -5  158.67    9.66
  11 -17  -5  135.11    7.79
  11  17  -5  145.02    8.66
 -11 -17  -5  140.01   10.13
  11 -17  -5  156.85   10.80
 -11 -17  -5  151.84   10.31
 -11 -17  -5  164.95   10.59
 -11  17  -5  146.55    8.66
 -11  17  -3  138.34    8.94
 -11 -17  -3  143.37    9.41
 -11 -17  -3  139.30    9.61
 -11  17  -3  154.00    9.72
  11  17  -3  133.42    7.63
 -11 -17  -1   36.01    4.40
  11  17  -1   41.58    4.26
 -11  17  -1   32.66    3.83
 -11  17  -1   39.64    4.70
 -11  17   1   28.14    4.25
  11  17   1   28.93    3.42
  11  19  -9   29.06    2.48
  11 -19  -7   40.84    4.36
  11  19  -7   27.64    3.86
 -11  19  -7   31.14    4.21
  11 -19  -7   39.92    3.35
 -11 -19  -7   35.53    4.54
  11 -19  -7   27.70    4.02
  11  19  -7   42.89    4.12
 -11 -19  -5  389.13   18.95
  11  19  -5  376.01   15.30
  11  19  -5  365.39   16.27
  11 -19  -5  336.75   17.68
 -11 -19  -5  365.78   18.27
  11  19  -3   68.71    6.17
 -11 -19  -3   82.64    7.11
 -11  19  -3   73.82    6.30
 -11 -19  -3   76.25    7.00
  11  19  -3   71.01    5.35
  11  19  -1   56.35    5.26
 -11 -19  -1   64.19    5.92
 -11  19  -1   56.46    5.06
 -11 -19  -1   58.33    5.56
 -11  19  -1   43.17    5.30
 -11  19   1   48.13    5.60
  11  19   1   47.71    4.62
  11  19   3  106.54    8.21
  11 -21  -7   44.66    4.30
  11  21  -7   44.11    3.82
  11  21  -7   34.98    4.01
 -11  21  -7   37.21    4.07
  11 -21  -7   33.01    3.93
 -11 -21  -7   34.43    4.04
  11 -21  -7   41.33    4.08
  11  21  -5   42.17    4.93
  11  21  -5   42.76    4.22
  11 -21  -5   43.69    4.90
 -11 -21  -5   44.65    5.94
 -11 -21  -5   50.23    6.19
  11 -21  -5   46.67    5.88
 -11  21  -3  116.24    7.68
  11  21  -3  137.87    8.94
  11  21  -3  132.93    7.50
 -11 -21  -3  132.47    9.33
 -11 -21  -3  130.72    9.21
  11  21  -1   71.61    6.25
 -11 -21  -1   76.88    6.49
 -11 -21  -1   67.81    6.29
 -11  21  -1   70.20    6.70
 -11  21  -1   71.00    5.63
 -11  21   1   54.51    6.14
  11  21   1   55.42    4.97
  11  21   3  131.65    9.34
  11  23  -7  243.05    9.42
  11 -23  -7  234.15   10.27
  11 -23  -5   73.80    6.94
 -11 -23  -5   73.05    7.07
  11 -23  -5   86.10    6.50
 -11 -23  -5   80.95    6.95
 -11 -23  -5   92.09    7.95
  11  23  -5   69.27    5.23
  11 -23  -3  137.99    8.59
 -11 -23  -3  147.92    9.79
  11  23  -3  126.29    8.82
 -11 -23  -3  134.13    9.29
  11  23  -3  128.10    7.27
  11  23  -3  127.01    8.75
 -11 -23  -1  553.51   21.58
  11  23  -1  568.98   21.95
 -11 -23  -1  581.42   22.01
  11  23  -1  583.74   23.16
 -11  23  -1  575.86   20.58
 -11  23  -1  554.32   23.00
  11  23   1  609.72   24.72
 -11  23   1  637.24   25.28
  11  23   3  133.11    9.29
  11  25  -7    5.05    1.10
 -11 -25  -5  263.75   13.66
 -11 -25  -5  257.72   12.59
  11 -25  -5  252.06   11.52
  11  25  -5  236.23   10.16
  11 -25  -5  254.09   12.77
 -11 -25  -5  238.99   12.55
 -11 -25  -3  220.89   11.88
  11  25  -3  204.88   11.20
  11 -25  -3  190.12   10.28
 -11  25  -1   91.72    7.90
 -11  25  -1   88.06    6.23
  11  25  -1   98.14    8.10
 -11 -25  -1   86.20    6.79
 -11  25   1   85.39    7.78
  11  25   1   84.96    7.58
  11  25   3  244.85   13.06
 -11 -27  -5   15.74    2.87
  11 -27  -5   14.61    2.55
 -11 -27  -5   20.31    2.95
  11 -27  -5   21.47    2.76
 -11 -27  -5   19.85    2.92
  11 -27  -3   12.57    2.37
  11  27  -3   10.59    2.45
 -11 -27  -3   12.35    2.56
  11  27  -1   51.70    5.71
 -11 -27  -1   41.34    4.44
 -11  27   1   60.00    5.11
  11  27   1   43.37    5.47
  11  27   3   19.62    3.35
  11 -29  -5   43.57    3.39
  11 -29  -5   37.19    3.59
  11 -29  -5   34.68    3.31
  11  29  -3   39.66    4.16
  11 -29  -3   39.17    3.59
 -11 -29  -3   44.06    4.39
  11  29  -1   86.30    7.11
  11  29   1  105.66    8.18
  11  29   3   47.47    4.77
  11  31  -5   40.02    2.59
  11 -31  -5   54.13    3.50
 -11 -31  -3  144.26    8.28
  11  31  -1   20.47    3.20
  11  31   1   14.93    2.85
  11  31   3  143.63    7.75
  11 -33  -3  114.57    5.71
 -11 -33  -3  121.55    6.41
 -11 -33  -1   21.66    2.68
  11  33  -1   21.10    2.88
  11  33   1   19.09    2.87
  12   0 -10    0.30    1.18
  12   0  -8   63.82    5.22
  12   0  -8   63.77    6.96
 -12   0  -8   69.70    5.21
  12   0  -8   53.30    5.06
  12   0  -8   61.61    4.92
  12   0  -6   -0.28    0.89
  12   0  -6   -0.51    0.86
  12   0  -6    0.23    1.29
 -12   0  -6   -0.23    1.35
 -12   0  -6    0.66    0.99
 -12   0  -6    0.50    0.90
  12   0  -6   -0.61    1.68
 -12   0  -4  195.40   11.66
 -12   0  -4  206.07    7.31
 -12   0  -2    0.38    0.53
 -12   0   0 1149.56   32.10
 -12   0   2   -0.27    0.48
  12  -2 -10    3.91    1.71
  12   2  -8   27.62    3.52
  12  -2  -8   34.28    3.75
 -12   2  -8   32.37    3.69
  12   2  -8   28.28    4.14
  12  -2  -8   28.63    4.57
  12   2  -8   25.85    4.61
  12   2  -8   36.95    3.86
 -12  -2  -8   30.46    3.45
  12   2  -8   29.10    3.68
  12  -2  -8   26.51    3.59
  12  -2  -8   30.01    3.37
  12   2  -6  144.05    7.84
 -12   2  -6  162.71    8.24
  12  -2  -6  143.40    7.52
 -12  -2  -6  166.62    7.97
 -12  -2  -6  165.86    9.23
  12  -2  -6  147.49    8.01
 -12   2  -6  145.39   10.10
  12   2  -6  147.13    8.34
  12  -2  -6  145.00    8.32
 -12  -2  -6  147.99    8.48
  12  -2  -6  134.42   11.16
 -12   2  -6  147.98    7.65
 -12  -2  -4    2.88    0.87
  12  -2  -4    3.81    1.04
 -12  -2  -4    3.55    1.73
 -12   2  -2   59.12    3.65
 -12  -2  -2   67.85    3.78
 -12  -2   0   71.69    4.14
 -12   2   0   72.57    4.12
 -12   2   2   59.05    3.70
 -12  -2   4    3.45    0.98
  12  -4 -10  140.57    8.00
  12  -4  -8   11.45    2.10
 -12  -4  -8   11.24    2.04
  12   4  -8   12.22    2.29
 -12   4  -8   12.24    2.32
  12   4  -8   11.79    2.77
  12  -4  -8   11.41    2.42
  12   4  -8   13.14    2.54
  12  -4  -8   12.38    2.30
  12   4  -8   11.44    2.38
  12   4  -8   13.21    3.32
  12  -4  -6  578.90   22.16
 -12  -4  -6  573.60   23.30
 -12  -4  -6  690.06   21.36
  12   4  -6  651.16   22.48
  12  -4  -6  665.03   21.20
 -12   4  -6  629.73   24.61
 -12  -4  -6  694.97   23.26
  12   4  -6  687.26   22.40
 -12   4  -6  652.17   22.13
 -12   4  -6  615.00   24.87
  12  -4  -6  637.69   21.64
  12   4  -6  686.61   27.15
  12  -4  -6  630.13   26.96
 -12  -4  -6  655.63   23.17
  12  -4  -4   97.53    5.38
 -12  -4  -4   95.00    5.26
 -12   4  -4  102.24    4.93
  12   4  -4  103.32    5.64
  12   4  -4  100.91    5.79
 -12  -4  -4   94.53    6.80
 -12   4  -4  101.53    7.64
 -12  -4  -4   89.38    7.11
 -12  -4  -2 1568.84   42.21
 -12   4  -2 1509.39   42.14
 -12  -4   0  288.54   10.69
 -12   4   0  309.01   10.82
 -12  -4   2 1652.74   45.53
 -12   4   2 1663.79   45.47
 -12  -4   4  124.69    5.92
 -12   4   4  110.94    5.30
 -12   6  -8   16.55    2.68
  12   6  -8   21.45    2.97
  12   6  -8   15.13    3.52
  12   6  -8   21.28    3.50
  12  -6  -8   17.75    3.52
  12   6  -8   18.03    2.91
  12  -6  -8   16.00    2.50
  12  -6  -6  294.50   14.20
  12  -6  -6  292.01   12.93
 -12  -6  -6  304.40   12.93
  12   6  -6  287.78   13.37
  12  -6  -6  334.26   12.28
 -12  -6  -6  317.69   12.10
 -12   6  -6  286.19   15.16
 -12  -6  -6  309.42   14.00
  12   6  -6  319.31   15.85
  12  -6  -6  301.53   16.16
  12   6  -6  290.00   12.92
 -12   6  -6  318.59   13.39
 -12   6  -6  306.86   15.28
 -12  -6  -6  263.96   14.49
  12  -6  -6  315.07   12.63
 -12   6  -4    0.99    1.18
 -12  -6  -4   -0.33    1.06
  12   6  -4    0.40    0.75
  12   6  -4    0.20    0.68
  12  -6  -4   -0.39    0.59
 -12  -6  -4    0.56    0.63
 -12  -6  -4    2.60    1.38
 -12   6  -4    1.03    0.62
 -12   6  -2  384.60   13.41
 -12  -6  -2  401.92   13.53
 -12  -6   0  146.98    6.78
 -12   6   2  412.37   14.39
 -12  -6   2  422.88   14.37
 -12   6   4    1.81    0.73
 -12  -6   4    0.50    0.63
  12   8 -10   33.51    2.93
  12   8 -10   27.45    2.17
  12   8  -8  129.73    7.89
 -12   8  -8  142.47    8.38
  12  -8  -8  137.13    8.96
  12   8  -8  139.95    8.96
  12  -8  -8  137.18    7.56
  12   8  -8  132.79    8.52
  12   8  -6  160.45   10.09
  12  -8  -6  140.47    9.95
 -12  -8  -6  163.66    9.34
  12   8  -6  143.35    8.57
 -12   8  -6  155.74    8.89
  12  -8  -6  141.46    8.41
 -12  -8  -6  143.36    8.37
  12   8  -6  141.73    8.75
 -12   8  -6  152.68   10.61
 -12   8  -6  148.48   10.00
 -12  -8  -6  143.59   10.05
 -12  -8  -6  153.15    8.82
  12   8  -6  153.94    8.71
  12  -8  -6  154.89    8.05
  12  -8  -6  156.97    9.50
 -12  -8  -4   37.49    4.51
 -12  -8  -4   39.36    3.54
  12  -8  -4   38.80    3.60
 -12  -8  -4   39.28    4.34
 -12   8  -4   35.25    4.05
 -12   8  -4   30.39    2.89
  12   8  -4   36.26    3.51
  12   8  -4   31.83    3.16
 -12  -8  -2   98.37    5.62
 -12  -8   0  565.84   18.38
  12   8   2   98.67    4.69
 -12  -8   2  111.83    5.97
 -12  -8   4   36.99    3.24
 -12   8   4   35.37    3.11
  12  10 -10   26.80    2.53
  12 -10 -10   24.04    2.32
  12  10  -8  547.33   20.43
 -12  10  -8  571.30   20.93
  12 -10  -8  595.77   21.73
  12  10  -8  578.68   21.05
 -12  10  -6   30.00    4.63
 -12 -10  -6   29.58    4.48
  12 -10  -6   26.58    4.12
  12  10  -6   28.23    4.01
  12  10  -6   29.98    3.58
  12  10  -6   27.98    3.72
  12 -10  -6   28.14    3.74
 -12 -10  -6   28.68    3.65
  12 -10  -6   20.60    3.44
 -12 -10  -6   28.01    3.71
  12 -10  -6   31.98    3.49
  12  10  -6   27.05    3.59
 -12 -10  -6   21.95    3.43
 -12  10  -6   35.67    4.76
  12  10  -6   31.01    3.85
 -12  10  -6   31.92    3.99
  12 -10  -4  231.61   10.75
 -12 -10  -4  247.83   11.57
 -12  10  -4  232.72   11.10
 -12 -10  -4  243.26   10.75
 -12  10  -4  232.48   12.71
 -12  10  -4  235.54   10.00
 -12 -10  -4  226.30   12.33
  12  10  -4  233.70   10.11
  12  10  -4  253.81   11.03
 -12 -10  -4  233.45   11.36
  12 -10  -4  239.97    9.73
 -12 -10  -4  264.47   11.36
  12  10  -4  240.01   11.26
  12 -10  -4  226.11   11.38
 -12 -10  -4  222.89   10.92
 -12  10  -2  211.26   10.32
 -12 -10  -2  214.44    9.63
  12  10   0 5198.40  132.87
 -12 -10   0 5060.71  134.11
  12  10   2  200.28    7.79
 -12 -10   2  194.88    9.12
 -12  10   4  242.47   10.15
 -12 -10   4  216.44    9.67
  12 -12 -10   27.32    2.04
  12  12 -10   18.60    1.97
  12 -12  -8  145.78    8.94
  12  12  -8  147.69    8.43
  12  12  -8  152.93    8.66
 -12  12  -8  151.14    8.86
  12 -12  -8  151.91    8.75
 -12 -12  -6   61.06    5.43
  12  12  -6   51.49    5.17
  12 -12  -6   46.26    5.04
  12 -12  -6   62.91    5.11
 -12  12  -6   53.12    5.98
  12  12  -6   60.74    5.25
 -12 -12  -6   46.72    5.37
  12 -12  -6   53.94    5.46
 -12 -12  -6   57.06    5.37
 -12 -12  -6   60.91    6.36
 -12 -12  -6   56.88    5.66
  12  12  -6   49.21    5.06
  12 -12  -6   47.58    4.96
  12  12  -6   54.10    5.38
 -12  12  -6   60.49    5.78
  12  12  -4   34.31    3.73
  12 -12  -4   33.62    3.80
  12 -12  -4   31.59    3.22
  12 -12  -4   29.83    3.34
 -12  12  -4   30.84    3.46
 -12  12  -4   39.02    4.70
  12  12  -4   39.42    4.11
  12  12  -4   32.87    3.34
 -12 -12  -4   33.69    4.58
 -12 -12  -4   29.43    3.81
 -12  12  -4   31.50    4.18
 -12 -12  -2   40.23    4.28
 -12  12  -2   28.68    3.89
 -12 -12  -2   31.87    3.62
  12  12  -2   30.75    2.73
  12  12  -2   34.33    3.45
 -12  12   0 1792.88   51.81
  12  12   0 1787.34   49.71
 -12 -12   0 1823.08   51.31
  12  12   2   47.59    3.51
 -12 -12   2   40.32    3.94
 -12  12   4   48.76    4.47
  12  14 -10    1.32    0.51
  12  14  -8   62.87    4.96
  12  14  -8   54.07    4.89
 -12  14  -8   62.87    5.38
  12 -14  -8   58.13    4.85
  12 -14  -8   68.97    5.55
  12 -14  -6   31.17    4.40
 -12 -14  -6   38.11    4.72
  12  14  -6   30.89    4.05
  12 -14  -6   37.75    4.17
 -12 -14  -6   31.98    4.48
 -12 -14  -6   34.01    4.91
  12  14  -6   36.91    4.47
 -12  14  -6   42.65    4.93
 -12 -14  -6   43.34    5.21
  12  14  -6   38.19    4.62
 -12  14  -6   37.34    4.77
 -12  14  -4  327.69   14.67
  12  14  -4  311.95   12.67
 -12 -14  -4  317.51   15.63
  12  14  -4  294.00   12.39
 -12  14  -4  306.74   13.44
  12  14  -4  296.39   13.74
  12  14  -4  318.66   13.25
 -12  14  -4  309.06   14.84
 -12 -14  -2   91.80    6.95
  12  14  -2   78.55    5.65
 -12  14  -2   77.95    6.57
 -12  14   0  569.96   20.82
  12  14   0  552.27   18.72
 -12 -14   0  525.04   19.94
  12  14   2  111.27    6.09
 -12 -14   2  108.12    7.27
 -12  14   4  316.61   14.10
  12  16  -8  112.09    6.45
  12  16  -8   91.70    6.36
 -12  16  -8   94.62    6.61
  12 -16  -8  115.20    6.91
  12 -16  -8  112.68    6.22
  12 -16  -6  603.84   24.74
 -12 -16  -6  666.37   25.16
  12  16  -6  680.98   23.62
 -12  16  -6  648.06   23.16
  12  16  -6  591.01   24.03
  12 -16  -6  657.67   22.42
 -12 -16  -6  656.92   25.82
  12  16  -6  650.50   23.37
 -12 -16  -6  626.43   24.90
  12  16  -4  102.39    7.57
  12  16  -4  104.40    6.89
 -12  16  -4   99.17    7.85
 -12  16  -4  102.26    7.18
  12  16  -4  103.19    7.07
 -12  16  -2  771.90   26.46
  12  16  -2  804.60   26.48
 -12 -16  -2  790.83   27.97
  12  16  -2  776.33   24.43
 -12 -16  -2  757.07   27.09
 -12  16  -2  777.88   27.57
 -12  16   0 1465.89   44.64
 -12 -16   0 1363.15   42.52
  12  16   0 1425.46   41.87
  12  16   2  856.78   26.52
  12 -18  -8   37.35    2.94
  12  18  -8   30.30    3.24
  12 -18  -6    7.79    2.02
 -12 -18  -6   10.60    2.85
 -12  18  -6   12.64    2.33
  12 -18  -6   10.29    2.79
 -12 -18  -6   11.39    2.86
 -12 -18  -6    7.17    2.37
  12  18  -6   16.39    2.87
 -12 -18  -4  378.91   17.40
  12  18  -4  371.52   15.53
 -12 -18  -4  375.42   17.78
  12  18  -4  377.87   15.21
  12  18  -4  359.26   16.41
 -12  18  -4  361.93   14.92
 -12  18  -2   47.78    4.92
 -12 -18  -2   57.21    5.79
  12  18  -2   51.02    5.16
  12  18  -2   47.43    4.05
 -12  18  -2   57.63    5.43
 -12 -18  -2   54.84    5.74
 -12  18   0    6.04    2.28
  12  18   0    4.45    1.78
 -12 -18   0    5.68    1.90
  12  18   4  392.62   16.80
  12  20  -8  151.50    7.11
  12  20  -8  161.42    7.18
 -12 -20  -6  290.61   15.42
 -12 -20  -6  317.12   15.04
  12  20  -6  305.10   12.88
  12 -20  -6  262.75   14.19
 -12 -20  -6  273.94   14.46
 -12 -20  -4  154.39   10.47
  12  20  -4  168.48   10.35
  12  20  -4  181.58    9.36
  12  20  -4  173.92    9.76
 -12 -20  -4  166.87   10.92
 -12 -20  -2  809.13   29.11
 -12  20  -2  841.01   27.83
  12  20  -2  773.00   28.14
 -12 -20  -2  851.77   29.30
  12  20  -2  777.49   25.19
 -12  20   0  208.78   12.14
 -12 -20   0  182.16   10.60
  12  20   0  199.66   10.57
  12  20   4  201.06   11.08
  12 -22  -8  133.67    5.74
  12  22  -8  101.82    4.60
 -12 -22  -6   33.40    4.51
 -12 -22  -6   24.15    3.82
  12 -22  -6   26.83    3.67
  12  22  -6   31.52    3.38
  12 -22  -6   30.18    4.03
 -12 -22  -6   26.32    3.86
  12  22  -6   26.66    3.78
 -12 -22  -4  370.54   17.13
 -12 -22  -4  378.89   17.13
  12 -22  -4  358.91   15.64
  12  22  -4  349.41   15.99
  12  22  -4  355.34   15.22
  12  22  -4  339.21   14.14
 -12  22  -2   10.68    2.26
 -12 -22  -2    9.51    2.59
  12  22  -2   11.89    2.86
 -12 -22  -2   12.09    2.79
  12  22  -2    8.03    2.55
  12  22   0  460.88   18.53
 -12 -22   0  442.84   18.28
 -12  22   0  471.91   18.09
 -12  22   0  470.20   20.50
  12  22   2   15.33    3.46
  12  22   4  414.36   17.40
  12  24  -8   69.72    3.30
  12  24  -6   28.26    2.91
  12 -24  -6   32.36    3.57
 -12 -24  -6   39.77    4.52
  12  24  -6   23.63    3.26
 -12  24  -6   27.95    3.46
  12 -24  -6   31.69    3.67
  12  24  -4    5.18    1.60
 -12 -24  -4    3.52    1.99
  12 -24  -4    5.38    1.87
 -12 -24  -2    5.45    2.12
 -12 -24  -2    4.98    1.89
  12  24  -2    8.49    2.59
  12  24  -2    3.84    2.00
  12 -24  -2    4.16    1.79
 -12  24  -2    4.71    1.51
 -12  24   0  239.64   11.44
  12  24   0  202.98   11.33
 -12  24   0  234.25   13.42
 -12 -24   0  226.83   11.32
  12  24   0  245.36   13.50
  12  24   2    7.48    2.78
  12  24   4    8.16    2.38
 -12 -26  -6   85.39    5.88
  12 -26  -6   89.37    5.69
  12 -26  -6   91.76    5.41
  12 -26  -6   67.18    4.82
  12  26  -6   67.49    4.68
  12  26  -4  146.36    7.17
 -12 -26  -4  153.52   10.08
 -12 -26  -4  144.65    9.04
  12 -26  -4  144.13    8.26
  12  26  -2  122.35    8.71
  12 -26  -2  123.55    7.51
 -12 -26  -2  139.06    8.84
  12  26   0  268.15   14.48
 -12  26   0  275.03   12.43
  12  26   2  120.19    8.95
  12  26   4  154.95    8.83
  12  28  -6   17.85    1.73
  12 -28  -6   16.81    2.12
 -12 -28  -6   19.97    2.38
  12 -28  -4    3.14    1.20
 -12 -28  -4    4.55    1.61
 -12 -28  -4    3.45    1.52
 -12 -28  -2  136.96    8.30
  12  28  -2  131.47    8.74
  12  28   0  335.90   16.09
  12  28   2  132.46    9.13
 -12  28   2  135.54    7.89
  12 -30  -6    2.50    0.73
  12 -30  -4   10.34    2.01
 -12 -30  -4   13.80    2.44
  12  30  -2   -0.30    1.60
 -12 -30  -2    0.33    0.99
  12  30   0   14.36    3.09
 -12 -30   0   17.37    2.77
  12  30   2    1.98    1.67
 -12  30   4   17.48    2.31
  12 -32  -4    3.90    1.04
 -12 -32  -4    3.77    1.14
 -12 -32  -2  346.79   13.92
  12  32  -2  350.30   13.69
 -12 -32   0   16.65    2.32
  12  32   0   19.37    3.08
  12  32   2  374.83   14.83
 -12 -34  -2   22.21    2.30
  12  34   0   20.56    2.76
  13  -1  -9   68.01    4.80
  13   1  -9   56.48    4.51
  13   1  -9   63.60    4.38
  13  -1  -9   71.29    6.91
  13   1  -9   63.02    6.64
 -13  -1  -7   18.00    2.78
  13  -1  -7   13.65    2.61
  13   1  -7   16.89    2.85
  13  -1  -7   17.34    4.39
  13   1  -7   14.39    2.61
  13  -1  -7   18.65    2.89
  13  -1  -7   12.42    2.81
  13   1  -7   20.06    3.62
  13   1  -7   16.55    3.57
  13  -1  -7   15.88    2.58
 -13  -1  -7   16.29    2.61
  13   1  -7   14.82    2.59
 -13   1  -7   19.50    2.87
  13  -1  -5  331.32   12.77
  13  -1  -5  311.81   17.35
  13   1  -5  325.07   12.38
  13   1  -5  343.85   13.61
 -13  -1  -5  351.00   14.23
 -13   1  -5  349.32   14.51
 -13  -1  -5  310.11   17.07
 -13  -1  -3  984.39   27.29
 -13   1  -3  932.30   26.95
 -13   1  -3  980.81   27.41
 -13   1  -1   55.61    3.60
 -13  -1  -1   61.44    3.75
 -13  -1   1   74.89    4.31
 -13   1   1   71.76    4.28
 -13   1   3  978.04   28.19
  13  -3  -9   62.91    4.56
  13   3  -9   57.69    4.61
  13   3  -9   50.91    3.91
  13  -3  -9   46.01    5.38
  13   3  -9   54.78    6.01
  13   3  -7  112.76    8.20
  13  -3  -7  112.96    7.93
  13  -3  -7  110.21    7.00
  13   3  -7  125.82    7.70
 -13  -3  -7  108.21    7.43
  13   3  -7  125.72   10.75
  13  -3  -7  110.49   10.45
 -13   3  -7  124.76    9.14
  13   3  -7  111.37    7.08
 -13   3  -7  111.17    7.09
  13  -3  -7  126.06    6.95
 -13  -3  -7  127.94    7.01
  13   3  -7  113.94    7.41
  13  -3  -7  101.64    7.35
 -13   3  -5  105.44    7.63
 -13  -3  -5  105.53    8.24
  13   3  -5  105.56    6.11
  13   3  -5  135.31    9.98
  13  -3  -5  104.64    9.17
 -13  -3  -5  124.27    7.31
 -13   3  -5  120.46    9.46
 -13  -3  -5  102.35    8.79
  13  -3  -5  112.56    6.35
 -13  -3  -5  115.31    7.02
 -13   3  -3  137.81    8.82
 -13  -3  -3  126.66    8.57
 -13   3  -3  141.46    6.26
 -13  -3  -3  131.56    6.12
 -13   3  -1  419.08   14.19
 -13  -3  -1  438.64   14.21
 -13   3   1  434.26   14.61
 -13  -3   1  442.57   14.73
 -13  -3   3  133.73    6.48
 -13   3   3  127.64    6.20
  13   5  -9   59.29    4.17
  13   5  -9   46.15    5.06
  13   5  -9   51.58    4.36
  13  -5  -9   53.32    4.13
  13  -5  -7   65.18    5.94
  13   5  -7   68.66    6.30
  13   5  -7   74.36    5.70
 -13   5  -7   73.07    5.69
  13  -5  -7   76.43    5.60
 -13  -5  -7   71.38    6.08
  13   5  -7   91.55    8.51
  13  -5  -7   73.60    8.07
 -13   5  -7   80.95    7.61
  13  -5  -7   64.17    6.38
  13   5  -7   70.35    5.68
  13  -5  -7   79.41    5.31
 -13  -5  -7   70.81    5.08
 -13  -5  -5  189.99    9.76
  13  -5  -5  168.54   11.35
  13   5  -5  190.72   11.57
 -13  -5  -5  177.55   11.21
 -13   5  -5  199.10   11.70
  13   5  -5  175.36    8.85
  13  -5  -5  159.79    8.23
 -13  -5  -5  174.86    8.37
  13  -5  -5  174.38    8.34
 -13  -5  -5  181.04    9.10
 -13   5  -5  183.00   10.73
  13   5  -5  178.53    8.63
 -13   5  -5  181.29   10.38
 -13  -5  -5  172.80    9.09
 -13  -5  -5  182.08   11.17
 -13  -5  -3  415.22   14.14
 -13   5  -3  425.12   16.72
 -13  -5  -3  397.82   16.46
 -13   5  -3  409.23   13.92
 -13   5  -3  403.87   15.07
 -13  -5  -1  552.55   17.69
 -13   5  -1  558.01   17.84
 -13  -5   1  583.55   18.80
 -13   5   1  584.68   18.69
 -13  -5   3  431.86   14.85
 -13   5   3  425.76   14.72
  13   7  -9   93.12    6.02
  13  -7  -9   99.00    6.90
  13   7  -9   83.91    5.16
 -13  -7  -7  223.68   11.42
  13   7  -7  215.22   12.79
  13  -7  -7  198.05   12.96
  13   7  -7  221.54   10.87
  13   7  -7  208.78   11.31
  13  -7  -7  216.96   11.99
  13   7  -7  199.93   10.37
 -13   7  -7  223.03   10.94
  13  -7  -7  207.73    9.93
  13  -7  -7  177.35   10.95
 -13   7  -7  226.17   13.72
 -13  -7  -5  470.62   20.24
  13   7  -5  442.95   16.85
  13  -7  -5  494.34   15.86
 -13  -7  -5  493.25   15.87
  13   7  -5  477.65   17.16
 -13  -7  -5  482.68   18.11
  13   7  -5  481.83   19.53
  13  -7  -5  427.00   19.50
  13  -7  -5  426.53   16.56
 -13  -7  -5  469.98   16.72
 -13  -7  -5  436.36   17.43
  13  -7  -5  464.13   16.31
 -13   7  -5  430.90   18.73
 -13  -7  -5  464.62   16.80
 -13   7  -5  434.01   19.77
  13   7  -5  475.68   17.04
 -13   7  -5  442.07   16.77
  13   7  -3 1072.90   31.61
 -13   7  -3 1103.40   31.49
  13   7  -3 1040.11   31.04
 -13  -7  -3 1078.79   31.69
 -13   7  -3 1119.63   33.24
 -13   7  -3 1094.17   33.43
 -13  -7  -3 1012.36   33.24
 -13  -7  -1 1475.00   41.44
 -13  -7   1 1605.99   45.02
 -13  -7   3 1127.97   33.35
 -13   7   3 1158.51   33.61
  13   9  -9   24.35    3.03
  13  -9  -9   24.30    3.21
  13   9  -9   20.43    2.42
 -13   9  -7    8.78    2.88
  13  -9  -7   11.26    2.15
  13   9  -7   10.65    2.56
  13   9  -7    9.06    2.53
  13  -9  -7    9.45    2.66
  13  -9  -7   10.46    2.55
  13   9  -7   12.93    2.53
 -13   9  -7   10.48    2.32
  13  -9  -7    6.34    2.17
 -13   9  -5  161.78   11.05
 -13   9  -5  162.65    8.87
 -13  -9  -5  177.32   11.22
  13   9  -5  178.35   10.11
  13  -9  -5  167.93   10.31
 -13  -9  -5  154.05    8.46
  13  -9  -5  160.21    8.74
  13  -9  -5  172.48    8.30
  13   9  -5  163.68    8.95
  13   9  -5  179.13    8.81
  13   9  -5  178.79    9.17
 -13  -9  -5  167.86    9.53
 -13  -9  -5  160.29    9.00
 -13   9  -5  150.87    9.95
  13   9  -3  682.67   21.80
 -13  -9  -3  731.52   23.30
  13   9  -3  708.76   22.70
 -13   9  -3  725.91   24.69
 -13   9  -3  720.35   23.47
 -13  -9  -3  685.62   23.47
 -13   9  -3  723.43   22.74
 -13  -9  -3  688.17   24.65
 -13  -9  -1  327.93   12.65
 -13  -9   1  364.57   13.61
  13   9   1  342.96   12.03
 -13   9   3  760.35   24.36
 -13  -9   3  749.40   23.99
  13  11  -9   10.89    2.05
  13  11  -9    8.99    1.82
  13 -11  -9   10.25    2.02
  13  11  -9   12.36    1.83
  13 -11  -7   11.04    2.60
 -13  11  -7    9.30    2.75
  13 -11  -7    8.40    2.39
  13  11  -7   10.66    2.49
  13  11  -7    6.14    1.99
  13  11  -7   12.42    2.46
 -13  11  -7    9.77    2.20
  13 -11  -7    9.38    2.14
 -13 -11  -5   39.33    5.24
  13  11  -5   34.68    4.22
  13 -11  -5   38.27    4.50
 -13 -11  -5   29.09    4.14
 -13 -11  -5   33.56    3.89
  13 -11  -5   39.51    4.30
 -13 -11  -5   35.05    4.22
  13  11  -5   42.45    4.41
  13  11  -5   36.62    4.22
 -13  11  -5   33.89    4.87
  13 -11  -5   43.22    3.94
  13  11  -5   43.70    4.07
 -13  11  -5   37.32    4.79
  13 -11  -5   35.99    4.08
 -13  11  -3   10.98    2.66
  13  11  -3    6.74    1.73
 -13  11  -3    6.34    1.69
 -13 -11  -3    6.70    1.67
  13  11  -3    6.18    1.42
 -13 -11  -1   88.60    5.83
 -13  11  -1   88.91    6.10
  13  11  -1   89.70    5.44
 -13 -11   1  111.55    6.73
  13  11   1  108.74    5.70
 -13 -11   3    9.98    2.07
  13  13  -9   29.56    2.81
  13 -13  -9   27.07    2.74
  13  13  -9   21.02    2.28
  13  13  -9   25.80    3.07
 -13 -13  -7   48.23    5.03
  13 -13  -7   45.72    4.72
 -13  13  -7   49.66    5.40
  13  13  -7   39.85    4.47
 -13  13  -7   46.52    4.94
  13 -13  -7   51.03    5.29
 -13 -13  -7   45.28    4.80
  13  13  -5  449.50   17.59
  13 -13  -5  432.97   17.72
  13 -13  -5  454.10   18.55
 -13 -13  -5  479.42   18.56
  13  13  -5  476.02   18.10
 -13 -13  -5  438.92   18.78
  13 -13  -5  429.38   17.12
  13  13  -5  460.81   17.17
 -13  13  -5  491.62   20.16
 -13 -13  -5  455.97   19.41
 -13 -13  -5  455.32   20.10
  13  13  -5  446.80   18.27
 -13  13  -3  737.74   27.73
 -13  13  -3  724.04   25.80
 -13 -13  -3  740.07   25.75
  13  13  -3  762.63   23.57
  13  13  -3  741.88   24.86
 -13  13  -1  283.50   12.99
  13  13  -1  308.99   12.23
  13  13   1  330.51   12.51
 -13 -13   1  343.74   14.32
 -13 -13   3  804.83   26.77
  13  15  -9   28.00    3.00
  13  15  -9   35.98    2.84
  13  15  -9   30.59    2.41
  13 -15  -7   19.55    3.22
 -13 -15  -7   20.56    3.27
 -13 -15  -7   16.31    3.11
 -13  15  -7   23.86    3.39
  13  15  -7   17.10    3.01
 -13  15  -7   19.96    3.42
  13 -15  -7   23.03    3.58
  13 -15  -7   23.60    3.22
  13  15  -5  110.84    7.55
 -13 -15  -5  113.54    8.96
 -13  15  -5  125.31    9.00
  13  15  -5  112.97    8.10
  13 -15  -5  113.38    7.10
  13 -15  -5   98.58    7.92
 -13 -15  -5  109.29    8.05
 -13 -15  -5  110.16    8.89
 -13  15  -5  110.57    7.98
 -13 -15  -5   99.48    8.04
 -13  15  -3  110.81    8.77
 -13  15  -3  111.25    7.85
 -13 -15  -3  104.09    7.73
 -13 -15  -3  104.81    8.26
  13  15  -3  114.38    6.73
  13  15  -1   59.54    4.94
 -13 -15  -1   50.56    5.03
 -13  15  -1   60.14    5.28
 -13 -15   1   60.68    5.54
  13  15   1   57.40    4.58
  13 -17  -9   15.51    1.40
  13  17  -9   14.33    1.86
  13 -17  -7   67.54    4.97
  13  17  -7   83.88    5.94
  13 -17  -7   75.38    6.08
  13 -17  -7   60.13    5.68
 -13 -17  -7   66.47    5.87
 -13 -17  -7   72.43    6.51
  13  17  -7   59.95    5.54
 -13  17  -7   71.45    6.09
 -13 -17  -5  151.96   10.91
 -13  17  -5  147.08    8.77
  13  17  -5  161.40    9.09
  13  17  -5  165.19   10.00
 -13 -17  -5  139.99    9.90
  13 -17  -5  132.47    9.74
 -13 -17  -5  147.61   10.11
 -13 -17  -5  142.58    9.99
 -13  17  -3  665.79   24.54
 -13  17  -3  673.53   25.69
  13  17  -3  652.38   22.38
 -13 -17  -3  648.88   24.98
 -13 -17  -3  678.71   25.96
 -13 -17  -1  369.43   16.11
  13  17  -1  372.12   15.65
 -13  17  -1  408.46   16.44
 -13 -17  -1  391.39   16.86
 -13  17   1  389.69   17.99
 -13 -17   1  393.91   16.15
  13  17   1  425.99   16.00
  13  19  -9   78.73    3.79
  13 -19  -7   57.38    5.07
  13  19  -7   45.67    4.57
  13 -19  -7   60.69    4.03
 -13 -19  -7   58.68    5.65
  13 -19  -7   52.01    5.10
  13  19  -7   67.62    5.00
  13  19  -5  483.54   19.66
 -13 -19  -5  501.92   22.18
  13 -19  -5  465.15   20.77
 -13 -19  -5  447.37   20.52
  13  19  -5  491.08   18.56
 -13  19  -5  492.07   18.00
 -13  19  -3  517.87   20.83
 -13 -19  -3  527.52   21.78
 -13 -19  -3  525.68   22.03
  13  19  -3  518.95   18.78
 -13 -19  -1  278.08   13.31
  13  19  -1  253.05   12.62
 -13 -19  -1  235.65   12.90
 -13  19  -1  267.31   12.58
  13  19   1  287.09   12.81
  13 -21  -7   34.29    3.59
  13 -21  -7   37.80    3.85
  13  21  -7   37.24    3.49
  13  21  -7   31.22    3.36
  13  21  -5   15.47    2.69
  13 -21  -5   20.28    3.42
  13 -21  -5   12.55    3.13
 -13 -21  -5   15.45    3.45
 -13 -21  -5   20.49    3.98
  13  21  -3   35.96    3.81
 -13 -21  -3   41.25    5.17
 -13 -21  -3   34.65    4.75
  13  21  -3   28.30    4.21
  13  21  -3   34.56    4.50
 -13  21  -3   32.68    4.04
 -13 -21  -1    7.31    2.46
 -13  21  -1   10.77    2.36
  13  21  -1   12.90    2.84
 -13 -21  -1    6.78    2.32
  13  21   1    8.13    2.14
  13  21   3   29.74    4.61
  13  23  -7   16.88    2.05
  13 -23  -7   14.67    2.02
  13  23  -7   19.81    2.19
  13  23  -5  201.22    9.54
 -13 -23  -5  214.18   12.61
 -13 -23  -5  221.25   11.85
  13 -23  -5  196.56   10.44
 -13 -23  -5  217.69   11.94
  13 -23  -5  191.67   11.23
  13 -23  -3  449.28   18.08
  13  23  -3  455.02   19.10
  13  23  -3  448.49   18.79
 -13  23  -3  421.54   16.83
 -13 -23  -3  469.72   19.68
 -13 -23  -3  477.56   19.84
  13  23  -3  464.37   16.58
 -13 -23  -1   33.87    4.43
  13  23  -1   34.41    5.06
 -13  23  -1   26.30    3.54
  13  23  -1   25.64    4.11
 -13 -23  -1   24.03    3.83
  13  23   1   30.00    3.80
  13  23   1   34.00    5.00
  13  23   3  517.45   21.39
  13 -25  -7    3.40    0.99
  13  25  -7    1.48    0.52
  13 -25  -5  107.20    7.40
 -13 -25  -5  127.63    8.68
  13  25  -5   96.74    5.73
  13 -25  -5  118.61    7.15
 -13 -25  -5  118.24    7.88
 -13 -25  -3   56.89    5.82
  13 -25  -3   58.98    5.30
  13  25  -3   44.88    5.02
 -13 -25  -1   36.35    4.33
 -13 -25  -1   26.03    3.81
  13  25  -1   35.83    4.90
  13  25  -1   35.25    4.46
 -13  25  -1   28.51    3.60
  13  25   1   31.02    4.83
  13  25   3   58.70    5.95
  13 -27  -5   91.14    5.60
  13 -27  -5   81.41    5.61
  13 -27  -3  168.16    8.63
 -13 -27  -3  155.78    9.30
 -13 -27  -3  168.82   10.57
  13  27  -3  146.72    9.01
  13  27  -1   11.45    2.94
 -13  27   1   13.19    2.52
  13  27   1    6.93    2.65
  13  27   3  160.14    9.66
  13 -29  -5  101.94    5.70
  13 -29  -5   90.10    4.83
  13 -29  -3  201.03    9.00
 -13 -29  -3  225.06   11.42
  13  29  -1  186.39   10.75
  13  29   1  209.33   11.81
  13  29   3  215.54   10.80
 -13  29   3  223.96   10.19
  13 -31  -5    2.02    0.76
 -13 -31  -3    5.39    1.60
 -13 -31  -1   60.50    5.11
  13  31  -1   55.89    5.24
  13  31   1   70.41    6.04
  13  31   3    6.97    1.61
  13 -33  -3   15.05    1.85
 -13 -33  -3   17.36    2.12
  13  33  -1   43.40    3.93
 -13 -33  -1   36.22    3.19
  13  33   1   45.86    4.24
  14   0 -10  294.72   10.84
  14   0 -10  356.28   14.24
  14   0  -8    1.55    1.75
  14   0  -8    0.55    0.76
  14   0  -8    1.85    1.16
  14   0  -8   -0.44    1.20
 -14   0  -8    0.22    1.25
 -14   0  -6 1540.78   50.83
 -14   0  -6 1588.71   48.58
  14   0  -6 1635.90   46.84
  14   0  -6 1647.42   45.88
 -14   0  -6 1700.86   46.08
  14   0  -6 1542.39   47.34
 -14   0  -6 1648.07   46.60
 -14   0  -4    0.38    0.48
 -14   0  -4    1.47    1.84
 -14   0  -2 2997.97   78.96
 -14   0   0    0.16    0.56
 -14   0   2 3331.19   87.67
  14  -2 -10   80.07    4.47
  14   2 -10   76.09    4.39
  14   2  -8   24.09    4.59
  14   2  -8   23.47    3.89
  14  -2  -8   22.97    3.42
  14   2  -8   18.91    2.97
  14   2  -8   21.10    2.81
 -14  -2  -8   25.55    2.93
 -14   2  -8   22.86    2.91
  14  -2  -8   27.26    3.02
  14  -2  -8   27.75    3.37
  14   2  -8   18.25    2.95
 -14  -2  -6   32.58    3.38
  14  -2  -6   33.32    3.41
  14   2  -6   30.38    3.52
 -14   2  -6   32.53    3.62
  14  -2  -6   35.68    4.00
  14   2  -6   35.74    3.93
 -14  -2  -6   33.61    4.05
  14  -2  -6   24.46    5.09
 -14  -2  -6   36.46    4.04
 -14   2  -6   33.80    4.90
  14  -2  -6   39.18    3.88
 -14  -2  -4 1261.67   43.07
 -14  -2  -4 1318.99   36.36
 -14   2  -2  210.65    8.49
 -14  -2  -2  213.24    8.51
 -14   2   0    0.81    0.63
 -14   2   2  244.40    9.68
 -14  -2   4 1549.92   43.52
  14   4 -10   66.11    4.05
  14  -4 -10   76.02    5.54
 -14   4  -8  125.95    7.20
  14   4  -8  132.86    7.91
  14  -4  -8  125.62    7.33
  14   4  -8  130.78    7.85
  14   4  -8  128.33    7.20
  14  -4  -8  125.07    8.40
  14   4  -8  124.62   10.17
  14  -4  -8  124.50    9.10
  14   4  -8  122.88    8.72
  14   4  -6  224.32   14.00
  14  -4  -6  209.75   14.24
 -14  -4  -6  229.92   11.23
 -14   4  -6  201.78   12.35
 -14  -4  -6  222.05   11.04
 -14   4  -6  239.89   13.08
  14  -4  -6  200.30   10.67
 -14  -4  -6  202.00   12.27
  14  -4  -6  225.47    9.57
 -14  -4  -6  208.86    9.31
  14   4  -6  217.00   10.15
 -14   4  -6  235.07   10.39
  14  -4  -6  216.85   10.14
 -14  -4  -4   50.99    5.07
 -14   4  -4   45.24    3.38
 -14  -4  -4   46.46    3.55
 -14  -4  -4   48.54    3.51
 -14  -4  -4   52.04    5.73
 -14   4  -4   52.30    5.69
  14   4  -4   45.56    3.94
 -14  -4  -2  229.49    9.24
 -14   4  -2  239.45    9.43
 -14  -4   0  379.83   13.59
 -14   4   0  407.62   13.85
 -14  -4   2  277.04   10.87
 -14   4   2  271.82   10.72
 -14  -4   4   50.30    3.88
 -14   4   4   49.62    3.55
  14   6 -10   18.07    2.02
  14  -6  -8  747.40   24.54
  14   6  -8  764.23   25.70
  14   6  -8  751.02   25.32
  14  -6  -8  662.88   26.03
  14   6  -8  760.62   28.91
  14  -6  -8  752.08   27.34
  14   6  -8  774.72   27.04
  14   6  -8  781.12   24.74
 -14   6  -8  802.63   25.08
  14   6  -6   22.68    4.18
  14  -6  -6   26.56    4.71
 -14  -6  -6   24.93    3.61
 -14  -6  -6   25.15    4.43
  14   6  -6   27.99    3.36
 -14   6  -6   31.23    3.55
 -14   6  -6   27.25    4.53
  14   6  -6   30.00    3.56
 -14   6  -6   20.36    3.83
  14  -6  -6   29.21    3.23
  14  -6  -6   24.45    2.80
 -14  -6  -6   27.01    2.95
  14   6  -4  122.38    6.69
 -14  -6  -4  114.58    8.00
  14  -6  -4  107.53    5.96
  14   6  -4  116.02    6.57
 -14  -6  -4  102.97    5.76
 -14  -6  -4  116.02    8.25
 -14   6  -4  120.23    8.30
 -14   6  -4  114.41    5.93
 -14  -6  -2  193.95    8.37
 -14   6  -2  184.34    8.30
 -14  -6   0 2797.05   75.12
 -14   6   0 2809.62   75.16
 -14  -6   2  251.05   10.33
 -14   6   2  246.07   10.34
 -14  -6   4   96.99    5.66
 -14   6   4   97.73    5.45
  14  -8 -10   95.49    5.11
  14   8 -10   83.31    4.58
  14   8  -8   38.83    4.16
  14  -8  -8   40.10    3.85
  14   8  -8   41.38    4.03
 -14   8  -8   35.45    3.81
  14   8  -8   39.85    4.52
  14   8  -8   42.40    4.93
  14  -8  -8   36.13    4.45
 -14  -8  -6  119.70    9.57
 -14  -8  -6  132.95    8.32
  14   8  -6  124.67    9.16
  14  -8  -6  116.28    9.31
  14   8  -6  131.69    7.92
 -14   8  -6  115.23    8.86
 -14  -8  -6  142.53    7.95
  14   8  -6  133.75    8.40
  14  -8  -6  132.57    7.84
  14   8  -6  118.33    7.74
  14  -8  -6  132.95    7.39
 -14   8  -6  129.68   10.37
  14   8  -6  142.66    8.12
 -14   8  -6  123.77    7.73
  14  -8  -6  133.47    8.79
 -14  -8  -4   31.73    4.04
 -14  -8  -4   31.70    3.11
 -14   8  -4   35.77    4.20
  14  -8  -4   33.24    3.30
 -14  -8  -4   29.26    3.42
 -14   8  -4   32.53    3.13
  14   8  -4   31.99    3.28
  14   8  -4   31.08    3.40
 -14   8  -4   43.63    5.30
 -14   8  -4   32.87    4.00
  14  -8  -4   30.02    2.90
 -14  -8  -4   40.63    4.71
 -14  -8  -4   33.36    3.88
 -14   8  -2  363.83   13.46
 -14  -8  -2  347.00   13.25
 -14   8  -2  348.02   14.00
 -14  -8   0    1.89    1.09
 -14   8   2  421.92   15.59
 -14  -8   2  429.75   15.47
 -14   8   4   33.64    3.27
 -14  -8   4   38.23    3.57
  14 -10 -10   65.54    3.60
  14  10 -10   51.85    3.34
  14 -10  -8  202.69    9.50
  14  10  -8  186.50    9.27
 -14  10  -8  184.50    9.50
  14  10  -8  191.62   10.03
  14 -10  -8  184.32   10.16
 -14 -10  -6  257.41   14.32
 -14 -10  -6  251.23   12.67
  14 -10  -6  245.39   13.37
  14  10  -6  258.48   13.26
  14  10  -6  243.36   12.04
  14  10  -6  261.71   12.12
 -14  10  -6  253.48   12.17
  14 -10  -6  251.76   12.03
 -14 -10  -6  235.84   11.55
 -14  10  -6  228.62   14.24
  14 -10  -6  265.08   11.44
  14  10  -6  282.21   12.36
 -14  10  -6  252.57   13.65
  14 -10  -6  255.53   12.68
 -14 -10  -4   49.73    4.82
 -14  10  -4   60.33    4.63
 -14  10  -4   56.65    6.31
  14  10  -4   61.84    4.62
  14  10  -4   68.80    5.22
 -14 -10  -4   62.50    6.08
 -14 -10  -4   49.69    4.95
 -14 -10  -4   46.07    4.14
 -14  10  -4   67.37    5.50
  14 -10  -4   58.73    4.72
  14 -10  -4   57.69    4.23
 -14 -10  -4   47.65    4.94
 -14 -10  -2  641.92   21.56
 -14  10  -2  658.41   22.83
  14  10  -2  658.17   19.87
  14  10  -2  602.76   20.58
  14  10   0  138.93    6.83
 -14 -10   0  141.90    7.62
  14  10   2  726.09   21.86
 -14 -10   2  737.05   24.17
 -14 -10   4   50.91    4.28
 -14  10   4   46.95    4.21
  14  12 -10   51.46    2.95
  14 -12 -10   57.06    2.78
  14 -12  -8   26.62    3.61
  14  12  -8   24.93    3.08
  14  12  -8   28.48    3.43
  14 -12  -8   23.51    3.27
 -14 -12  -6  223.73   13.06
 -14 -12  -6  224.91   12.32
  14  12  -6  220.01   11.69
  14 -12  -6  207.40   11.77
 -14  12  -6  249.52   13.81
  14 -12  -6  246.51   11.10
  14 -12  -6  223.89   11.65
 -14 -12  -6  226.24   11.36
  14  12  -6  222.45   11.44
 -14  12  -6  231.65   13.03
  14  12  -6  218.97   11.33
 -14  12  -6  227.73   11.75
  14 -12  -6  229.98   11.62
  14  12  -6  246.24   11.52
 -14 -12  -4   55.47    6.02
  14  12  -4   69.11    5.47
  14 -12  -4   62.48    5.43
 -14 -12  -4   63.76    5.42
 -14  12  -4   68.83    5.47
  14 -12  -4   51.01    4.84
 -14 -12  -4   64.09    5.16
  14 -12  -4   71.35    4.97
  14 -12  -4   59.60    4.81
  14  12  -4   62.72    4.77
 -14 -12  -4   63.56    5.72
  14  12  -4   62.38    5.38
 -14  12  -4   64.58    6.09
 -14 -12  -4   52.58    5.47
 -14  12  -4   62.12    6.41
 -14  12  -4   50.16    4.71
 -14  12  -2  499.05   17.18
 -14  12  -2  492.13   19.93
  14  12  -2  516.09   16.55
  14  12  -2  498.91   18.02
 -14 -12  -2  522.00   18.91
  14  12   0  206.50    9.20
 -14 -12   0  210.55   10.28
  14  12   2  530.31   17.37
 -14 -12   2  537.86   19.47
 -14  12   4   69.33    5.60
  14  14  -8   80.85    5.60
  14  14  -8   90.52    5.91
  14 -14  -8   90.65    5.88
  14 -14  -8   87.13    6.22
  14  14  -6   10.12    2.62
  14 -14  -6   12.41    2.45
  14 -14  -6    5.54    1.83
 -14 -14  -6    7.72    2.03
  14  14  -6    6.70    2.02
 -14 -14  -6    4.90    2.21
 -14  14  -6    8.03    2.41
 -14 -14  -6    6.42    2.33
  14  14  -6    4.50    1.62
 -14  14  -6    8.88    2.30
  14  14  -4   44.96    4.46
  14  14  -4   49.96    4.99
 -14  14  -4   50.24    5.46
  14  14  -4   41.72    4.13
 -14  14  -4   46.47    5.27
 -14 -14  -4   37.90    4.90
 -14 -14  -4   41.97    5.38
 -14  14  -4   41.17    4.45
  14  14  -4   52.27    4.38
 -14 -14  -2  105.85    7.69
 -14  14  -2   86.40    7.22
 -14 -14  -2   95.18    6.97
  14  14  -2   99.00    6.61
  14  14  -2  107.49    5.69
 -14 -14   0  291.65   13.26
  14  14   0  279.60   11.87
 -14 -14   2  101.44    7.15
  14  14   2  103.92    5.99
 -14  14   4   42.17    4.67
  14  16  -8   16.38    2.30
  14  16  -8   21.03    2.68
  14 -16  -8   21.06    2.51
  14 -16  -8   25.81    3.13
  14  16  -6  224.34   12.16
 -14  16  -6  237.73   12.76
 -14  16  -6  267.72   12.57
  14 -16  -6  250.51   11.35
 -14 -16  -6  242.67   13.73
 -14 -16  -6  251.51   13.61
  14  16  -6  275.50   12.72
 -14 -16  -6  254.75   12.93
  14  16  -6  250.77   12.31
  14 -16  -6  231.65   12.67
  14  16  -4  136.63    9.10
 -14  16  -4  149.99    9.90
 -14  16  -4  157.13    9.31
 -14  16  -4  142.35    9.23
  14  16  -4  156.64    8.76
 -14  16  -2  391.41   16.33
 -14  16  -2  406.40   17.69
  14  16  -2  410.72   16.46
 -14 -16  -2  397.86   17.03
 -14 -16  -2  362.21   17.07
  14  16  -2  390.95   14.57
 -14 -16   0   57.05    5.35
  14  16   0   56.17    4.93
  14  16   2  409.22   15.14
 -14  16   4  141.42    9.40
  14 -18  -8   34.16    2.60
  14  18  -8   32.24    2.90
  14 -18  -6   19.49    2.65
 -14 -18  -6   22.96    4.07
 -14  18  -6   23.67    3.73
  14  18  -6   18.69    3.22
  14  18  -6   22.19    3.26
  14 -18  -6   15.81    3.10
 -14 -18  -6   17.12    3.18
 -14  18  -6   23.13    3.10
 -14  18  -4   49.97    4.78
 -14 -18  -4   55.19    6.07
 -14 -18  -4   48.21    5.92
  14  18  -4   52.70    5.16
 -14  18  -4   47.61    5.39
  14  18  -4   52.17    4.84
  14  18  -4   61.81    5.96
  14  18  -2    2.82    1.60
 -14 -18  -2    3.89    1.87
  14  18  -2    4.89    1.54
 -14 -18  -2    7.51    2.50
 -14  18  -2    2.73    1.45
  14  18   0  404.95   16.81
 -14 -18   0  440.95   18.05
  14  18   4   63.19    5.99
  14 -20  -8   12.85    1.89
  14  20  -8   11.05    1.61
 -14 -20  -6  124.82    9.31
  14  20  -6  113.70    7.87
 -14  20  -6  119.38    8.24
  14  20  -6  135.70    7.63
  14 -20  -6  121.58    8.28
  14  20  -4  316.33   15.38
 -14  20  -4  326.50   13.62
  14  20  -4  337.33   13.99
 -14 -20  -4  322.61   16.16
  14  20  -4  320.88   14.45
 -14 -20  -4  367.21   16.96
 -14 -20  -2   29.20    4.31
 -14 -20  -2   30.87    4.47
  14  20  -2   22.17    3.75
 -14  20  -2   21.40    3.46
  14  20  -2   24.84    2.99
 -14 -20   0   24.49    3.75
  14  20   0   24.77    3.64
  14  20   4  374.55   16.39
  14 -22  -8   90.56    4.38
  14  22  -8   74.33    3.98
  14  22  -6   90.74    5.73
  14 -22  -6   95.79    6.52
  14  22  -6   72.22    5.74
 -14 -22  -6   99.06    7.67
  14 -22  -6   92.26    6.54
 -14 -22  -4   29.41    4.40
  14  22  -4   27.92    3.33
  14  22  -4   16.93    3.46
  14  22  -4   23.87    3.54
 -14 -22  -4   25.05    4.51
 -14 -22  -4   26.89    4.19
  14  22  -2  317.11   15.30
 -14  22  -2  295.86   13.55
  14  22  -2  263.32   13.96
 -14 -22  -2  292.63   14.64
 -14 -22  -2  283.88   14.66
 -14 -22   0  425.88   18.40
 -14  22   0  471.96   18.32
  14  22   0  462.94   18.61
  14  22   2  342.23   16.88
  14  22   4   42.03    4.86
  14 -24  -6   42.28    3.97
 -14 -24  -6   51.44    5.00
  14  24  -6   34.96    3.44
  14 -24  -6   44.30    3.89
  14  24  -6   40.55    3.35
 -14 -24  -4   18.73    3.46
  14 -24  -4   17.91    3.10
 -14 -24  -4   19.78    3.85
  14  24  -4   14.97    2.45
  14  24  -2   57.23    6.01
  14  24  -2   39.80    5.10
 -14  24  -2   60.46    5.15
 -14 -24  -2   38.83    4.89
 -14 -24  -2   54.26    5.60
  14 -24  -2   41.09    4.47
 -14 -24   0   36.92    4.28
  14  24   0   30.94    4.25
 -14  24   0   39.17    4.37
  14  24   0   44.10    5.88
  14  24   2   60.91    6.49
  14  24   4   22.69    3.49
  14 -26  -6   98.52    5.82
 -14 -26  -6  102.03    6.27
  14 -26  -6   94.52    5.42
  14  26  -6   84.72    4.57
 -14 -26  -4    6.36    2.12
  14 -26  -4    5.01    1.63
  14 -26  -4    6.36    1.83
  14  26  -4    6.35    1.39
  14  26  -2  105.46    8.04
 -14 -26  -2  114.46    7.94
  14 -26  -2  111.47    6.92
 -14  26   0  486.64   18.69
  14  26   0  490.19   21.26
  14  26   2  132.73    9.45
  14  26   4    8.94    2.18
  14 -28  -6   53.34    3.53
 -14 -28  -6   45.06    3.41
  14 -28  -4    1.25    0.92
 -14 -28  -4    1.61    1.21
  14 -28  -4    2.18    0.99
 -14 -28  -2   73.61    6.58
  14  28  -2   76.65    6.43
  14  28   0    3.71    2.09
 -14 -28   0    2.66    1.56
  14  28   2   88.85    7.28
 -14  28   2   92.53    6.35
 -14 -30  -4    6.48    1.64
  14  30  -2   68.85    5.60
 -14 -30  -2   85.72    6.37
  14  30   0  294.00   14.00
 -14 -30   0  290.58   12.38
  14  30   2  102.65    7.20
 -14  30   4    9.86    1.70
  14 -32  -4   24.49    2.28
 -14 -32  -4   24.99    2.47
  14  32  -2   22.57    2.91
 -14 -32  -2   25.22    2.95
  14  32   0  152.77    8.72
  14  32   2   19.58    2.93
 -14 -34  -2   18.94    1.83
  14  34   0   80.15    5.17
  15  -1  -9   53.42    4.19
  15   1  -9   60.34    4.44
  15  -1  -9   64.26    6.56
  15   1  -9   69.81    7.00
 -15   1  -7    0.50    1.38
  15  -1  -7    6.71    3.27
  15  -1  -7    3.20    1.49
  15   1  -7    2.79    1.40
  15   1  -7    2.34    1.29
  15  -1  -7    2.23    1.30
  15  -1  -7    2.64    1.19
 -15  -1  -7    1.10    1.06
  15   1  -7    3.22    1.40
 -15   1  -7    1.39    1.15
  15  -1  -7    1.67    1.49
  15   1  -7    0.82    1.54
 -15   1  -5  274.52   13.41
  15   1  -5  266.06   11.10
  15  -1  -5  279.44   11.38
 -15  -1  -5  249.84   15.94
 -15  -1  -5  252.69   14.09
 -15  -1  -5  278.69   12.58
 -15   1  -5  293.89   13.20
 -15  -1  -3  790.30   30.78
 -15  -1  -3  828.30   24.66
 -15   1  -3  843.84   24.59
 -15  -1  -1  454.35   15.13
 -15   1  -1  443.15   15.00
 -15  -1   1  528.07   17.15
 -15   1   1  516.47   17.08
  15   3  -9   50.53    5.82
  15   3  -9   49.89    4.09
  15  -3  -9   47.75    3.88
  15   3  -9   52.20    3.60
  15  -3  -7  215.82    9.50
 -15  -3  -7  230.42    9.73
  15   3  -7  218.69   10.86
  15   3  -7  203.42   14.40
  15  -3  -7  191.44   14.69
  15  -3  -7  196.95   11.54
  15   3  -7  200.04   11.55
 -15   3  -7  218.48   13.49
  15  -3  -7  181.17   10.62
  15  -3  -7  211.98   12.50
  15  -3  -7  206.70   10.14
  15   3  -7  208.94   10.60
  15   3  -7  228.46   10.15
 -15   3  -7  218.94   10.10
 -15  -3  -5  616.86   21.11
 -15  -3  -5  551.74   25.12
 -15   3  -5  622.97   26.17
  15   3  -5  576.13   19.81
 -15   3  -5  561.75   22.06
  15  -3  -5  597.49   19.90
 -15  -3  -5  566.11   23.88
  15   3  -5  611.23   25.84
  15  -3  -5  591.83   26.19
 -15  -3  -3 1637.95   45.41
 -15   3  -3 1694.54   45.59
 -15   3  -3 1674.42   51.30
 -15  -3  -1  885.58   26.68
 -15   3  -1  910.82   26.86
 -15  -3   1  923.95   28.00
 -15   3   1  957.30   28.15
 -15  -3   3 1757.79   48.93
 -15   3   3 1735.72   48.51
  15   5  -9    2.46    1.59
  15  -5  -9    1.98    1.67
  15   5  -9    2.91    0.90
  15  -5  -9    1.76    0.99
  15   5  -9    3.73    1.32
  15  -5  -7   29.67    3.42
  15   5  -7   30.99    3.75
 -15   5  -7   40.45    5.61
  15   5  -7   32.70    3.58
 -15   5  -7   30.38    3.47
  15   5  -7   32.87    3.85
  15  -5  -7   22.48    3.64
  15  -5  -7   24.74    4.00
  15   5  -7   31.51    5.18
  15  -5  -7   23.74    4.68
 -15   5  -7   27.67    4.71
  15   5  -7   26.94    3.85
  15   5  -5  122.55    9.33
  15  -5  -5  114.19    9.59
 -15  -5  -5  112.44    9.10
 -15   5  -5  110.82    9.18
  15  -5  -5  110.31    6.31
 -15   5  -5  105.71    7.86
  15   5  -5  103.79    6.52
  15   5  -5  112.06    7.04
 -15  -5  -5  112.72    7.28
  15  -5  -5  113.98    6.42
 -15  -5  -5  115.67    9.09
 -15  -5  -5  114.92    7.07
 -15   5  -5  102.36    8.31
 -15   5  -3  126.88    6.55
 -15  -5  -3  129.44    6.69
 -15   5  -3  137.34    8.74
 -15  -5  -3  127.45    8.68
 -15  -5  -1    5.79    1.35
 -15   5  -1    6.62    1.55
 -15  -5   1   11.88    1.96
 -15   5   1   11.17    1.92
 -15  -5   3  147.08    7.52
 -15   5   3  145.61    7.37
  15  -7  -9    4.13    1.30
  15   7  -9    6.41    1.57
  15   7  -9    5.23    1.14
  15  -7  -9    3.95    1.63
  15   7  -7   96.51    7.26
  15  -7  -7   82.89    7.15
  15  -7  -7   86.93    7.41
  15  -7  -7   93.04    6.12
  15   7  -7   95.48    8.35
  15  -7  -7   84.39    8.24
 -15   7  -7   98.70    9.03
  15   7  -7   91.87    6.33
 -15   7  -7  107.28    6.76
 -15  -7  -5  126.04    9.51
  15   7  -5  140.16    9.58
  15  -7  -5  135.47    9.88
 -15   7  -5  126.99    9.14
 -15  -7  -5  115.95    8.92
  15  -7  -5  126.65    7.14
 -15  -7  -5  125.98    6.92
 -15   7  -5  124.30    7.19
  15   7  -5  126.01    7.54
  15  -7  -5  137.90    7.16
 -15   7  -5  124.59    8.69
 -15  -7  -5  130.78    7.41
 -15   7  -5  139.95   10.35
  15   7  -5  139.53    7.75
 -15  -7  -5  118.36    7.83
 -15   7  -3   48.89    4.59
  15   7  -3   46.85    3.72
 -15   7  -3   48.12    4.73
 -15  -7  -3   46.96    4.82
 -15  -7  -3   48.32    4.06
 -15   7  -3   51.66    4.12
 -15   7  -1   71.67    4.93
 -15  -7  -1   73.56    4.88
 -15   7  -1   63.17    4.68
 -15  -7   1   76.16    5.21
 -15   7   1   75.06    5.15
 -15  -7   3   66.38    4.88
 -15   7   3   69.46    5.00
  15  -9  -9  126.20    7.14
  15   9  -9  133.10    6.97
  15   9  -7  315.93   15.79
  15  -9  -7  318.49   16.40
  15   9  -7  341.99   15.18
  15  -9  -7  376.56   16.14
  15   9  -7  335.31   14.05
 -15   9  -7  364.27   14.64
  15  -9  -7  314.33   16.03
 -15   9  -7  304.62   17.20
  15  -9  -7  365.27   14.04
  15  -9  -5  248.05   10.60
  15   9  -5  253.86   12.97
  15  -9  -5  226.21   12.95
  15  -9  -5  247.76   11.07
 -15  -9  -5  228.02   10.60
  15   9  -5  256.66   11.81
  15   9  -5  253.65   11.31
 -15   9  -5  253.11   11.29
 -15   9  -5  232.53   14.39
 -15   9  -5  231.72   12.87
 -15  -9  -5  229.29   11.96
 -15  -9  -5  254.34   14.04
 -15   9  -3  547.62   18.85
 -15  -9  -3  496.29   19.32
 -15   9  -3  523.85   19.22
 -15   9  -3  548.18   20.74
  15   9  -3  549.33   18.76
 -15  -9  -3  550.04   19.11
  15   9  -3  529.33   17.77
 -15  -9  -1  311.37   12.61
 -15  -9   1  370.84   14.44
 -15   9   3  528.68   19.16
 -15  -9   3  548.98   19.12
  15  11  -9   47.56    3.95
  15  11  -9   45.97    3.79
  15 -11  -9   47.10    3.86
  15 -11  -7    8.89    2.40
  15 -11  -7   12.29    2.27
 -15  11  -7   10.72    2.98
  15  11  -7    7.45    1.85
 -15  11  -7   10.25    2.25
  15 -11  -7   10.97    2.76
  15  11  -7   12.17    2.59
 -15  11  -5   36.83    5.40
 -15 -11  -5   36.80    5.08
  15  11  -5   45.86    4.91
  15 -11  -5   41.60    4.86
  15 -11  -5   40.95    4.27
 -15 -11  -5   41.00    4.15
  15 -11  -5   34.27    4.03
 -15 -11  -5   33.84    4.49
 -15  11  -5   35.04    4.76
  15 -11  -5   43.10    4.06
 -15 -11  -5   40.88    4.65
 -15  11  -5   42.34    4.36
  15  11  -5   43.02    4.60
  15  11  -5   38.57    3.93
  15  11  -3  485.96   16.62
  15  11  -3  518.29   18.01
 -15 -11  -3  460.17   18.08
 -15 -11  -3  438.58   18.25
 -15  11  -3  494.88   18.97
 -15  11  -3  500.67   18.11
 -15 -11  -3  458.17   17.72
 -15  11  -3  464.90   17.47
 -15  11  -3  521.37   20.64
  15  11  -1   53.07    4.22
 -15 -11  -1   45.72    4.31
  15  11   1   71.53    4.66
 -15 -11   1   64.05    5.33
 -15  11   3  560.87   20.42
 -15 -11   3  535.67   19.61
  15  13  -9   59.64    3.92
  15 -13  -9   60.84    3.93
  15  13  -9   52.99    4.09
 -15  13  -7  205.34   11.50
  15 -13  -7  185.41    9.93
  15  13  -7  168.74    9.36
 -15  13  -7  187.57   10.07
 -15 -13  -5   69.35    5.72
  15 -13  -5   62.43    5.67
 -15 -13  -5   62.53    6.36
  15  13  -5   69.09    6.19
  15  13  -5   65.90    5.73
  15  13  -5   62.60    5.53
  15 -13  -5   56.56    5.51
 -15  13  -5   64.26    6.62
 -15 -13  -5   67.20    6.84
  15 -13  -5   60.88    5.27
  15  13  -5   67.32    5.31
 -15 -13  -5   59.15    6.00
 -15  13  -3  175.08   10.17
 -15 -13  -3  177.56   10.33
 -15  13  -3  180.35   11.53
 -15  13  -3  179.57    9.92
 -15  13  -3  185.11    9.03
  15  13  -3  186.28    8.55
 -15 -13  -3  169.36    9.92
 -15  13  -1  499.92   20.08
  15  13  -1  565.54   19.23
  15  13   1  586.86   19.87
 -15 -13   1  623.50   22.07
 -15  13   3  189.76   10.77
 -15 -13   3  181.99    9.95
  15  15  -9  119.26    6.05
  15 -15  -9  130.90    5.41
  15  15  -7   70.41    5.64
 -15  15  -7   76.80    6.05
  15 -15  -7   70.87    5.47
  15 -15  -7   78.54    6.39
  15 -15  -5   59.11    5.82
 -15 -15  -5   68.72    6.02
  15  15  -5   61.78    5.52
  15  15  -5   63.29    6.11
 -15 -15  -5   59.00    6.59
 -15 -15  -5   58.55    6.17
 -15 -15  -5   66.93    6.79
 -15  15  -5   63.50    6.17
  15 -15  -5   56.80    4.96
 -15  15  -5   70.28    6.74
 -15  15  -3  245.15   12.89
 -15 -15  -3  239.48   12.91
 -15  15  -3  267.30   14.71
  15  15  -3  295.79   11.54
 -15 -15  -3  263.25   14.15
 -15  15  -1  335.48   15.13
 -15 -15  -1  339.91   15.26
 -15 -15  -1  327.08   14.51
  15  15  -1  343.03   14.24
 -15 -15   1  344.30   15.52
  15  15   1  330.40   13.43
  15  17  -9   11.54    1.47
  15  17  -7   12.88    2.31
  15  17  -7   14.37    2.47
  15 -17  -7   12.66    2.10
  15 -17  -7   15.51    2.80
 -15 -17  -5  169.40   11.57
 -15 -17  -5  162.71   10.95
 -15  17  -5  165.15    9.53
  15 -17  -5  139.31    9.57
 -15 -17  -5  163.17   10.17
  15  17  -5  166.07    9.38
  15  17  -5  163.08   10.15
 -15  17  -3   48.68    5.37
 -15 -17  -3   67.80    6.82
  15  17  -3   53.64    4.71
 -15 -17  -3   55.99    5.90
 -15  17  -3   56.20    6.17
 -15 -17  -1   28.60    4.16
 -15  17  -1   31.05    3.85
 -15  17  -1   37.20    4.39
 -15 -17  -1   33.55    4.21
  15  17  -1   32.54    4.07
  15  17   1   30.30    3.69
 -15 -17   1   30.08    3.88
  15  19  -7   44.57    4.00
  15 -19  -7   49.56    4.50
  15  19  -7   36.68    3.59
 -15 -19  -5  112.39    8.56
  15 -19  -5  112.17    8.48
  15  19  -5  129.77    8.93
 -15  19  -5  126.55    7.66
 -15 -19  -5  141.64   10.49
  15  19  -5  133.31    7.98
 -15  19  -3  189.67   10.89
 -15 -19  -3  182.26   11.70
 -15  19  -3  170.72    9.45
  15  19  -3  191.59    9.46
 -15  19  -3  183.49   10.99
 -15 -19  -3  164.39   10.92
 -15 -19  -1   11.94    2.93
  15  19  -1   14.19    2.96
 -15 -19  -1   13.02    2.85
 -15  19  -1   15.39    2.90
 -15  19  -1   12.10    2.43
  15  19   1   12.14    2.52
 -15 -19   1   12.82    2.69
  15  21  -7   13.07    1.90
  15  21  -7   19.70    2.37
 -15 -21  -5   41.96    4.87
  15 -21  -5   31.26    4.25
  15  21  -5   35.68    3.80
 -15 -21  -5   35.40    5.14
  15 -21  -5   36.57    4.37
 -15 -21  -5   32.16    4.51
  15  21  -3   32.12    3.68
 -15 -21  -3   44.29    5.46
  15  21  -3   33.89    4.56
 -15  21  -3   33.11    4.30
 -15 -21  -3   45.81    5.40
  15  21  -3   40.47    4.97
 -15 -21  -1   79.10    7.05
 -15 -21  -1   69.97    6.45
 -15  21  -1   69.59    6.06
  15  21  -1   64.17    6.30
  15  21   1   78.39    6.22
  15  21   3   38.88    5.08
  15  23  -7   75.10    4.27
  15 -23  -5   48.66    4.88
  15  23  -5   51.34    4.25
  15 -23  -5   60.69    5.23
 -15 -23  -3   23.97    4.23
  15  23  -3   31.38    3.34
 -15 -23  -3   31.14    4.42
  15  23  -3   20.25    3.63
 -15 -23  -3   25.12    4.07
  15  23  -3   20.14    3.56
 -15  23  -3   19.40    2.98
 -15 -23  -1  344.53   16.17
 -15  23  -1  343.70   15.03
  15  23  -1  339.50   15.95
  15  23   3   21.50    3.84
  15 -25  -7   13.61    1.66
  15 -25  -5   71.68    5.41
  15  25  -5   69.38    4.55
 -15 -25  -3  152.93    9.54
  15 -25  -3  135.02    8.23
 -15 -25  -3  160.28   10.65
  15  25  -3  131.50    8.80
 -15 -25  -3  145.70    9.38
 -15 -25  -1    7.97    2.29
 -15  25  -1    6.80    2.01
  15  25  -1    7.38    2.74
  15  25  -1    0.38    2.09
  15  25   1    5.54    2.51
 -15  25   1    7.81    2.12
  15  25   3  163.03   10.22
  15  27  -5   27.58    2.63
  15 -27  -5   37.73    3.37
  15 -27  -3   67.02    5.14
 -15 -27  -3   75.89    6.68
  15  27  -3   69.50    5.79
 -15 -27  -1   98.87    7.80
  15  27  -1   98.65    7.97
 -15  27   1  102.96    6.94
  15  27   1   82.67    7.57
  15  27   3   76.62    6.40
  15 -29  -5   34.28    2.67
  15 -29  -5   36.76    3.19
  15 -29  -3   66.52    4.41
 -15 -29  -3   64.21    5.56
 -15 -29  -1  125.55    8.14
  15  29  -1  124.16    8.39
  15  29   1  117.63    8.49
 -15  29   1  121.51    7.10
  15  29   3   47.55    4.50
 -15  29   3   54.00    4.43
 -15  29   5   44.25    3.43
  15 -31  -5    7.38    1.12
 -15 -31  -3   21.58    2.74
  15  31  -1    0.85    1.28
 -15 -31  -1    0.47    0.84
  15  31   1    1.22    1.38
  15  31   3   29.81    3.02
  15 -33  -3  115.74    5.16
 -15 -33  -3  122.22    5.57
  15  33  -1   53.11    4.20
 -15 -33  -1   46.43    3.18
  15  33   1   57.65    4.56
  16   0 -10    0.65    0.69
  16   0 -10    0.26    1.06
  16   0  -8   31.68    3.54
  16   0  -8   30.57    5.04
  16   0  -8   30.08    3.72
  16   0  -8   29.66    2.98
 -16   0  -6    1.45    1.42
  16   0  -6    0.62    0.92
 -16   0  -6    1.01    1.61
  16   0  -6    0.27    1.05
  16   0  -6    3.76    2.82
 -16   0  -4 1017.40   29.28
 -16   0  -4 1011.51   38.02
 -16   0  -2    0.48    1.45
 -16   0  -2    0.17    0.67
 -16   0  -2    0.38    0.65
 -16   0  -2    1.62    0.87
 -16   0   0    2.58    0.98
 -16   0   2    0.20    0.83
 -16   0   4 1170.86   34.80
  16  -2 -10    5.06    1.60
  16   2 -10    2.06    0.73
  16  -2 -10    3.70    0.98
  16   2  -8    2.97    1.40
  16  -2  -8    0.75    1.03
  16  -2  -8    5.60    1.90
  16   2  -8    1.16    0.99
  16   2  -8    1.37    0.91
  16   2  -8    1.24    1.40
  16   2  -8    0.56    1.68
 -16   2  -6  277.06   11.44
 -16   2  -6  263.83   14.92
 -16  -2  -6  255.91   15.25
  16   2  -6  278.86   12.29
  16  -2  -6  296.09   12.31
  16  -2  -6  297.27   18.55
  16   2  -6  264.34   12.57
  16  -2  -6  281.34   13.01
 -16  -2  -6  284.67   13.44
 -16  -2  -6  292.24   11.27
 -16  -2  -4    7.82    2.97
 -16  -2  -4    7.12    1.44
 -16  -2  -2  308.72   15.92
 -16   2  -2  300.92   11.58
 -16   2  -2  314.90   11.99
 -16  -2  -2  304.95   11.56
 -16   2   0    3.06    1.04
 -16   2   2  317.03   12.26
 -16  -2   4    6.57    1.61
  16   4 -10  106.42    5.06
  16   4  -8   32.18    5.32
  16  -4  -8   28.87    4.36
  16   4  -8   36.88    4.76
  16  -4  -8   33.79    3.50
  16   4  -8   38.19    3.97
  16   4  -8   35.91    3.89
  16   4  -8   34.11    3.21
  16  -4  -8   26.00    3.83
  16   4  -6  195.14   13.72
  16  -4  -6  211.42   14.63
  16  -4  -6  200.41    9.68
 -16  -4  -6  192.11   12.71
  16  -4  -6  173.60   10.19
 -16  -4  -6  218.92    9.13
 -16   4  -6  207.56    9.61
 -16   4  -6  197.55   12.26
 -16  -4  -6  222.07   10.93
 -16  -4  -4  139.79    7.15
 -16  -4  -4  144.61   10.66
 -16   4  -4  166.96   11.06
  16   4  -4  161.79    8.12
 -16  -4  -4  143.73    8.16
 -16   4  -2  511.28   17.46
 -16  -4  -2  493.69   16.87
 -16   4  -2  493.85   16.94
 -16  -4  -2  489.12   20.42
 -16   4  -2  523.58   20.25
 -16   4   0   24.68    2.81
 -16  -4   2  503.83   17.52
 -16   4   2  505.73   17.52
 -16  -4   4  174.76    8.50
  16  -6 -10  271.45    9.83
  16   6 -10  210.00    8.29
  16   6  -8   11.85    1.94
  16  -6  -8   10.83    2.66
  16   6  -8   10.21    3.03
  16   6  -8   12.67    2.45
  16  -6  -8   13.69    2.30
  16   6  -8   15.64    2.68
  16  -6  -8   15.66    3.03
  16   6  -8   13.17    2.84
 -16   6  -6  493.30   21.55
 -16   6  -6  529.07   18.56
  16   6  -6  529.04   23.07
  16  -6  -6  514.52   23.75
 -16  -6  -6  528.19   23.64
  16  -6  -6  533.57   18.60
  16   6  -6  534.65   19.69
  16   6  -6  487.34   18.96
 -16   6  -6  537.97   23.53
 -16   6  -4   12.78    2.83
 -16  -6  -4   11.74    2.90
 -16  -6  -4    8.16    2.23
  16  -6  -4    8.99    1.60
  16   6  -4    8.75    1.90
 -16   6  -4    6.30    1.43
 -16  -6  -4    8.27    1.95
 -16  -6  -4    7.04    1.62
  16   6  -4    6.47    1.65
 -16   6  -4    7.48    2.45
 -16   6  -2 1852.52   51.68
 -16  -6  -2 1727.45   52.00
 -16   6  -2 1781.19   49.86
 -16   6  -2 1722.69   50.25
 -16  -6  -2 1767.58   49.51
 -16   6   0   55.45    4.46
 -16   6   0   53.49    4.11
 -16  -6   0   56.70    4.41
 -16   6   2 2034.18   57.22
 -16  -6   2 2060.75   57.14
 -16   6   4    8.79    1.69
 -16  -6   4    7.50    1.67
  16   8 -10   22.06    2.03
  16  -8 -10   30.29    2.51
  16  -8  -8   15.10    2.84
  16   8  -8    9.85    2.63
  16   8  -8   13.39    2.08
  16   8  -8   15.58    2.67
  16  -8  -8   16.47    2.53
  16   8  -8   16.51    2.94
 -16  -8  -6  138.37   10.75
  16   8  -6  121.98    9.38
  16  -8  -6  117.88    9.64
 -16   8  -6  137.92    9.71
  16   8  -6  126.87    8.36
  16  -8  -6  145.01    9.21
  16  -8  -6  146.32    7.72
  16   8  -6  138.27    8.26
 -16   8  -6  134.66   10.93
 -16   8  -6  143.83    8.01
  16   8  -6  134.02    8.31
 -16  -8  -4   80.81    6.80
 -16   8  -4   77.68    6.44
 -16   8  -4   79.63    7.85
  16   8  -4   78.73    5.42
  16  -8  -4   75.46    4.84
  16   8  -4   85.15    5.93
 -16   8  -4   78.15    6.47
 -16  -8  -4   77.36    6.10
 -16   8  -4   76.99    5.28
 -16  -8  -4   82.55    7.05
 -16   8  -2  217.90    9.83
  16   8  -2  198.36    8.41
 -16  -8  -2  198.96   10.08
 -16   8  -2  204.10    9.81
 -16  -8  -2  201.55    9.54
 -16  -8   0  545.32   19.12
 -16   8   0  547.60   19.30
 -16  -8   2  221.12   10.40
 -16   8   2  223.53   10.50
 -16  -8   4   83.02    5.73
 -16   8   4   77.83    5.43
  16 -10 -10   54.99    2.91
  16  10 -10   51.25    2.89
  16  10  -8  154.62    8.60
  16 -10  -8  164.29    9.03
  16  10  -8  148.23    8.40
  16  10  -8  141.31    7.29
 -16 -10  -6   35.24    5.21
 -16 -10  -6   36.73    4.53
  16  10  -6   33.65    4.49
  16 -10  -6   32.03    4.66
  16 -10  -6   35.81    4.45
  16 -10  -6   36.99    4.03
 -16 -10  -6   34.88    3.77
 -16  10  -6   38.11    4.05
  16 -10  -6   40.60    3.96
  16  10  -6   34.32    4.11
 -16  10  -6   32.84    4.71
  16  10  -6   39.46    4.31
 -16  10  -6   37.03    5.62
 -16  10  -4  114.88    9.76
  16 -10  -4  120.91    6.54
 -16  10  -4  109.95    6.88
 -16 -10  -4  113.34    7.93
  16  10  -4  128.45    7.74
  16  10  -4  121.12    6.95
 -16 -10  -4  121.09    6.70
 -16  10  -4  118.72    7.81
 -16 -10  -4  119.65    8.15
 -16 -10  -4  110.12    8.60
  16  10  -2  473.35   16.82
 -16 -10  -2  441.15   16.97
 -16  10  -2  446.43   16.62
 -16 -10  -2  470.83   17.44
  16  10  -2  474.23   15.65
 -16  10  -2  488.39   17.75
 -16  10  -2  469.14   18.58
 -16 -10   0 1055.99   32.81
  16  10   2  490.57   16.47
 -16  10   2  508.78   19.10
 -16 -10   2  532.69   18.93
 -16  10   4  105.87    6.79
 -16 -10   4  113.03    6.98
  16 -12  -8   45.47    4.24
  16  12  -8   40.85    3.49
  16  12  -8   37.28    3.92
  16  12  -8   32.20    3.65
  16  12  -6  133.57    8.78
  16 -12  -6  118.10    8.58
 -16  12  -6  137.78   10.39
 -16 -12  -6  131.38    9.04
  16 -12  -6  139.12    8.55
  16 -12  -6  124.47    7.92
 -16 -12  -6  124.58    7.74
  16  12  -6  134.30    8.07
  16  12  -6  115.39    7.53
 -16  12  -6  153.37    8.66
 -16 -12  -6  138.03    9.97
 -16  12  -6  127.48    9.34
  16  12  -6  126.28    8.30
  16  12  -4  254.04   12.07
  16 -12  -4  233.26   11.98
 -16  12  -4  253.29   11.95
 -16 -12  -4  248.42   11.06
 -16 -12  -4  225.19   11.77
 -16  12  -4  272.80   14.86
 -16  12  -4  247.56   13.16
 -16  12  -4  257.14   11.85
  16  12  -4  254.38   11.03
 -16 -12  -4  227.02   12.12
  16  12  -4  254.56   12.16
 -16 -12  -4  243.27   12.79
 -16 -12  -4  237.84   13.55
 -16  12  -2  332.39   15.97
  16  12  -2  382.37   13.08
  16  12  -2  361.87   14.30
 -16  12  -2  361.76   15.34
 -16 -12  -2  362.56   15.12
 -16 -12  -2  347.49   15.14
 -16 -12  -2  347.59   14.86
 -16  12  -2  354.32   13.70
  16  12   0  148.85    7.87
 -16 -12   0  161.72    9.01
  16  12   2  367.97   13.36
 -16 -12   2  342.86   15.09
 -16 -12   4  257.77   12.00
 -16  12   4  258.72   12.30
  16 -14  -8   29.34    3.51
  16  14  -8   28.16    3.35
  16 -14  -8   32.85    3.28
  16  14  -8   30.12    3.26
  16  14  -6   50.21    5.03
  16 -14  -6   41.46    4.57
 -16 -14  -6   42.39    4.47
  16 -14  -6   48.00    4.73
 -16 -14  -6   51.86    5.93
  16  14  -6   42.52    4.70
 -16  14  -6   45.90    5.41
  16  14  -6   47.30    4.69
 -16  14  -6   47.47    4.86
 -16 -14  -6   49.00    5.65
  16  14  -4   37.27    4.13
 -16  14  -4   41.56    5.07
  16  14  -4   42.65    4.01
 -16 -14  -4   37.77    5.21
 -16  14  -4   36.27    4.89
  16 -14  -4   38.74    4.27
 -16 -14  -4   37.39    4.10
  16  14  -4   34.18    3.85
 -16  14  -4   38.03    4.45
  16  14  -4   33.45    4.25
 -16 -14  -2  725.08   26.34
 -16  14  -2  714.03   25.59
 -16 -14  -2  724.64   25.99
  16  14  -2  777.74   23.16
 -16 -14  -2  749.62   27.09
 -16  14  -2  708.58   27.21
  16  14  -2  765.15   25.56
 -16 -14   0  137.50    9.00
  16  14   0  157.00    8.36
 -16 -14   2  860.31   29.17
  16  14   2  841.72   26.34
 -16  14   4   39.26    4.62
  16  16  -8    5.24    1.47
  16 -16  -8    6.59    1.41
  16 -16  -8    7.08    1.72
  16 -16  -6  220.74   10.33
  16  16  -6  187.24   10.45
 -16  16  -6  223.38   11.50
 -16 -16  -6  245.40   13.44
  16 -16  -6  199.92   10.98
  16  16  -6  243.81   11.71
 -16 -16  -6  235.26   12.89
 -16  16  -6  230.21   11.65
 -16  16  -4   86.46    7.44
 -16  16  -4   84.09    7.00
  16 -16  -4   78.08    6.58
 -16 -16  -4   82.48    6.61
  16  16  -4   77.47    6.87
 -16 -16  -4   90.86    7.61
 -16  16  -4   82.47    6.95
  16  16  -4   83.00    6.25
 -16  16  -2  682.43   24.81
 -16 -16  -2  701.67   26.40
 -16  16  -2  680.16   26.30
  16  16  -2  716.84   24.96
 -16 -16  -2  697.16   25.65
 -16 -16   0  186.26   10.48
  16  16   0  176.35    9.60
 -16 -16   0  174.97   10.78
  16  18  -8    6.14    1.50
  16 -18  -8    6.20    1.48
  16 -18  -8    5.90    1.03
 -16 -18  -6    9.97    2.82
 -16  18  -6    4.04    1.41
  16  18  -6    4.76    1.62
  16 -18  -6    7.01    1.88
  16  18  -6    9.66    2.30
  16  18  -4  484.21   18.29
 -16  18  -4  427.43   19.47
 -16  18  -4  496.44   20.47
 -16 -18  -4  485.82   21.39
  16  18  -4  502.81   20.33
  16  18  -4  513.43   19.35
 -16  18  -4  468.20   18.59
  16 -18  -4  441.71   19.27
 -16 -18  -4  471.05   19.54
 -16 -18  -4  531.70   21.56
  16  18  -2  101.46    7.75
  16  18  -2  105.25    6.43
 -16  18  -2   95.48    7.36
 -16  18  -2  106.05    8.21
 -16 -18  -2  100.18    8.31
 -16 -18  -2  108.82    8.31
 -16  18   0    1.02    1.09
 -16 -18   0    3.09    1.75
  16  18   0   -1.33    1.56
  16  20  -8   28.43    2.40
  16 -20  -8   32.64    2.68
  16  20  -8   26.67    2.39
 -16  20  -6  207.06    9.08
  16  20  -6  202.36    9.68
  16 -20  -6  204.87   10.54
 -16 -20  -6  219.51   12.27
  16 -20  -6  195.71    9.97
  16  20  -6  169.17    9.25
  16  20  -4   37.82    4.46
 -16 -20  -4   40.66    4.85
 -16 -20  -4   28.55    4.85
  16  20  -4   29.20    4.43
 -16 -20  -4   40.89    5.25
 -16 -20  -4   35.62    4.93
 -16  20  -4   39.14    4.06
  16  20  -4   35.48    4.02
  16  20  -2  537.57   22.07
 -16 -20  -2  594.40   23.10
 -16  20  -2  540.17   21.31
 -16 -20  -2  563.12   23.23
  16  20  -2  555.55   19.33
 -16  20  -2  595.61   22.38
 -16  20   0  377.68   15.94
  16  20   0  337.27   15.61
 -16 -20   0  350.48   16.47
  16  20   4   47.78    5.30
  16 -22  -8   22.83    1.90
  16  22  -6   78.01    5.13
 -16 -22  -6   78.21    6.66
  16 -22  -6   78.63    5.78
 -16 -22  -4  313.02   14.84
 -16 -22  -4  293.54   15.46
  16  22  -4  261.51   11.60
  16 -22  -4  246.51   12.96
 -16 -22  -4  259.64   13.90
 -16  22  -2  319.21   14.72
  16  22  -2  321.90   15.60
 -16 -22  -2  347.58   16.04
 -16 -22  -2  312.22   15.86
 -16 -22   0  125.51    8.82
 -16  22   0  127.11    8.38
  16  22   0  125.59    8.62
  16  22   4  291.63   13.65
  16 -24  -6   41.77    3.78
  16  24  -6   41.18    3.24
 -16 -24  -6   48.24    4.62
  16 -24  -4    6.55    2.01
  16  24  -4    9.82    1.92
 -16 -24  -4   10.07    2.55
 -16 -24  -4   10.56    2.79
  16 -24  -4    8.90    2.11
 -16 -24  -2  138.27   10.09
  16  24  -2  141.16    9.50
 -16  24  -2  118.32    7.88
  16 -24  -2  133.62    8.01
 -16 -24  -2  133.05    9.12
  16  24  -2  139.96    9.48
 -16  24   0   42.98    4.70
  16  24   0   39.03    4.63
 -16 -24   0   36.96    4.43
  16  24   0   40.38    5.52
 -16 -24   0   35.98    4.78
  16  24   2  128.27    9.51
  16  24   4    6.31    1.90
  16 -26  -6   49.55    3.59
 -16 -26  -6   43.85    3.82
  16 -26  -6   42.77    3.56
  16 -26  -4    6.98    1.75
 -16 -26  -4    8.17    2.39
  16 -26  -2  106.46    6.63
  16  26  -2  105.48    8.03
 -16 -26  -2   99.63    7.57
 -16 -26  -2  116.76    8.72
 -16  26   0  213.07   10.83
  16  26   0  202.56   12.42
 -16 -26   0  213.86   11.66
  16  26   2  108.29    8.58
 -16  26   2  126.79    8.03
  16 -28  -6    2.34    0.81
 -16 -28  -4  150.14    8.57
  16 -28  -4  141.69    7.07
  16  28  -2   25.91    3.84
 -16 -28  -2   30.88    4.12
 -16  28   0   11.72    2.19
  16  28   0    6.41    2.54
 -16 -28   0    7.45    2.01
  16  28   2   27.16    4.07
 -16  28   2   38.65    4.04
 -16  28   4  167.86    8.43
 -16 -30  -4   33.67    3.30
 -16 -30  -2   83.63    6.00
  16  30  -2   73.63    5.69
  16  30   0    2.34    1.82
  16  30   2   87.57    6.41
 -16  30   4   29.74    2.83
  16 -32  -4   30.24    2.33
 -16 -32  -4   37.84    2.69
  16  32  -2  103.80    5.92
 -16 -32  -2  114.75    6.01
  16  32   0   49.60    4.53
  16  32   2  112.63    6.36
  17  -1  -9   15.24    3.29
  17   1  -9   13.39    3.37
  17   1  -9   14.63    2.13
  17  -1  -9   12.73    1.97
 -17   1  -7   20.49    2.68
  17  -1  -7   24.39    3.46
  17   1  -7   26.14    3.50
 -17   1  -7   24.06    4.46
  17  -1  -7   13.72    3.22
  17   1  -7   21.21    3.82
 -17   1  -7   23.88    3.91
 -17  -1  -7   20.82    3.49
 -17  -1  -7   19.51    2.54
  17  -1  -7   24.90    3.25
  17   1  -7   26.84    3.41
  17  -1  -7   27.35    5.79
 -17  -1  -5  241.75   14.23
 -17   1  -5  231.51   11.89
 -17  -1  -5  233.24   11.47
 -17  -1  -5  222.33   15.70
  17  -1  -5  214.54    9.99
  17   1  -5  236.77   10.36
 -17   1  -3  157.21    7.40
 -17  -1  -3  153.15    7.41
 -17  -1  -3  168.53   12.42
 -17   1  -1  137.48    6.97
 -17   1   1  122.59    6.66
 -17  -1   1  132.49    6.87
  17   3  -9    3.81    2.15
  17  -3  -9    7.06    1.51
  17   3  -9    6.64    1.46
  17   3  -7   64.05    8.13
  17  -3  -7   79.82    9.33
  17  -3  -7   75.47    7.19
  17   3  -7   64.61    5.45
  17  -3  -7   72.07    5.38
 -17  -3  -7   68.99    4.79
 -17   3  -7   72.16    4.98
  17   3  -7   67.98    5.70
 -17   3  -7   63.21    7.29
  17  -3  -7   62.64    5.78
  17   3  -7   68.69    6.40
 -17  -3  -5   38.44    4.18
 -17   3  -5   48.50    6.72
 -17  -3  -5   35.82    6.02
  17   3  -5   36.30    3.80
  17   3  -5   36.91    4.01
  17  -3  -5   48.76    4.11
 -17   3  -5   35.92    4.65
 -17  -3  -5   46.44    5.93
 -17  -3  -3  220.12    9.40
 -17  -3  -3  228.18   13.87
 -17   3  -3  234.06   13.57
 -17   3  -3  212.62    9.35
 -17   3  -3  195.74    8.73
 -17   3  -1   14.21    2.13
 -17   3  -1   13.99    2.03
 -17  -3  -1   11.46    1.95
 -17   3   1   11.17    2.01
 -17  -3   1   12.59    2.11
 -17   3   3  245.02   10.64
 -17  -3   3  253.63   10.99
  17  -5  -9    3.52    1.19
  17   5  -9    2.94    1.11
  17   5  -9    2.39    1.50
  17  -5  -9    2.72    1.57
 -17   5  -7   39.74    5.61
  17   5  -7   41.26    4.80
  17  -5  -7   41.63    4.00
  17   5  -7   43.50    4.46
 -17   5  -7   35.05    3.54
 -17   5  -7   44.12    5.92
  17  -5  -7   39.80    4.90
  17  -5  -7   29.84    4.24
  17  -5  -7   31.04    5.64
  17   5  -7   37.55    5.73
 -17   5  -5   49.30    5.41
  17   5  -5   55.00    4.75
  17  -5  -5   55.29    4.38
 -17   5  -5   50.47    6.08
 -17  -5  -5   59.15    5.00
 -17   5  -5   60.59    6.81
 -17  -5  -5   58.61    6.97
  17   5  -5   58.90    5.13
 -17  -5  -5   60.76    6.88
 -17   5  -3   14.97    2.28
 -17  -5  -3    9.91    1.89
 -17  -5  -3   11.54    2.92
 -17   5  -3   13.81    2.98
 -17  -5  -1   21.44    2.65
 -17   5  -1   16.82    2.78
 -17  -5  -1   17.26    2.96
 -17   5  -1   23.33    2.80
 -17   5  -1   15.45    2.26
 -17   5   1   16.78    2.48
 -17  -5   1   24.30    2.93
 -17   5   3   13.31    2.20
 -17  -5   3   14.02    2.33
  17  -7  -9  110.65    6.80
  17   7  -9  102.96    5.88
  17   7  -7  546.21   20.05
  17  -7  -7  592.97   19.39
  17   7  -7  511.92   20.59
 -17   7  -7  519.02   24.32
  17  -7  -7  497.70   21.53
  17   7  -7  493.09   22.31
  17  -7  -7  516.18   23.42
  17  -7  -7  542.85   21.51
 -17   7  -7  601.88   23.44
 -17  -7  -5  208.79   12.67
 -17   7  -5  213.58   12.43
  17   7  -5  214.23   10.53
 -17   7  -5  198.94   13.36
 -17  -7  -5  205.57    9.87
  17   7  -5  191.81   11.94
  17  -7  -5  195.96   12.77
  17  -7  -5  210.66    9.47
 -17  -7  -5  191.97   10.71
 -17   7  -5  202.41   11.62
  17   7  -5  215.01   10.39
 -17  -7  -5  217.07   13.20
 -17  -7  -3  569.74   19.93
 -17   7  -3  583.74   21.61
 -17  -7  -3  553.67   22.01
  17   7  -3  586.27   19.30
 -17   7  -3  592.31   20.04
 -17   7  -1 1194.98   35.16
 -17  -7  -1 1112.42   35.48
 -17   7  -1 1169.81   35.09
 -17   7  -1 1215.10   35.51
 -17  -7  -1 1136.91   34.85
 -17   7   1 1226.46   37.52
 -17  -7   1 1271.93   37.59
 -17   7   3  599.52   20.85
 -17  -7   3  594.76   20.77
  17  -9  -9   83.96    5.46
  17   9  -9   86.57    5.21
  17   9  -7   58.58    5.50
  17  -9  -7   52.53    5.35
  17  -9  -7   60.63    4.78
  17  -9  -7   45.14    5.59
 -17   9  -7   49.56    6.50
  17   9  -7   58.56    5.18
  17   9  -5   45.16    5.35
  17  -9  -5   48.76    5.72
 -17  -9  -5   47.98    5.59
 -17   9  -5   54.38    5.60
 -17  -9  -5   55.00    4.35
  17  -9  -5   53.12    4.37
 -17   9  -5   56.56    6.02
 -17  -9  -5   45.16    5.95
  17   9  -5   55.90    4.86
 -17   9  -5   45.05    6.42
  17   9  -5   54.34    5.10
 -17  -9  -5   54.21    5.44
 -17  -9  -3  225.90   10.94
 -17   9  -3  234.80   10.96
 -17  -9  -3  227.82   11.43
 -17   9  -3  252.64   12.69
  17   9  -3  241.23   10.18
  17   9  -3  247.65   11.09
 -17  -9  -3  221.87   11.52
 -17   9  -3  232.09   11.38
 -17   9  -1  158.24    8.82
 -17   9  -1  177.00    9.16
 -17  -9  -1  168.84    8.71
 -17  -9  -1  157.52    8.38
 -17   9  -1  155.97    7.98
 -17   9   1  175.31    9.38
 -17  -9   1  172.15    9.20
 -17   9   3  248.89   11.90
 -17  -9   3  265.96   11.94
  17  11  -9   82.27    4.98
  17 -11  -9   92.64    5.24
  17  11  -7   50.35    4.96
  17 -11  -7   42.29    5.39
  17 -11  -7   45.88    4.91
 -17  11  -7   59.10    6.53
  17  11  -5   52.32    5.43
  17 -11  -5   47.20    5.42
  17  11  -5   56.88    5.43
 -17 -11  -5   45.84    4.19
  17 -11  -5   44.03    4.70
  17  11  -5   55.67    4.82
 -17 -11  -5   52.36    6.27
 -17 -11  -5   45.08    5.23
  17 -11  -5   56.88    4.70
 -17  11  -5   49.85    6.56
 -17  11  -5   49.26    5.66
 -17 -11  -3    6.32    1.87
 -17  11  -3    3.96    1.73
 -17 -11  -3    7.59    1.98
 -17  11  -3    9.00    2.02
  17  11  -3    8.51    2.09
  17  11  -3    5.31    1.45
 -17  11  -3    7.50    2.16
 -17  11  -3    5.96    2.11
 -17 -11  -3    6.37    2.01
 -17 -11  -1   93.29    5.97
 -17  11  -1   88.72    5.65
  17  11  -1   96.01    6.13
 -17  11  -1   92.00    6.79
 -17 -11  -1   96.67    6.65
  17  11   1  111.75    6.40
 -17  11   1  120.29    7.99
 -17 -11   1  108.20    7.35
 -17  11   3   12.81    2.69
 -17 -11   3    9.24    2.25
  17 -13  -9   59.84    3.58
  17  13  -9   55.08    3.72
  17  13  -9   56.28    3.62
  17 -13  -7  365.06   15.08
 -17  13  -7  376.21   16.95
  17  13  -5  158.50    9.41
  17  13  -5  177.48    9.74
 -17 -13  -5  154.50    8.60
  17  13  -5  159.96    8.72
  17  13  -5  166.78    9.97
 -17  13  -5  148.67    8.82
 -17  13  -5  173.25   11.41
 -17 -13  -5  150.33   10.73
 -17 -13  -5  146.41   10.06
  17 -13  -5  146.82    8.58
 -17  13  -3  422.76   17.57
 -17 -13  -3  398.46   17.42
 -17 -13  -3  394.97   17.03
 -17  13  -3  407.20   17.09
  17  13  -3  432.18   15.09
 -17  13  -3  413.24   15.79
 -17 -13  -3  375.57   15.61
 -17 -13  -1  609.41   22.22
 -17  13  -1  553.40   22.28
  17  13  -1  627.20   21.31
 -17 -13   1  636.99   23.68
  17  13   1  657.55   21.73
 -17 -13   3  410.92   17.29
 -17  13   3  431.50   18.28
  17  15  -9   29.46    2.37
  17 -15  -9   26.95    1.87
  17 -15  -7   38.16    3.84
 -17  15  -7   44.31    4.52
  17  15  -7   41.10    4.28
  17  15  -5  362.86   15.19
  17 -15  -5  296.68   13.19
 -17  15  -5  331.18   15.87
 -17  15  -5  328.57   14.59
  17  15  -5  320.54   15.41
 -17  15  -5  366.11   16.93
 -17 -15  -5  340.80   17.03
 -17 -15  -5  350.94   16.90
 -17 -15  -5  314.38   14.07
 -17  15  -3   39.78    5.52
 -17 -15  -3   43.69    5.17
 -17 -15  -3   41.90    5.26
 -17  15  -3   47.32    5.30
 -17 -15  -3   44.37    5.58
 -17  15  -3   46.20    5.36
  17  15  -3   49.87    4.24
 -17  15  -1   82.48    6.37
 -17 -15  -1   77.46    6.72
 -17  15  -1   86.50    7.09
 -17 -15  -1   75.86    6.65
 -17 -15  -1   71.25    6.56
  17  15   1   83.15    5.91
 -17 -15   1   85.75    7.16
 -17  15   3   65.88    6.72
  17 -17  -7  129.66    7.75
  17  17  -7  129.07    7.32
  17 -17  -7  112.93    6.14
  17 -17  -5  215.06   11.84
 -17 -17  -5  253.42   12.40
  17  17  -5  270.80   12.58
 -17 -17  -5  258.64   14.20
  17  17  -5  277.39   13.72
 -17 -17  -5  258.59   14.62
 -17  17  -5  272.10   12.92
 -17 -17  -3  522.25   21.21
  17  17  -3  503.73   18.20
 -17  17  -3  479.58   20.82
 -17 -17  -3  447.87   20.91
 -17  17  -3  524.61   22.05
 -17  17  -3  482.25   20.14
 -17 -17  -3  441.10   20.70
  17  17  -1  274.10   13.20
 -17 -17  -1  250.64   13.66
 -17  17  -1  275.43   13.74
 -17  17  -1  268.52   12.72
 -17 -17  -1  260.69   13.83
 -17 -17   1  308.63   14.52
  17  17   1  323.92   13.94
 -17  17   3  524.40   22.85
  17 -19  -7   87.90    5.98
  17  19  -7   86.57    5.49
 -17 -19  -5  199.00   12.50
  17  19  -5  195.98   10.04
 -17  19  -5  186.68    9.76
 -17 -19  -3  199.77   12.81
 -17  19  -3  204.95   11.73
 -17  19  -3  213.79   12.25
 -17 -19  -3  216.35   12.67
 -17  19  -3  216.55   12.75
  17  19  -3  199.81   11.83
  17  19  -3  226.65   10.59
 -17 -19  -3  214.99   13.06
 -17  19  -1   26.95    3.98
  17  19  -1   18.84    3.39
 -17 -19  -1   20.56    3.75
 -17 -19  -1   22.46    4.05
 -17  19  -1   25.74    3.64
 -17 -19   1   29.36    4.02
  17  19   1   31.00    3.90
 -17  19   3  222.38   13.80
  17  21  -7   50.79    3.74
  17  21  -5   73.07    5.37
 -17  21  -5   65.39    4.91
 -17  21  -3   63.42    5.27
 -17  21  -3   62.94    6.68
  17  21  -3   55.61    5.95
  17  21  -3   66.77    5.14
 -17 -21  -3   50.26    6.22
  17  21  -3   55.96    5.92
 -17  21  -3   47.76    5.19
 -17 -21  -3   56.03    6.27
 -17 -21  -1   25.43    4.35
 -17  21  -1   28.59    4.08
  17  21  -1   28.28    4.32
 -17 -21  -1   24.10    4.04
  17  21   1   35.12    4.22
 -17  21   3   54.10    6.54
  17  23  -7  136.35    5.86
  17 -23  -5   17.72    2.82
  17  23  -5   13.61    2.14
  17  23  -3   64.21    4.76
 -17 -23  -3   55.41    5.92
 -17 -23  -3   70.46    7.16
 -17  23  -3   53.51    5.04
  17  23  -3   63.35    6.01
 -17 -23  -1   46.03    5.40
  17  23  -1   42.50    5.21
 -17  23  -1   33.44    4.27
 -17  23   1   52.32    5.37
  17  23   3   62.21    6.28
  17 -25  -7   65.42    3.49
  17  25  -5   55.44    3.79
  17 -25  -5   58.38    4.63
  17  25  -3   44.23    4.82
  17 -25  -3   42.87    4.40
 -17 -25  -3   53.15    5.84
 -17 -25  -3   50.19    5.23
  17  25  -1  300.91   15.26
 -17 -25  -1  315.23   15.30
 -17 -25  -1  272.29   13.61
 -17  25  -1  282.43   13.23
  17  25   1  290.76   15.55
 -17  25   1  298.31   13.69
  17  25   3   58.17    5.75
  17 -27  -5   25.37    2.65
  17  27  -3    8.23    2.26
  17 -27  -3    8.29    1.81
 -17 -27  -3   10.78    2.58
  17  27  -1   14.77    3.36
 -17 -27  -1   24.77    3.79
  17  27   1   25.51    4.36
 -17  27   1   38.19    4.13
 -17  27   3   16.58    2.72
  17  27   3   11.22    2.66
 -17 -29  -5  117.60    5.91
  17 -29  -5  107.13    4.78
 -17 -29  -3  271.36   11.96
  17 -29  -3  248.06    9.52
 -17 -29  -1  356.40   14.63
  17  29  -1  344.72   15.22
 -17  29   1  339.32   13.64
  17  29   1  363.27   15.92
 -17  29   3  259.57   10.88
  17  29   3  245.55   11.07
 -17 -31  -3   30.96    3.03
  17  31  -1   13.65    2.44
 -17 -31  -1   19.68    2.46
  17  31   1   16.64    2.89
  17  33   1   15.30    2.19
  18   0 -10  233.96   10.05
  18   0  -8    1.02    1.83
  18   0  -8    1.22    1.07
  18   0  -8    0.30    0.90
  18   0  -6  307.30   12.98
 -18   0  -6  320.14   14.85
 -18   0  -6  325.47   17.26
  18   0  -6  287.28   19.59
  18   0  -6  291.63   13.62
 -18   0  -4    0.38    0.56
 -18   0  -4    0.58    0.81
 -18   0  -4   -0.70    1.95
 -18   0  -2 2374.69   60.58
 -18   0  -2 1829.24   66.27
 -18   0   0   -0.22    0.85
 -18   0   4    0.80    0.95
  18  -2 -10   68.31    4.76
  18   2 -10   57.54    3.37
  18  -2  -8   41.30    3.85
  18   2  -8   38.46    3.82
  18   2  -8   36.30    3.94
  18  -2  -8   37.83    4.37
  18   2  -8   37.05    5.66
 -18   2  -6  485.22   20.36
 -18  -2  -6  510.77   19.29
 -18   2  -6  466.21   21.33
 -18  -2  -6  443.76   22.00
  18  -2  -6  440.70   18.28
  18   2  -6  452.76   17.52
  18  -2  -6  499.94   17.68
  18  -2  -6  489.11   26.11
 -18  -2  -4  223.55   15.03
 -18   2  -4  197.83   10.83
 -18  -2  -4  210.80   10.08
 -18  -2  -4  182.11    8.61
 -18  -2  -2  296.86   11.86
 -18  -2  -2  286.06   16.26
 -18   2  -2  309.23   12.32
 -18   2  -2  302.71   12.06
 -18   2   0   19.29    2.66
 -18   2   2  318.47   12.91
 -18  -2   2  325.29   13.02
 -18  -2   4  236.17   10.89
  18   4 -10    8.72    1.24
  18   4  -8  105.24    9.57
  18  -4  -8  106.01    8.15
  18   4  -8  106.46    6.74
  18  -4  -8   88.00    7.10
  18  -4  -8  113.55    6.53
  18   4  -8  101.77    6.51
  18   4  -8   93.65    7.66
  18   4  -6   38.13    6.21
  18  -4  -6   40.17    6.63
 -18  -4  -6   38.26    4.30
  18  -4  -6   41.16    3.92
  18   4  -6   50.49    4.60
 -18  -4  -6   44.31    6.27
 -18   4  -6   39.29    5.37
  18  -4  -6   32.05    4.16
 -18   4  -4   63.96    7.25
 -18  -4  -4   61.19    7.38
  18  -4  -4   73.40    4.75
  18   4  -4   66.83    5.23
 -18  -4  -4   64.45    4.81
 -18  -4  -4   73.21    5.33
 -18   4  -2   98.15    7.76
 -18  -4  -2   99.46    8.31
 -18  -4  -2   97.08    5.87
 -18   4  -2   94.45    6.13
 -18   4  -2   78.69    5.48
 -18   4   0  492.08   16.93
 -18   4   0  510.34   17.92
 -18  -4   2   92.56    6.19
 -18   4   2  105.40    6.56
 -18  -4   4   76.08    5.57
  18   6 -10   15.41    1.54
  18  -6 -10   18.65    2.00
  18   6  -8   44.31    5.85
  18  -6  -8   46.79    5.07
  18   6  -8   49.67    5.20
  18  -6  -8   52.04    4.23
  18   6  -8   58.38    4.73
  18   6  -8   48.22    4.44
  18  -6  -8   48.62    5.24
  18   6  -6  277.84   15.77
  18  -6  -6  283.01   16.71
  18  -6  -6  277.29   11.69
  18   6  -6  278.76   12.74
 -18   6  -6  275.84   16.05
  18   6  -6  237.58   11.99
 -18  -6  -6  257.72   16.04
 -18   6  -6  282.83   14.71
  18  -6  -4  203.54    8.90
  18   6  -4  224.01   10.22
  18   6  -4  213.31   10.38
 -18  -6  -4  197.74    9.72
 -18   6  -4  214.74    9.72
 -18   6  -4  207.56   12.30
 -18  -6  -4  230.12   13.31
 -18   6  -4  204.98   13.03
 -18  -6  -4  205.99    9.58
 -18  -6  -4  207.28   10.74
 -18  -6  -4  205.52   11.90
 -18  -6  -2  106.09    6.63
 -18   6  -2  118.65    7.26
 -18  -6  -2  113.16    8.16
 -18   6  -2  130.74    8.19
 -18   6  -2  120.34    7.00
 -18   6   0  406.26   15.42
 -18   6   0  378.17   14.51
 -18  -6   2  136.38    7.81
 -18   6   2  129.09    7.73
 -18  -6   4  216.33   10.32
 -18   6   4  209.03    9.78
  18  -8 -10   59.88    3.18
  18   8  -8    6.42    2.19
  18   8  -8    8.13    2.11
  18  -8  -8    8.50    2.29
  18  -8  -8   10.39    1.99
  18   8  -8   10.81    2.13
  18   8  -6  348.57   14.64
  18   8  -6  316.47   16.22
  18  -8  -6  304.75   16.70
  18   8  -6  298.42   13.98
  18  -8  -6  364.82   13.76
 -18   8  -6  327.19   18.52
 -18  -8  -6  356.15   18.55
 -18   8  -6  328.95   16.42
  18  -8  -6  325.68   15.13
  18  -8  -4   35.30    3.29
  18   8  -4   40.44    3.85
 -18   8  -4   40.60    3.93
 -18   8  -4   34.40    5.46
 -18  -8  -4   32.23    4.03
 -18  -8  -4   31.99    4.54
  18   8  -4   34.13    3.93
 -18  -8  -4   36.23    3.97
 -18   8  -4   35.95    4.46
 -18  -8  -4   35.52    4.72
 -18   8  -2  385.78   15.29
 -18   8  -2  376.33   15.74
 -18  -8  -2  382.32   15.08
  18   8  -2  401.98   13.74
 -18   8  -2  373.16   15.34
 -18  -8  -2  340.14   15.52
 -18   8   0   12.64    2.24
 -18   8   0   11.64    2.33
 -18  -8   0    7.92    1.95
 -18   8   2  367.37   15.44
 -18  -8   2  387.61   15.47
 -18   8   4   35.45    3.78
 -18  -8   4   39.90    4.09
  18  10  -8   40.63    4.15
  18  10  -8   49.05    4.35
  18 -10  -8   44.38    4.35
  18 -10  -6  886.60   29.81
  18  10  -6  941.49   29.22
 -18 -10  -6  873.69   33.05
 -18  10  -6  828.62   33.97
 -18  10  -6  856.88   31.16
  18 -10  -6  968.35   28.52
  18  10  -6  817.64   30.28
  18 -10  -6  812.43   31.01
  18  10  -6  820.59   28.96
 -18  10  -4    7.24    2.08
 -18 -10  -4    9.00    2.49
 -18 -10  -4    3.95    1.79
  18 -10  -4   11.72    2.03
  18  10  -4    8.92    1.92
 -18 -10  -4   10.26    2.73
 -18  10  -4    6.83    1.86
 -18  10  -4    8.66    3.07
  18  10  -4    9.51    2.25
 -18 -10  -2 1681.74   51.18
  18  10  -2 1801.10   50.52
 -18  10  -2 1782.80   51.67
 -18 -10  -2 1759.69   51.31
 -18 -10  -2 1661.20   50.86
 -18  10  -2 1701.85   50.32
  18  10  -2 1866.08   48.88
 -18  10   0  256.14   12.22
 -18  10   0  280.80   12.86
 -18 -10   0  271.95   12.47
  18  10   2 1876.79   52.39
 -18  10   2 1910.94   55.82
 -18 -10   2 1930.09   55.47
 -18  10   4    1.81    1.33
 -18 -10   4    6.64    1.87
  18  12  -8    9.16    1.90
  18 -12  -8    7.30    1.80
  18  12  -8    8.65    1.92
 -18 -12  -6   29.23    4.58
  18  12  -6   28.33    3.81
  18  12  -6   25.83    3.83
  18  12  -6   34.49    4.27
  18  12  -6   31.33    3.78
 -18  12  -6   38.75    5.55
 -18 -12  -6   31.47    4.36
  18 -12  -6   33.36    4.09
 -18  12  -6   30.43    4.44
 -18  12  -4   37.87    5.50
  18  12  -4   34.75    3.64
 -18 -12  -4   28.86    3.90
 -18  12  -4   35.84    4.24
 -18 -12  -4   34.96    5.07
 -18  12  -4   40.34    5.02
 -18  12  -4   42.63    4.45
  18  12  -4   34.39    4.28
  18  12  -4   40.13    4.62
  18  12  -2   97.55    5.52
 -18 -12  -2   94.39    6.95
 -18  12  -2   90.78    7.54
 -18 -12  -2   77.37    5.93
 -18  12  -2   88.44    6.01
 -18  12  -2   98.34    7.20
 -18  12  -2   93.33    6.78
 -18 -12  -2   90.41    7.03
  18  12  -2   96.47    6.69
 -18 -12   0  160.97    9.37
 -18  12   0  171.07    9.97
 -18  12   0  149.33    7.53
 -18 -12   0  136.99    7.56
 -18  12   0  149.18    9.13
  18  12   0  164.82    8.47
 -18  12   2  105.09    7.74
  18  12   2   94.38    5.76
 -18 -12   2   92.97    7.10
 -18 -12   4   28.82    3.75
 -18  12   4   34.07    4.13
  18  14  -8   54.28    4.36
  18  14  -8   61.31    4.42
  18 -14  -8   60.97    4.31
 -18  14  -6  112.36    8.61
 -18 -14  -6  104.98    8.47
  18 -14  -6  103.84    6.95
  18  14  -6  108.73    7.59
 -18 -14  -6  117.86    8.80
 -18  14  -4   32.54    4.40
  18  14  -4   31.05    4.21
 -18 -14  -4   34.90    5.24
  18  14  -4   36.35    3.83
 -18  14  -4   38.33    5.13
 -18  14  -4   41.02    5.20
  18  14  -4   32.22    3.89
  18  14  -2  230.33    9.40
  18  14  -2  221.50   11.13
 -18  14  -2  235.59   12.48
 -18  14  -2  195.93   12.20
 -18 -14  -2  213.86   11.89
 -18  14  -2  205.40   11.13
 -18 -14  -2  215.96   12.16
 -18 -14  -2  209.55   11.68
 -18 -14   0   46.61    4.85
  18  14   0   54.12    4.83
 -18 -14   0   47.68    5.20
 -18  14   2  232.54   13.17
  18  14   2  236.58   10.41
 -18 -14   2  225.13   12.25
  18 -16  -8  113.97    5.35
  18  16  -8  112.31    6.15
  18 -16  -8  130.62    6.66
 -18 -16  -6   27.17    4.15
  18 -16  -6   25.95    3.14
  18  16  -6   35.25    4.14
 -18 -16  -6   28.61    4.40
 -18  16  -6   26.86    3.70
 -18  16  -4  461.82   19.75
 -18  16  -4  455.75   19.02
 -18  16  -4  427.85   18.82
  18  16  -4  431.59   18.79
  18  16  -4  452.24   17.52
 -18  16  -2   25.12    4.31
  18  16  -2   28.17    3.84
 -18 -16  -2   22.38    3.94
 -18  16  -2   22.65    3.59
 -18 -16  -2   26.70    4.26
 -18  16  -2   32.43    4.61
 -18 -16   0  637.95   24.62
 -18 -16   0  691.64   26.18
 -18 -16   0  657.45   24.43
  18  16   0  686.02   23.99
 -18 -16   2   25.68    4.09
 -18  16   2   34.35    5.32
  18  18  -8   12.34    1.68
  18  18  -8   10.50    1.57
 -18 -18  -6  193.10   11.49
 -18  18  -6  174.35    9.06
 -18 -18  -6  184.15   10.73
  18  18  -6  172.26    9.26
  18  18  -4   -0.40    2.19
 -18  18  -4    0.33    0.92
 -18 -18  -4    1.95    1.66
  18  18  -4    1.49    1.17
 -18 -18  -4    0.50    1.26
 -18  18  -4    1.67    1.64
 -18  18  -2  128.41    9.88
  18  18  -2  140.80    7.65
 -18 -18  -2  116.69    9.22
  18  18  -2  129.09    8.92
 -18  18  -2  128.99    9.33
 -18  18  -2  126.91    8.69
 -18 -18  -2  118.58    9.38
 -18 -18   0   51.46    5.73
  18  18   0   47.89    5.07
 -18 -18   0   43.86    5.19
 -18  18   0   52.23    5.35
 -18  18   2  126.26   10.23
  18 -20  -8   38.27    2.63
  18  20  -8   28.34    2.03
  18  20  -6   43.32    3.95
  18 -20  -6   46.36    4.63
 -18  20  -6   41.84    3.66
 -18 -20  -6   46.77    5.27
  18  20  -4  319.37   13.48
 -18 -20  -4  320.80   16.82
  18  20  -4  318.17   15.35
 -18  20  -4  309.74   13.56
  18  20  -4  310.77   14.12
 -18 -20  -4  329.49   16.22
 -18  20  -2   93.48    7.30
 -18 -20  -2  112.96    9.15
  18  20  -2   93.61    7.76
 -18  20  -2   88.36    8.22
 -18  20  -2   79.72    7.08
 -18 -20  -2   79.17    7.50
  18  20   0  145.27    9.58
 -18 -20   0  174.63   10.92
 -18  20   0  153.90    9.72
 -18 -20   0  176.27   10.94
 -18  20   2   95.71    8.83
  18  20   4  347.90   15.65
  18  22  -6  133.02    6.75
 -18 -22  -6  131.86    8.49
  18 -22  -6  137.00    7.58
 -18  22  -4   47.31    4.24
 -18 -22  -4   59.61    6.45
  18  22  -4   44.06    4.15
 -18 -22  -4   50.68    5.53
  18  22  -2  433.71   19.21
 -18  22  -2  435.66   18.27
 -18 -22  -2  434.96   19.59
 -18  22  -2  410.31   19.76
 -18 -22  -2  474.37   20.90
 -18  22   0  391.05   16.64
 -18 -22   0  350.56   16.74
 -18 -22   0  393.49   17.67
  18  22   0  359.44   16.42
 -18  22   2  447.00   21.34
  18  22   4   54.72    5.33
  18  24  -6   10.22    1.51
  18 -24  -6   10.59    1.95
 -18 -24  -6    7.93    1.91
  18  24  -4    2.33    1.03
 -18 -24  -4    1.65    1.32
  18 -24  -4    0.56    0.96
 -18 -24  -4    1.43    1.28
 -18 -24  -2   12.38    2.80
 -18 -24  -2   10.49    2.89
  18  24  -2    8.81    2.70
  18 -24  -2    9.37    2.20
 -18  24  -2   16.56    2.85
 -18 -24   0   15.32    3.03
 -18 -24   0   10.67    2.49
 -18  24   0   12.42    2.67
  18  24   0   11.59    2.60
 -18  24   2   13.72    2.77
  18  24   2   10.22    3.24
  18  24   4   -1.68    2.13
  18 -26  -6  216.27    8.74
  18 -26  -6  236.01    8.68
 -18 -26  -4   11.86    2.57
  18 -26  -4   15.77    2.45
 -18 -26  -2  546.92   20.96
 -18 -26  -2  557.45   21.98
  18  26  -2  569.96   21.52
  18 -26  -2  524.52   18.64
 -18 -26   0  195.79   10.74
  18  26   0  213.60   12.41
 -18  26   0  195.42   10.38
  18  26   2  559.57   22.14
 -18  26   2  539.80   20.35
 -18  26   6  281.29   10.72
 -18 -28  -4   44.54    4.17
  18 -28  -4   39.17    3.21
 -18 -28  -2  190.90   10.11
  18  28  -2  153.30    9.16
 -18  28   0   88.21    6.14
  18  28   0   97.79    7.68
 -18  28   2  184.96    9.38
  18  28   2  189.53   10.50
 -18  28   4   41.62    3.79
 -18 -30  -4   19.14    2.30
  18  30  -2   10.56    2.19
 -18 -30  -2    7.94    1.75
  18  30   0   10.18    2.74
  18  30   2    8.59    2.29
 -18 -32  -2    1.35    0.73
  18  32   0  214.55    9.81
  19   1  -9    7.83    2.48
  19  -1  -9   13.54    3.02
  19  -1  -9   11.53    1.80
  19   1  -9    8.64    1.53
 -19   1  -7  272.44   16.29
  19  -1  -7  270.23   12.96
  19   1  -7  265.91   12.77
  19  -1  -7  266.02   19.02
  19  -1  -7  275.88   12.06
  19   1  -7  296.59   12.52
 -19  -1  -7  279.32   13.61
 -19   1  -7  289.85   14.45
 -19  -1  -5  290.28   19.94
  19   1  -5  331.57   14.35
 -19  -1  -5  355.92   18.81
 -19  -1  -5  317.93   14.51
 -19   1  -5  347.25   15.54
  19   1  -5  343.37   13.44
  19  -1  -5  340.20   13.32
 -19  -1  -3  214.25   15.26
 -19   1  -3  226.19    9.94
 -19  -1  -3  229.39   10.03
 -19  -1  -1  187.84    8.36
 -19   1  -1  184.68    8.94
 -19  -1  -1  192.54    9.00
 -19   1  -1  191.79    8.63
 -19  -1  -1  179.78   11.34
 -19   1   1  242.07   10.74
 -19  -1   3  274.40   12.23
  19   3  -9   79.09    4.73
  19  -3  -9   78.97    4.79
  19   3  -9   84.84    7.19
  19  -3  -7  317.37   12.97
  19   3  -7  322.16   13.48
  19  -3  -7  301.19   15.43
  19  -3  -7  283.50   14.04
  19   3  -7  305.34   15.01
  19  -3  -7  289.88   19.21
 -19   3  -7  329.42   17.50
 -19  -3  -5  293.98   16.73
 -19   3  -5  278.17   17.58
 -19  -3  -5  310.48   18.88
 -19   3  -5  270.37   14.03
  19   3  -5  310.91   13.38
  19  -3  -5  275.69   11.69
  19   3  -5  287.53   12.09
 -19  -3  -5  277.72   12.90
 -19   3  -5  310.58   15.22
  19   3  -5  271.17   12.31
 -19  -3  -3  500.58   23.94
 -19  -3  -3  511.14   17.91
 -19   3  -3  469.77   17.17
 -19   3  -3  517.30   18.01
 -19  -3  -1  780.86   28.07
 -19   3  -1  820.83   27.80
 -19   3  -1  744.72   24.31
 -19   3  -1  761.38   24.81
 -19  -3  -1  760.18   24.60
 -19   3   1  867.58   27.64
 -19  -3   1  846.05   27.46
 -19   3   1  866.78   26.09
 -19   3   3  564.24   20.18
 -19  -3   3  588.50   20.64
  19   5  -9   75.28    4.65
  19  -5  -9   86.00    6.07
  19   5  -9   85.57    6.56
  19  -5  -7   63.18    6.22
  19  -5  -7   59.36    5.93
 -19   5  -7   57.28    6.74
  19  -5  -7   69.48    5.17
  19   5  -7   69.79    5.55
 -19   5  -7   70.11    7.30
  19   5  -7   69.24    6.23
 -19   5  -5   23.16    4.56
 -19  -5  -5   18.93    4.35
  19   5  -5   21.77    3.10
 -19  -5  -5   18.67    4.21
 -19  -5  -5   24.14    3.21
  19  -5  -5   20.58    2.70
 -19   5  -5   22.87    3.75
  19   5  -5   23.94    3.34
 -19  -5  -3   81.72    5.65
 -19   5  -3   72.50    5.43
 -19   5  -3   83.38    6.36
 -19  -5  -3   72.74    7.46
 -19   5  -3   81.32    7.47
 -19  -5  -1  123.67    8.56
 -19   5  -1  147.51    8.78
 -19   5  -1  150.76    7.90
 -19   5  -1  142.57    7.97
 -19  -5  -1  153.00    8.09
 -19   5   1  138.85    7.31
 -19  -5   1  140.15    8.03
 -19   5   1  141.59    8.07
 -19  -5   3   76.12    5.82
 -19   5   3   80.81    5.88
  19   7  -9  157.44    7.27
  19  -7  -9  180.35    8.51
  19  -7  -7  358.12   17.42
 -19   7  -7  415.94   18.62
  19   7  -7  367.22   16.24
  19   7  -7  409.48   16.02
  19  -7  -7  369.05   16.73
  19   7  -7  403.24   15.84
  19  -7  -7  401.82   15.05
 -19   7  -7  368.53   19.68
  19   7  -5   47.54    5.93
  19  -7  -5   45.73    6.10
 -19  -7  -5   38.58    5.51
 -19   7  -5   42.76    5.61
  19   7  -5   46.89    4.67
 -19  -7  -5   39.20    5.60
 -19   7  -5   39.54    4.96
  19  -7  -5   43.17    3.88
 -19   7  -5   42.89    6.23
 -19  -7  -5   42.09    4.10
  19   7  -5   38.28    4.22
 -19  -7  -3  229.06   11.40
 -19   7  -3  218.23   10.68
  19   7  -3  222.17    9.96
 -19   7  -3  236.32   12.26
 -19  -7  -3  231.88   12.77
 -19  -7  -3  232.26   10.92
 -19   7  -1  962.94   29.80
 -19  -7  -1  901.62   28.98
 -19  -7  -1  868.60   29.75
 -19   7  -1  919.41   29.35
 -19   7  -1  902.06   29.20
 -19  -7   1 1053.86   32.80
 -19   7   1 1002.34   32.64
 -19  -7   3  257.79   11.95
 -19   7   3  248.46   11.84
  19   9  -9  130.54    6.22
  19  -9  -9  137.49    6.82
  19   9  -7  217.17   11.53
 -19   9  -7  221.55   14.37
  19  -9  -7  274.14   11.34
  19   9  -7  242.75   11.41
  19   9  -7  237.66   11.39
  19  -9  -7  210.70   12.95
  19  -9  -7  251.06   12.30
  19   9  -5   96.13    7.81
  19  -9  -5   76.79    7.64
 -19  -9  -5   90.00    7.88
 -19   9  -5   90.19    7.61
  19  -9  -5   91.09    5.99
 -19  -9  -5   88.75    8.35
 -19  -9  -5   96.61    7.45
  19   9  -5  100.33    6.69
 -19   9  -5  112.82    8.56
  19   9  -5  100.62    7.24
 -19   9  -5   94.75    9.51
  19   9  -3  348.57   14.25
 -19  -9  -3  317.52   15.00
 -19   9  -3  330.37   14.70
 -19  -9  -3  319.63   14.13
 -19  -9  -3  321.91   14.70
  19   9  -3  329.13   12.89
 -19   9  -3  344.11   14.47
 -19   9  -1 1052.11   33.73
 -19   9  -1 1068.49   32.46
 -19  -9  -1  983.16   32.72
 -19   9  -1 1074.42   33.80
 -19  -9  -1 1079.27   33.34
 -19   9   1 1112.45   36.41
 -19  -9   1 1199.24   36.62
 -19   9   3  373.58   16.12
 -19  -9   3  405.94   16.36
  19 -11  -9   41.59    3.09
  19  11  -9   39.25    2.94
  19  11  -7   75.54    5.95
  19 -11  -7   70.19    5.85
  19 -11  -7   60.96    6.55
 -19  11  -7   76.40    7.47
  19  11  -5   17.77    3.28
  19 -11  -5   16.05    3.28
  19  11  -5   20.54    3.03
  19  11  -5   17.53    3.15
 -19  11  -5   23.74    4.73
 -19 -11  -5   19.68    3.47
  19 -11  -5   18.86    3.04
 -19 -11  -5   19.31    4.10
 -19 -11  -3   38.69    4.70
  19  11  -3   41.60    3.82
 -19 -11  -3   37.64    4.39
 -19  11  -3   41.17    4.45
 -19  11  -3   49.69    4.97
 -19  11  -3   46.68    5.12
 -19  11  -3   44.90    5.52
 -19 -11  -3   50.72    5.13
 -19  11  -1  107.54    7.86
 -19 -11  -1  126.21    7.98
 -19  11  -1  112.71    7.83
 -19  11  -1  100.98    6.43
 -19 -11  -1   94.81    6.56
  19  11  -1  116.77    7.07
 -19 -11   1  133.78    8.57
  19  11   1  126.77    7.22
 -19  11   1  129.20    8.65
 -19  11   3   42.42    4.85
 -19 -11   3   43.79    4.71
  19  13  -9   32.52    2.38
  19 -13  -9   31.71    2.25
  19 -13  -7  113.97    7.19
 -19  13  -7  137.02    9.07
  19  13  -5   10.48    2.46
  19  13  -5   13.59    2.41
  19 -13  -5   14.31    2.64
 -19 -13  -5   13.49    3.41
  19  13  -5   10.99    2.70
 -19 -13  -5   12.55    2.96
  19  13  -5    8.72    2.30
 -19  13  -5   16.29    3.66
  19  13  -3  360.64   13.42
 -19 -13  -3  328.75   15.79
 -19  13  -3  339.77   15.61
 -19  13  -3  326.25   17.13
 -19 -13  -3  295.92   13.99
 -19  13  -3  337.09   14.24
 -19  13  -3  361.52   16.08
  19  13  -1  318.93   13.75
 -19  13  -1  314.76   15.08
 -19  13  -1  284.69   12.27
 -19 -13  -1  307.43   14.41
 -19 -13  -1  310.81   14.24
 -19  13   1  354.82   16.69
 -19 -13   1  351.31   16.09
  19  13   1  341.80   14.00
 -19 -13   3  333.07   15.46
 -19  13   3  343.30   16.29
  19 -15  -7   19.22    2.57
  19  15  -7   14.99    2.54
 -19  15  -7   13.05    2.51
 -19  15  -5   59.88    6.29
 -19 -15  -5   63.51    6.88
 -19  15  -5   67.49    6.78
  19 -15  -5   65.05    5.18
  19  15  -5   62.86    5.63
  19  15  -5   62.02    6.12
 -19 -15  -5   55.86    6.40
 -19  15  -3  239.32   13.15
  19  15  -3  248.30   10.71
 -19  15  -3  243.03   13.03
 -19  15  -3  221.78   13.99
 -19 -15  -3  237.07   13.82
 -19 -15  -3  229.39   13.15
 -19 -15  -1   32.92    4.44
 -19  15  -1   32.59    4.11
 -19  15  -1   26.89    4.35
 -19 -15  -1   32.20    4.52
 -19  15  -1   32.80    4.48
  19  15  -1   33.65    4.21
  19  15   1   39.22    4.22
 -19 -15   1   53.85    5.90
 -19  15   1   45.64    5.83
 -19 -15   3  250.65   13.29
 -19  15   3  256.82   14.39
 -19  17  -7   26.22    2.95
  19  17  -7   21.01    2.80
  19 -17  -7   20.47    2.21
  19 -17  -7   25.29    3.28
 -19 -17  -5   17.33    3.60
  19  17  -5   12.82    2.56
 -19  17  -5   17.55    3.07
 -19  17  -5   20.02    3.73
 -19 -17  -5   11.96    3.09
 -19 -17  -3  214.10   13.13
 -19 -17  -3  208.92   12.65
 -19  17  -3  195.66   12.58
  19  17  -3  211.94   10.35
 -19  17  -3  203.45   11.81
 -19  17  -3  208.60   12.51
 -19 -17  -1  188.43   11.54
 -19  17  -1  175.48   10.97
 -19 -17  -1  176.38   11.23
 -19  17  -1  165.39    9.84
  19  17  -1  199.48   11.03
 -19  17  -1  172.86   11.78
  19  17   1  184.06   10.00
 -19 -17   1  186.71   10.96
 -19  17   1  188.57   12.54
 -19  17   3  191.40   12.70
  19 -19  -7   75.88    5.27
  19  19  -7   76.66    4.93
  19  19  -5   19.98    3.00
 -19  19  -5   19.29    2.93
 -19  19  -3   43.14    5.24
 -19  19  -3   40.67    4.93
 -19 -19  -3   37.92    5.34
  19  19  -3   38.83    4.11
  19  19  -3   29.34    4.58
 -19  19  -3   41.87    5.41
 -19 -19  -3   38.29    5.40
  19  19  -1   53.68    5.85
 -19 -19  -1   59.88    6.57
 -19  19  -1   62.59    6.14
 -19  19  -1   47.04    6.22
 -19  19  -1   56.84    5.49
 -19 -19  -1   64.13    6.60
 -19 -19   1   78.10    6.78
 -19  19   1   76.91    8.03
  19  19   1   66.61    5.91
 -19  19   3   32.50    5.15
  19  21  -7   18.97    2.00
  19  21  -7   22.92    2.30
 -19  21  -5   10.90    2.00
  19  21  -5   12.16    2.18
  19  21  -3  135.15    7.62
 -19 -21  -3  136.33   10.22
 -19  21  -3  120.07    7.72
  19  21  -3  123.31    9.01
 -19 -21  -3  161.62   10.64
 -19  21  -3  128.98    9.70
 -19  21  -3  144.10    9.18
 -19 -21  -1  203.06   12.35
 -19  21  -1  188.50   11.07
  19  21  -1  192.43   11.66
 -19  21  -1  178.33   12.28
 -19 -21  -1  205.96   12.43
 -19  21   1  225.44   14.20
 -19  21   1  229.48   12.25
 -19  21   3  139.16   10.61
  19  23  -5    8.12    1.58
  19 -23  -5    7.81    1.97
 -19  23  -3   86.32    5.95
 -19 -23  -3   88.54    7.44
 -19 -23  -3  109.87    8.75
  19  23  -3   93.68    7.31
 -19  23  -3   91.14    6.65
 -19  23  -1   96.76    7.33
 -19  23  -1   81.64    7.95
 -19 -23  -1  101.42    8.02
 -19 -23  -1   91.77    8.03
  19  23  -1   88.87    7.51
 -19  23   1  112.85    9.47
 -19  23   1   99.36    7.48
  19  23   3   99.24    8.00
  19  25  -5   61.32    3.70
  19 -25  -5   68.13    4.73
 -19 -25  -3  120.58    8.59
 -19 -25  -3  106.92    7.68
  19 -25  -3  105.77    6.82
  19  25  -3  117.09    7.70
 -19 -25  -1  138.83    8.91
 -19  25  -1  142.23    8.70
  19  25  -1  127.41    9.37
 -19 -25  -1  157.24    9.93
  19  25   1  196.88   12.21
 -19  25   1  168.70    9.84
  19  25   3  112.21    8.04
 -19  25   3  133.14    8.22
 -19 -27  -5   11.56    1.99
  19 -27  -5   13.16    1.75
 -19 -27  -3   11.01    2.47
  19 -27  -3    8.14    1.74
 -19  27  -1  184.86    9.54
  19  27  -1  187.75   10.95
 -19 -27  -1  216.13   10.96
 -19  27   1  225.03   10.90
  19  27   1  220.03   12.44
 -19  27   3   12.08    2.28
  19  27   3   16.77    2.79
 -19 -29  -3   24.07    2.97
 -19 -29  -1  218.45   10.26
  19  29  -1  247.07   11.66
 -19  29   1  238.66   10.55
  19  29   1  253.60   12.30
 -19  29   3   25.55    2.87
  19  29   3   27.03    3.03
 -19 -31  -3    3.33    0.97
  19  31  -1   24.50    3.14
  19  31   1   30.78    3.65
  20   0  -8  294.98   13.19
  20   0  -8  320.64   12.41
 -20   0  -6    0.76    1.15
  20   0  -6    1.85    2.77
 -20   0  -6    1.68    2.00
  20   0  -6    0.78    0.88
 -20   0  -4  742.87   25.91
  20   0  -4  767.93   23.62
 -20   0  -4  702.93   33.41
 -20   0  -2    0.24    0.76
 -20   0  -2    0.60    1.80
 -20   0   0  866.73   26.20
 -20   0   0  878.36   27.98
 -20   0   4  871.39   28.81
  20  -2 -10   37.33    2.95
  20  -2  -8    9.75    2.26
  20   2  -8    5.64    1.70
  20  -2  -8    7.61    2.63
  20   2  -8   10.29    3.37
  20   2  -8    6.74    1.62
  20  -2  -8    7.11    1.65
  20  -2  -6  291.15   13.72
 -20   2  -6  269.75   15.65
 -20  -2  -6  296.45   17.34
 -20   2  -6  276.60   14.69
 -20  -2  -6  304.74   14.03
  20  -2  -6  293.08   20.34
  20   2  -6  299.08   12.73
  20  -2  -6  308.36   12.57
 -20   2  -4   30.93    4.11
 -20  -2  -4   28.05    3.49
 -20  -2  -4   36.00    6.70
  20   2  -4   24.11    2.79
  20  -2  -4   26.79    2.84
 -20  -2  -4   20.05    2.69
 -20   2  -2   89.28    6.05
 -20   2  -2   94.14    6.15
 -20  -2  -2   99.04    9.41
 -20  -2  -2   93.30    6.07
 -20   2   0    9.88    1.78
 -20   2   0    7.56    1.86
 -20   2   2  101.31    5.69
 -20   2   2  110.08    6.93
 -20  -2   2  110.56    7.01
 -20  -2   4   27.96    3.56
  20   4  -8   77.17    5.24
  20  -4  -8   80.49    5.25
  20   4  -8   74.78    6.56
  20   4  -8   68.40    5.23
  20  -4  -8   65.28    5.92
  20  -4  -8   75.57    6.53
  20   4  -8   70.63    7.69
 -20   4  -6   49.39    6.06
 -20  -4  -6   75.55    8.29
 -20  -4  -6   66.50    7.92
 -20  -4  -6   58.09    5.35
  20   4  -6   71.45    5.93
  20  -4  -6   71.06    5.20
  20   4  -6   68.99    5.40
  20  -4  -6   58.35    5.73
  20   4  -6   69.38    8.39
  20  -4  -6   57.70    8.19
 -20   4  -4  190.19   13.35
 -20  -4  -4  175.29   13.43
  20   4  -4  202.04    9.82
 -20  -4  -4  173.98    9.00
  20  -4  -4  172.82    8.16
 -20  -4  -4  199.20    9.66
 -20   4  -4  198.83   11.88
 -20   4  -2  196.45   10.08
 -20  -4  -2  232.21   13.73
 -20   4  -2  232.99   13.06
 -20   4  -2  214.86   10.28
 -20  -4  -2  206.99    9.99
 -20   4   0  101.33    6.13
 -20   4   0  102.40    6.75
 -20  -4   2  186.10    9.75
 -20   4   2  180.41    9.59
 -20  -4   4  236.12   11.45
  20   6  -8    8.76    2.21
  20  -6  -8    7.59    2.25
  20  -6  -8   11.68    2.50
  20   6  -8    8.12    2.72
  20  -6  -8    6.41    1.53
  20   6  -8   12.25    2.11
 -20   6  -6  979.27   38.03
 -20  -6  -6 1131.93   40.65
  20  -6  -6 1087.62   32.14
  20   6  -6 1026.49   32.53
  20   6  -6 1062.16   33.63
  20   6  -6 1029.26   38.07
  20  -6  -6  998.42   39.08
 -20   6  -6  982.97   35.75
  20   6  -4   55.79    4.86
  20   6  -4   58.10    5.17
 -20  -6  -4   65.06    4.94
 -20  -6  -4   53.72    6.66
 -20   6  -4   62.62    6.74
 -20   6  -4   60.18    4.96
 -20  -6  -4   62.00    5.15
  20  -6  -4   61.82    4.42
 -20  -6  -2 1794.15   56.03
 -20   6  -2 1923.41   55.49
 -20   6  -2 1812.40   53.56
 -20  -6  -2 1811.53   52.93
 -20   6  -2 1883.04   53.34
 -20   6   0   86.88    5.92
 -20   6   0   86.99    6.41
 -20   6   2 1990.91   57.73
 -20  -6   2 2024.02   57.96
 -20   6   4   51.33    4.67
 -20  -6   4   51.80    4.92
  20  -8  -8   18.63    2.96
  20   8  -8   13.78    2.58
  20   8  -8   16.09    2.40
  20   8  -8   12.28    2.80
  20  -8  -6   58.15    5.66
  20  -8  -6   65.43    4.98
 -20  -8  -6   53.20    6.98
 -20   8  -6   61.75    6.34
 -20   8  -6   67.74    8.02
  20   8  -6   48.65    4.97
  20   8  -6   49.15    4.88
  20   8  -6   58.85    6.40
  20  -8  -6   59.63    6.86
 -20  -8  -4    6.35    2.41
 -20   8  -4    4.88    2.01
  20  -8  -4    3.16    1.17
 -20  -8  -4    4.00    1.56
 -20   8  -4    4.28    1.45
 -20   8  -4    3.01    2.16
 -20  -8  -4    5.86    2.23
  20   8  -4    5.12    1.74
  20   8  -4    3.43    1.41
 -20   8  -2  145.65    8.64
 -20  -8  -2  140.54    9.14
 -20   8  -2  146.90    8.76
  20   8  -2  142.76    7.14
 -20   8  -2  155.94    9.29
 -20  -8  -2  134.60    8.35
 -20  -8  -2  140.18    8.36
 -20  -8   0  101.20    7.11
 -20   8   0  118.14    7.44
 -20  -8   2  141.69    8.73
 -20   8   2  156.22    9.28
 -20  -8   4    3.18    1.49
 -20   8   4    2.39    1.22
  20  10  -8   94.60    6.22
  20  10  -8  102.72    6.07
  20 -10  -8  113.04    6.76
  20  10  -6  279.01   13.32
 -20  10  -6  295.38   15.01
 -20  10  -6  299.38   17.30
  20 -10  -6  281.48   13.49
  20  10  -6  314.94   13.34
 -20 -10  -6  321.42   16.85
  20  10  -6  265.15   14.09
  20 -10  -6  267.60   14.73
 -20  10  -4   14.49    3.18
 -20  10  -4   21.98    4.81
  20  10  -4   22.80    3.52
 -20 -10  -4   19.83    3.81
  20  10  -4   17.07    2.63
 -20  10  -4   17.15    2.82
 -20 -10  -4   18.61    3.43
 -20  10  -4   18.32    3.22
  20  10  -2  627.23   19.61
 -20  10  -2  623.79   22.51
  20  10  -2  636.63   21.57
 -20 -10  -2  551.66   21.71
 -20  10  -2  573.80   21.30
 -20 -10  -2  579.56   21.90
 -20 -10  -2  559.29   21.63
 -20  10   0  359.60   15.75
 -20 -10   0  350.89   15.57
 -20  10   0  343.58   15.25
 -20  10   2  611.87   23.32
 -20 -10   2  647.92   23.26
  20  10   2  613.09   20.48
 -20 -10   4   10.35    2.38
 -20  10   4   10.27    2.27
  20 -12  -8   95.80    5.75
  20  12  -8   99.26    5.91
  20  12  -8   90.66    5.55
 -20 -12  -6  100.70    8.62
 -20  12  -6  108.95    9.24
  20  12  -6  106.29    7.01
  20 -12  -6   97.68    6.96
  20  12  -6  102.29    7.34
 -20  12  -6   95.43    7.88
 -20  12  -4  334.62   16.43
 -20  12  -4  312.03   14.62
  20  12  -4  356.91   15.58
 -20  12  -4  348.05   18.23
 -20 -12  -4  318.44   16.96
 -20  12  -4  325.22   14.81
 -20 -12  -4  306.74   14.97
  20  12  -4  354.16   13.88
  20  12  -2    2.33    0.99
 -20 -12  -2    0.72    1.41
 -20 -12  -2    0.72    1.15
 -20 -12  -2    2.76    1.35
 -20  12  -2    2.54    1.36
 -20  12  -2   -0.38    1.72
  20  12  -2    1.55    1.41
 -20 -12   0  925.75   30.86
  20  12   0  949.47   29.27
 -20 -12   0  869.03   29.01
 -20  12   0  892.19   30.59
 -20  12   0  910.86   31.60
 -20 -12   0  819.27   27.86
 -20  12   0  878.79   27.81
 -20  12   2    5.81    2.26
 -20 -12   2    4.18    1.88
  20  12   2    3.49    1.24
 -20 -12   4  323.32   14.76
  20  14  -8    2.96    1.06
  20 -14  -8    1.22    0.87
  20  14  -8    3.27    1.07
 -20  14  -6  183.23   11.13
  20  14  -6  179.52    9.92
  20 -14  -6  171.36    9.06
 -20 -14  -6  174.43   11.01
  20  14  -4    8.29    1.91
 -20  14  -4    7.56    2.63
  20  14  -4    8.87    2.36
 -20 -14  -4   12.72    3.37
 -20  14  -4    8.00    2.73
 -20  14  -4    9.10    2.17
 -20  14  -4    7.97    2.36
  20  14  -2  277.35   13.23
 -20 -14  -2  300.93   14.49
 -20  14  -2  252.24   11.73
 -20 -14  -2  280.35   14.68
 -20  14  -2  240.94   14.20
 -20 -14  -2  283.59   14.20
 -20  14  -2  283.85   14.43
 -20  14  -2  269.69   13.25
 -20  14   0   22.28    4.03
  20  14   0   23.19    3.34
 -20 -14   0   21.06    3.76
 -20 -14   0   25.01    3.69
 -20  14   0   21.55    3.54
 -20 -14   2  275.48   14.26
 -20  14   2  289.60   15.29
  20 -16  -8   26.08    1.95
  20  16  -8   23.36    2.25
 -20 -16  -6   15.75    3.14
 -20  16  -6   12.73    2.64
  20 -16  -6   14.12    2.20
  20  16  -6   18.00    2.91
  20  16  -4   44.69    4.70
 -20  16  -4   49.19    5.46
  20  16  -4   48.30    5.48
 -20  16  -4   56.53    6.14
 -20 -16  -4   49.25    6.00
 -20  16  -2   74.55    6.53
  20  16  -2   80.79    6.77
 -20  16  -2   68.75    6.98
 -20 -16  -2   74.12    7.03
 -20 -16  -2   70.69    7.06
 -20  16  -2   67.72    7.00
 -20 -16   0  184.24   11.70
 -20 -16   0  170.11   10.40
  20  16   0  210.50   11.04
 -20  16   0  175.05   12.13
 -20  16   2   67.15    7.33
 -20 -16   2   70.23    7.07
  20  18  -8   12.82    1.32
 -20  18  -6   18.76    2.74
  20  18  -6   19.95    2.88
 -20 -18  -6   23.76    3.63
 -20  18  -4  402.89   16.86
 -20  18  -4  402.49   18.05
 -20 -18  -4  411.52   19.26
  20  18  -4  402.61   16.07
  20  18  -4  377.66   17.55
 -20  18  -2   75.76    7.17
  20  18  -2   76.47    6.87
 -20  18  -2   62.85    6.18
 -20 -18  -2   75.89    7.41
 -20 -18  -2   85.36    7.74
  20  18  -2   71.93    5.40
 -20  18  -2   70.52    7.41
 -20 -18   0  464.38   20.04
  20  18   0  487.74   19.80
 -20  18   0  494.35   20.33
 -20 -18   0  494.43   20.99
 -20  18   0  481.41   22.31
 -20  18   2   67.68    7.60
 -20  20  -6   32.33    3.09
  20 -20  -6   37.20    3.95
  20  20  -6   39.43    3.63
 -20  20  -4   43.33    4.44
 -20 -20  -4   45.10    5.84
 -20 -20  -4   48.72    5.73
  20  20  -4   34.00    3.84
 -20 -20  -2   28.20    4.71
  20  20  -2   30.73    4.45
 -20 -20  -2   26.97    4.50
 -20  20  -2   28.83    4.14
 -20  20  -2   27.59    4.16
 -20  20  -2   29.15    4.71
 -20 -20   0   68.89    7.01
 -20 -20   0   70.04    6.79
 -20  20   0   89.44    7.33
  20  20   0   73.95    6.79
 -20  20   0   85.04    8.42
 -20  20   2   31.40    5.10
  20  20   4   36.02    4.43
  20 -22  -6  240.39   10.24
  20  22  -6  228.03    9.20
 -20 -22  -4    0.77    1.23
 -20 -22  -4    0.88    1.12
  20  22  -4    2.02    1.11
 -20  22  -4    1.44    1.05
 -20  22  -2  326.68   15.07
 -20 -22  -2  354.72   17.05
 -20 -22  -2  299.75   15.64
 -20  22  -2  309.06   16.39
  20  22  -2  303.63   15.32
 -20 -22   0   11.35    2.80
 -20  22   0    3.23    1.94
 -20 -22   0    9.25    2.61
 -20  22   0    7.53    2.34
  20  22   0   12.10    2.78
 -20  22   2  305.80   16.77
  20  22   4    0.31    1.34
  20 -24  -6    2.48    1.04
 -20 -24  -4    6.79    2.14
  20 -24  -4    7.30    1.94
 -20 -24  -4    6.32    1.97
  20 -24  -2   71.17    5.60
 -20 -24  -2   81.74    7.31
 -20 -24  -2   91.98    7.29
  20  24  -2   81.43    7.12
 -20  24  -2   75.40    5.44
 -20  24  -2   78.73    6.25
 -20 -24   0   20.83    3.45
 -20  24   0   23.69    3.62
 -20 -24   0   25.41    3.69
 -20  24   2   87.91    6.92
  20  24   2   99.24    8.26
 -20  24   6    2.56    1.05
  20 -26  -6   74.54    3.86
  20 -26  -6   64.61    3.57
 -20 -26  -4    4.80    1.77
  20 -26  -4    3.64    1.30
 -20 -26  -2  148.21    8.97
 -20 -26  -2  165.72    9.88
  20  26  -2  147.53    9.16
 -20  26   0  237.73   11.59
  20  26   0  237.21   13.23
 -20  26   2  153.56    8.95
  20  26   2  149.76    9.66
 -20 -28  -4   39.78    3.64
  20 -28  -4   34.08    2.69
 -20 -28  -2   32.77    3.74
  20  28  -2   29.05    3.61
 -20  28   0   38.10    3.88
  20  28   0   45.36    5.00
 -20  28   2   33.92    3.59
  20  28   2   33.77    4.06
 -20  28   4   49.11    3.90
  20  30  -2  154.62    7.69
 -20 -30  -2  160.30    7.52
  20  30   0    0.55    1.39
 -20  30   2  146.89    7.04
  20  30   2  140.41    7.53
  20  32   0   39.71    3.53
  21  -1  -9   30.87    2.72
  21   1  -9   28.06    2.55
  21   1  -9   30.12    4.15
 -21  -1  -7   24.31    3.56
 -21   1  -7   20.56    3.56
  21   1  -7   14.70    2.47
  21  -1  -7   22.71    2.93
  21  -1  -7   16.53    2.95
  21   1  -7   17.72    2.92
 -21  -1  -5   23.58    6.12
  21   1  -5   28.49    3.73
 -21  -1  -5   29.93    4.00
 -21   1  -5   27.31    4.13
 -21  -1  -5   27.25    5.27
  21  -1  -5   27.74    3.14
  21   1  -5   31.20    3.32
 -21  -1  -3   47.09    4.25
 -21   1  -3   48.17    4.29
 -21  -1  -3   44.51    4.37
 -21  -1  -3   37.91    6.80
 -21  -1  -1   56.12    6.36
 -21   1  -1   62.39    4.66
 -21  -1  -1   50.41    4.13
 -21   1  -1   54.50    4.74
 -21  -1  -1   48.88    4.52
 -21   1   1   72.01    5.58
 -21   1   1   68.25    4.57
 -21  -1   3   53.14    4.99
  21   3  -9   34.55    2.80
  21  -3  -9   36.01    4.00
  21   3  -9   32.07    4.34
  21  -3  -7  348.17   16.76
  21  -3  -7  371.21   16.10
 -21   3  -7  311.77   17.74
  21  -3  -7  392.84   14.37
  21   3  -7  361.77   14.26
  21   3  -7  343.83   16.18
 -21   3  -7  348.17   17.07
 -21  -3  -5   26.50    3.59
 -21   3  -5   28.53    4.37
  21   3  -5   32.64    3.99
  21   3  -5   23.90    3.06
  21  -3  -5   30.81    3.26
 -21  -3  -5   24.93    5.73
 -21   3  -5   37.98    6.57
  21   3  -5   28.56    3.59
 -21  -3  -5   34.53    5.63
 -21  -3  -3  301.80   18.52
 -21   3  -3  343.47   18.63
 -21   3  -3  320.11   12.88
 -21  -3  -3  300.80   12.70
 -21  -3  -3  292.58   12.86
 -21  -3  -1  647.28   26.08
 -21  -3  -1  643.79   22.89
 -21   3  -1  687.30   22.84
 -21   3  -1  692.13   23.47
 -21   3   1  672.09   22.34
 -21  -3   1  734.94   24.24
 -21   3   1  699.66   24.03
 -21  -3   3  300.85   13.72
  21   5  -9   18.77    2.06
  21  -5  -9   24.01    3.00
  21  -5  -7   14.96    2.35
  21   5  -7   13.46    2.35
  21   5  -7   14.20    2.89
 -21   5  -7   13.62    3.50
  21   5  -7   15.29    2.73
  21  -5  -7   10.39    2.53
  21  -5  -7   11.97    2.92
  21   5  -5    3.11    1.37
 -21  -5  -5    2.34    1.99
 -21   5  -5    3.71    1.75
  21  -5  -5    3.40    1.23
  21   5  -5    5.45    1.56
  21   5  -5    3.79    1.60
 -21  -5  -5    5.31    2.71
 -21   5  -5    3.00    2.45
 -21  -5  -5    1.74    1.23
 -21   5  -3   46.57    5.90
 -21  -5  -3   46.95    6.41
 -21   5  -3   37.94    4.18
 -21  -5  -3   44.42    4.30
 -21   5  -1   62.23    5.87
 -21  -5  -1   58.21    5.92
 -21   5  -1   58.03    4.95
 -21   5  -1   57.95    5.12
 -21  -5  -1   56.00    4.97
 -21   5   1   70.68    5.18
 -21  -5   1   71.11    5.76
 -21   5   1   68.03    5.65
 -21  -5   3   57.31    5.25
 -21   5   3   46.25    4.78
  21   7  -9   58.24    3.61
  21  -7  -9   67.32    4.53
  21  -7  -7  110.16    8.52
  21   7  -7  115.45    7.04
  21  -7  -7  136.29    7.25
  21   7  -7   87.22    6.95
  21   7  -7  128.43    7.70
  21  -7  -7  118.67    8.09
 -21   7  -7   92.58    9.04
 -21   7  -7  105.45    8.44
  21   7  -5   54.18    6.37
 -21  -7  -5   36.78    5.49
 -21   7  -5   47.20    5.96
  21   7  -5   46.88    4.61
 -21   7  -5   27.43    5.28
 -21  -7  -5   41.80    4.11
  21   7  -5   46.29    4.78
 -21   7  -5   48.24    5.59
 -21  -7  -5   48.96    6.36
  21  -7  -5   39.63    3.81
 -21   7  -3  159.90    9.03
 -21  -7  -3  157.04    9.43
  21   7  -3  163.53    8.25
 -21  -7  -3  143.77   10.32
 -21   7  -3  164.21   10.32
 -21  -7  -3  159.81    9.03
 -21   7  -3  147.44    9.64
 -21   7  -1  323.43   14.63
 -21  -7  -1  337.28   14.39
 -21   7  -1  324.95   14.35
 -21  -7  -1  352.53   15.43
 -21   7  -1  343.11   14.71
 -21  -7   1  371.27   15.95
 -21   7   1  373.91   14.98
 -21   7   1  372.64   15.99
 -21  -7   3  186.39   10.18
 -21   7   3  159.92    9.58
  21   9  -9   81.40    4.21
  21  -9  -9  101.32    5.06
  21   9  -7  455.67   18.31
  21  -9  -7  500.13   19.06
  21  -9  -7  490.89   21.12
  21   9  -7  458.92   17.44
 -21   9  -7  459.78   21.85
  21   9  -7  527.57   18.44
  21   9  -5    8.35    2.69
  21  -9  -5   10.89    2.98
 -21  -9  -5    6.58    2.51
 -21   9  -5   13.49    3.10
  21  -9  -5   11.19    2.13
 -21  -9  -5    5.36    2.44
  21   9  -5   12.18    2.57
  21   9  -5    9.95    2.31
 -21   9  -5   10.54    2.87
 -21   9  -5    9.02    3.43
 -21   9  -3   44.70    4.88
 -21   9  -3   50.46    5.26
 -21  -9  -3   49.59    5.49
 -21  -9  -3   44.04    4.80
 -21  -9  -3   42.27    4.82
  21   9  -3   48.56    4.15
  21   9  -3   47.45    4.78
 -21   9  -1  623.32   22.97
 -21  -9  -1  614.18   22.34
 -21  -9  -1  586.95   21.75
 -21   9  -1  631.74   23.13
 -21  -9  -1  583.98   22.09
 -21   9  -1  618.00   21.71
 -21  -9   1  687.00   24.98
 -21   9   1  687.64   25.24
 -21   9   1  700.00   24.40
 -21   9   3   54.64    5.52
 -21  -9   3   56.94    5.49
  21  11  -9   17.45    1.59
  21 -11  -9   18.41    1.77
 -21  11  -7  224.76   12.96
  21 -11  -7  215.22   10.56
  21  11  -7  211.50   10.00
  21 -11  -7  196.07   12.00
  21 -11  -5  113.55    7.50
 -21  11  -5  108.11    9.95
  21  11  -5  101.67    7.97
  21 -11  -5   90.45    7.89
  21  11  -5  104.03    7.78
  21  11  -5  121.50    7.35
 -21 -11  -5  113.10    9.48
 -21 -11  -3   70.88    6.58
 -21  11  -3   82.34    6.81
  21  11  -3   93.65    5.87
 -21 -11  -3   76.29    6.58
 -21  11  -3   87.89    6.71
 -21 -11  -3   70.96    6.37
 -21  11  -3   74.55    6.73
 -21  11  -3   74.28    7.33
  21  11  -1  457.93   17.51
 -21  11  -1  425.76   18.66
 -21 -11  -1  428.81   18.14
 -21  11  -1  467.56   19.02
 -21 -11  -1  407.09   16.95
 -21  11  -1  453.11   16.98
 -21 -11  -1  424.97   17.57
 -21 -11   1  495.57   20.16
 -21  11   1  466.02   19.19
 -21  11   1  486.57   20.20
  21  11   1  484.43   17.92
 -21  11   3   69.33    6.57
 -21 -11   3   87.35    7.04
 -21  13  -7  245.12   12.62
  21 -13  -7  262.96   11.16
  21  13  -7  245.55   10.83
  21  13  -5  316.61   14.16
 -21  13  -5  317.76   16.70
 -21 -13  -5  296.52   16.13
 -21  13  -5  289.56   15.37
  21  13  -5  298.74   14.61
  21 -13  -5  278.71   12.82
 -21 -13  -5  304.24   15.36
  21  13  -5  324.10   13.32
 -21 -13  -3  317.34   15.72
 -21  13  -3  346.40   16.07
 -21  13  -3  294.12   16.73
 -21 -13  -3  326.21   14.80
 -21  13  -3  325.63   14.50
 -21  13  -3  344.95   16.06
  21  13  -3  378.36   13.71
 -21 -13  -1  437.61   18.19
  21  13  -1  443.63   17.70
 -21  13  -1  434.51   19.19
 -21 -13  -1  422.68   16.84
 -21  13  -1  430.23   16.53
 -21 -13  -1  430.52   18.56
  21  13   1  487.06   18.43
 -21  13   1  510.71   20.23
 -21 -13   1  495.51   20.82
 -21  13   1  486.27   21.23
 -21 -13   3  395.54   17.95
 -21  13   3  433.86   19.30
  21 -15  -7   58.34    4.15
  21  15  -7   55.93    4.32
 -21  15  -7   59.48    4.97
  21  15  -7   62.95    4.84
 -21  15  -5  108.35    8.39
  21  15  -5  122.00    7.89
 -21 -15  -5  103.93    8.55
 -21 -15  -5  107.64    9.07
  21  15  -5   96.23    7.81
 -21  15  -5  126.32    9.20
 -21  15  -3  129.60    9.25
 -21  15  -3  122.74    9.98
 -21 -15  -3  126.73    9.56
 -21  15  -3  135.28    9.74
  21  15  -3  147.56    7.61
 -21 -15  -3  128.54   10.10
 -21 -15  -1    2.61    1.85
 -21 -15  -1    3.17    1.74
 -21  15  -1    1.72    1.17
 -21  15  -1    0.48    2.11
  21  15  -1    2.14    1.51
 -21  15   1    3.13    1.60
 -21  15   1    2.04    2.00
  21  15   1    1.86    1.11
 -21 -15   1    1.83    1.80
 -21  15   3  141.29   10.53
 -21 -15   3  143.71    9.92
  21  17  -7  261.01   10.38
 -21  17  -7  238.87    9.92
  21 -17  -7  249.80   10.77
 -21  17  -5   80.80    6.57
  21  17  -5  103.32    6.96
 -21  17  -5  106.73    8.14
 -21 -17  -5   87.99    7.78
  21  17  -3   16.04    3.27
 -21  17  -3   16.95    3.72
 -21  17  -3   19.76    3.54
 -21 -17  -3   21.97    4.10
 -21 -17  -3   16.67    3.86
  21  17  -3   14.41    2.57
 -21  17  -3    9.38    2.84
 -21 -17  -1  384.36   18.30
 -21  17  -1  399.61   17.08
 -21 -17  -1  399.67   18.27
  21  17  -1  422.67   17.91
 -21  17  -1  361.11   18.98
 -21  17  -1  420.96   18.81
 -21 -17   1  476.11   21.62
 -21  17   1  460.58   22.05
 -21 -17   1  478.00   20.15
  21  17   1  451.05   18.39
 -21  17   1  494.13   20.05
 -21  17   3   22.86    4.66
  21 -19  -7  187.81    8.30
  21  19  -7  178.56    7.66
 -21 -19  -5   55.27    5.69
  21  19  -5   52.44    4.69
 -21  19  -5   55.76    4.90
 -21  19  -3   62.13    6.89
 -21 -19  -3   81.38    7.67
  21  19  -3   70.68    6.74
 -21  19  -3   66.37    6.34
 -21  19  -3   71.01    6.96
 -21 -19  -3   66.20    7.06
  21  19  -3   69.71    5.50
 -21  19  -1  166.23   12.07
  21  19  -1  186.28   11.29
 -21  19  -1  166.25    9.95
 -21 -19  -1  183.41   11.65
 -21  19  -1  178.16   11.17
 -21 -19  -1  169.10   11.45
 -21  19   1  188.25   13.31
 -21 -19   1  209.51   11.95
 -21  19   3   65.62    7.52
  21  21  -5   20.97    2.66
 -21  21  -5   17.57    2.48
 -21  21  -3   63.59    6.06
 -21  21  -3   64.26    5.39
  21  21  -3   57.33    4.72
 -21 -21  -3   63.42    6.57
 -21 -21  -3   67.47    6.92
 -21 -21  -1    4.23    2.06
 -21  21  -1    3.16    1.80
  21  21  -1    4.21    2.03
 -21  21  -1    4.82    2.04
 -21 -21  -1    5.49    2.14
 -21  21   1    8.40    2.77
  21  23  -5  182.05    7.82
  21 -23  -5  183.57    8.91
 -21 -23  -3   41.56    4.95
  21  23  -3   44.90    4.98
 -21 -23  -3   44.29    5.40
 -21  23  -3   40.20    3.93
 -21 -23  -1   80.66    7.32
 -21 -23  -1  101.07    8.04
 -21  23  -1   94.22    7.22
 -21  23   1   99.85    7.47
  21  23   3   47.74    5.36
  21 -25  -5   18.61    2.36
 -21 -25  -3  169.72    9.70
  21 -25  -3  189.01    9.00
  21  25  -3  166.32    9.33
 -21 -25  -3  183.74   10.55
 -21 -25  -1  140.30    8.85
 -21 -25  -1  163.31    9.68
 -21  25  -1  144.87    8.81
  21  25  -1  135.57    9.52
 -21  25   1  151.86    9.08
  21  25   1  165.56   10.90
  21  25   3  180.44    9.97
 -21  25   5   21.78    2.73
  21 -27  -5   11.60    1.44
 -21 -27  -3   12.66    2.40
  21 -27  -3   11.91    1.84
  21  27  -1   86.61    6.86
 -21 -27  -1   92.87    6.44
 -21  27  -1   88.29    6.05
  21  27   1   99.60    7.58
 -21  27   1   81.09    6.02
 -21  27   3   15.04    2.41
  21  27   3    8.26    2.32
 -21 -29  -3   29.29    2.99
  21  29  -1  257.78   11.58
 -21 -29  -1  241.76    9.95
  21  29   1  284.15   12.61
 -21  29   1  259.80   10.95
 -21  29   3   32.29    3.06
  21  31  -1   11.68    1.95
  21  31   1    9.04    1.77
  22   0  -8    0.77    0.78
  22   0  -8   -0.27    0.87
  22   0  -6  295.01   21.66
  22   0  -6  331.04   13.12
 -22   0  -6  302.59   14.78
 -22   0  -6  330.09   17.83
 -22   0  -4   -0.34    1.14
 -22   0  -4    1.76    2.44
 -22   0  -2  600.21   21.02
 -22   0  -2  583.87   26.94
 -22   0   0    0.21    0.62
 -22   0   4   -0.35    0.78
  22   2  -8   20.28    2.78
  22  -2  -8   21.47    3.11
  22  -2  -8   22.34    3.76
  22   2  -8   18.44    3.94
  22   2  -8   20.57    2.50
  22  -2  -8   20.27    2.51
  22   2  -6    4.52    1.48
  22  -2  -6    2.85    1.32
 -22   2  -6    2.58    2.03
 -22  -2  -6    3.11    2.73
  22   2  -6    1.98    1.45
 -22  -2  -6    3.10    1.51
 -22   2  -6    2.60    1.90
  22  -2  -6    0.94    2.62
 -22  -2  -4   82.27   10.32
 -22   2  -4   91.30    7.49
 -22  -2  -4   94.51    6.77
 -22   2  -2  289.78   12.82
 -22   2  -2  295.02   13.20
 -22  -2  -2  305.35   13.23
 -22  -2  -2  321.71   18.23
 -22   2  -2  312.84   13.26
 -22  -2   0  128.33    6.58
 -22   2   0  128.76    7.96
 -22   2   0  127.84    7.11
 -22  -2   2  293.72   13.68
 -22   2   2  311.00   13.83
 -22   2   2  307.57   11.94
 -22   2   4   92.50    7.08
 -22  -2   4  101.18    7.36
  22  -4  -8   20.69    3.37
  22   4  -8   23.73    4.49
  22   4  -8   15.39    2.38
  22  -4  -8   21.46    3.32
  22   4  -8   16.69    2.28
  22  -4  -8   22.10    2.60
  22   4  -8   16.89    3.11
  22   4  -6    4.98    2.79
  22  -4  -6    1.60    2.56
 -22   4  -6    4.78    2.23
 -22  -4  -6    3.15    2.47
 -22   4  -6    3.02    1.89
 -22  -4  -6    6.26    1.81
  22  -4  -6    2.93    1.66
  22   4  -6    2.90    1.55
  22  -4  -6    6.38    1.61
  22   4  -6    3.07    1.33
 -22  -4  -4  633.22   29.08
 -22  -4  -4  617.32   21.87
 -22   4  -4  643.25   25.67
  22  -4  -4  643.85   20.35
  22   4  -4  630.96   22.45
 -22  -4  -4  580.56   21.56
 -22   4  -2  103.13    6.97
 -22  -4  -2   96.81    6.66
 -22   4  -2   89.62    6.59
 -22   4  -2  107.59    8.94
 -22  -4  -2   96.56    8.86
 -22   4   0    1.26    0.90
 -22   4   0    0.32    0.95
 -22   4   2  111.89    6.56
 -22   4   2  102.59    7.32
 -22  -4   2  101.09    7.31
 -22  -4   4  664.65   24.10
  22  -6  -8    4.02    1.57
  22   6  -8    7.23    1.51
  22   6  -8    5.06    1.94
  22  -6  -8    3.20    1.52
  22   6  -8    7.03    2.64
  22   6  -6   74.56    5.56
  22  -6  -6   80.07    5.51
 -22  -6  -6   74.88    8.64
  22   6  -6   74.16    6.01
  22   6  -6   72.05    7.94
  22  -6  -6   78.84    8.68
 -22   6  -6   73.45    7.20
  22  -6  -4    9.38    1.76
 -22  -6  -4    8.17    2.07
  22   6  -4    7.23    1.98
 -22  -6  -4    6.97    2.87
 -22   6  -4    8.21    2.97
  22   6  -4   12.03    2.33
 -22  -6  -4    8.84    1.87
 -22   6  -2  100.83    7.16
 -22  -6  -2  106.61    8.71
 -22   6  -2   99.25    8.02
 -22   6  -2   97.83    7.20
 -22  -6  -2   94.79    6.81
 -22   6   0   69.65    5.45
 -22   6   0   54.34    5.31
 -22   6   2  108.77    6.86
 -22  -6   2  100.53    7.39
 -22   6   2  116.96    7.95
 -22  -6   4    9.30    2.22
  22   8  -8   65.13    5.11
  22   8  -8   62.12    5.65
  22  -8  -8   58.95    4.83
  22   8  -8   57.83    4.10
  22  -8  -6    3.55    1.46
  22   8  -6    2.62    1.30
 -22   8  -6    2.47    1.98
 -22  -8  -6    4.74    2.51
  22  -8  -6    0.36    1.62
  22   8  -6    4.57    1.62
  22   8  -6    4.19    2.11
  22  -8  -6    5.81    2.54
 -22   8  -6    1.31    1.85
 -22   8  -4   16.04    3.35
 -22  -8  -4   11.74    3.11
  22  -8  -4   15.70    2.35
 -22  -8  -4   13.58    2.62
 -22   8  -4   17.91    2.87
 -22   8  -4   14.18    3.97
 -22  -8  -4    9.59    2.85
  22   8  -4   12.75    2.70
  22   8  -4   15.62    2.62
 -22   8  -2  514.27   20.26
 -22  -8  -2  546.22   21.69
 -22   8  -2  536.00   20.68
  22   8  -2  521.66   17.89
 -22   8  -2  513.25   20.76
 -22  -8  -2  539.26   20.42
 -22  -8  -2  518.60   20.05
 -22   8   0   61.09    5.78
 -22   8   0   69.68    5.82
 -22  -8   2  508.34   20.16
 -22   8   2  505.80   20.42
 -22  -8   4   12.69    2.67
 -22   8   4   14.54    2.72
  22  10  -8   17.89    2.20
  22  10  -8   18.15    2.54
  22 -10  -8   17.52    2.48
  22  10  -6  466.67   17.17
  22  10  -6  404.47   16.00
 -22  10  -6  414.86   21.19
  22 -10  -6  431.58   17.47
 -22 -10  -6  440.82   20.70
 -22  10  -6  414.12   18.80
  22  10  -4   31.87    4.18
 -22 -10  -4   25.30    4.53
 -22 -10  -4   29.75    4.46
 -22  10  -4   28.62    4.16
 -22  10  -4   32.46    4.07
 -22  10  -4   30.36    4.60
  22  10  -4   39.22    3.89
 -22  10  -4   27.33    5.23
  22  10  -2 1060.55   30.90
 -22  10  -2 1019.20   35.36
  22  10  -2 1048.37   33.30
 -22 -10  -2 1014.76   33.95
 -22 -10  -2 1026.91   34.05
 -22 -10  -2  997.81   34.19
 -22  10  -2 1015.02   33.37
 -22  10  -2 1059.68   34.67
 -22  10   0   34.23    4.33
 -22  10   0   35.79    3.91
 -22 -10   0   35.09    4.03
 -22  10   0   28.14    4.20
 -22 -10   0   36.11    4.52
 -22 -10   0   34.09    3.95
  22  10   2 1166.08   34.51
 -22  10   2 1127.88   37.98
 -22 -10   2 1116.94   37.37
 -22 -10   4   31.76    4.15
  22  12  -8   51.70    3.56
  22 -12  -8   56.48    3.91
  22  12  -8   52.85    3.96
  22  12  -6  107.00    7.45
 -22  12  -6  109.15    9.20
  22 -12  -6  103.16    6.96
 -22 -12  -6  105.01    8.69
  22  12  -6  113.03    7.10
 -22  12  -6   97.84    7.95
  22  12  -4   28.09    4.06
 -22 -12  -4   38.43    5.44
 -22  12  -4   37.94    4.54
 -22 -12  -4   27.60    4.06
 -22  12  -4   29.09    4.57
 -22 -12  -4   30.81    4.42
  22  12  -4   33.70    3.68
 -22  12  -4   23.38    4.02
 -22  12  -4   33.68    5.34
  22  12  -2  299.09   13.52
 -22  12  -2  286.02   14.39
 -22 -12  -2  301.00   14.33
 -22 -12  -2  253.60   12.84
 -22  12  -2  254.03   12.45
 -22 -12  -2  286.36   14.04
  22  12   0  119.16    7.63
 -22  12   0   99.16    8.27
 -22 -12   0  111.13    8.37
 -22  12   0  110.15    8.28
 -22 -12   0  120.02    7.83
 -22  12   0   98.90    6.73
 -22 -12   0   91.35    6.78
 -22  12   2  295.92   15.47
 -22 -12   2  309.08   15.20
  22  12   2  300.33   12.58
  22  14  -8   43.86    3.31
  22 -14  -8   43.78    2.88
  22  14  -8   36.91    2.69
  22 -14  -6   68.67    5.10
  22  14  -6   74.36    5.90
 -22 -14  -6   61.33    6.22
 -22  14  -6   66.97    6.36
 -22 -14  -4   42.13    4.74
 -22  14  -4   40.30    4.49
  22  14  -4   42.50    4.08
 -22 -14  -4   42.57    5.50
 -22 -14  -4   37.37    5.59
  22  14  -4   51.58    5.59
 -22  14  -4   39.23    5.29
 -22  14  -4   44.88    5.64
  22  14  -2  182.68   10.55
 -22 -14  -2  205.72   11.98
 -22  14  -2  198.19   12.17
 -22  14  -2  181.85    9.84
 -22  14  -2  193.36   11.06
 -22 -14  -2  190.87   11.55
 -22 -14  -2  183.21   11.83
 -22 -14   0    0.70    1.64
 -22  14   0    1.86    1.13
  22  14   0    4.38    1.71
 -22 -14   0    1.77    1.59
 -22  14   0    0.98    1.76
 -22  14   0    2.56    1.60
 -22  14   2  225.42   13.49
 -22 -14   2  187.88   11.86
 -22  16  -6   77.07    6.11
 -22 -16  -6   83.25    6.80
  22  16  -6   79.61    5.93
  22  16  -4  702.48   25.95
 -22  16  -4  674.83   25.57
  22  16  -4  676.08   23.79
 -22  16  -4  703.87   26.57
 -22 -16  -4  644.66   26.35
 -22 -16  -2  355.37   17.11
 -22 -16  -2  363.49   17.64
 -22  16  -2  326.73   17.19
 -22  16  -2  326.76   16.98
 -22  16  -2  339.19   15.90
  22  16  -2  352.70   16.07
 -22  16   0    0.87    1.48
 -22  16   0   -0.54    2.27
  22  16   0    0.73    1.31
 -22 -16   0    0.98    1.83
 -22 -16   0    1.14    1.06
 -22  16   2  385.28   19.61
 -22 -16   2  398.92   18.83
 -22 -18  -6    9.38    2.30
 -22  18  -6    9.68    1.95
  22  18  -6   12.17    2.21
 -22 -18  -4  105.41    8.76
 -22  18  -4   96.89    7.91
  22  18  -4   98.06    6.70
 -22  18  -4  111.00    7.68
 -22 -18  -2    1.97    2.02
  22  18  -2    8.65    2.47
 -22  18  -2    4.59    2.52
 -22  18  -2    9.89    2.72
  22  18  -2    4.89    1.55
 -22  18  -2    8.57    2.42
 -22 -18  -2    8.08    2.75
 -22 -18   0   64.30    6.76
  22  18   0   60.01    5.95
 -22 -18   0   55.58    5.83
 -22  18   0   54.01    6.84
 -22  18   2    5.70    2.82
 -22  18   2    4.31    1.72
 -22  20  -6   29.36    2.83
  22 -20  -6   29.13    3.38
  22  20  -6   32.69    3.10
 -22  20  -4  211.14   10.51
 -22 -20  -4  243.33   13.32
 -22 -20  -4  208.01   12.22
  22  20  -4  202.18    9.83
 -22 -20  -2  271.81   15.00
 -22 -20  -2  297.82   15.43
 -22  20  -2  247.97   14.83
  22  20  -2  267.80   14.21
 -22  20  -2  273.37   14.22
 -22  20  -2  273.28   13.46
 -22 -20   0   72.45    7.10
 -22 -20   0   66.55    6.40
 -22  20   0   72.00    6.61
  22  20   0   62.92    6.22
 -22  20   0   69.75    7.84
 -22  20   2  303.52   16.96
 -22  20   2  286.42   14.13
  22  20   4  219.14   11.31
  22  22  -6   86.61    4.69
  22 -22  -6  102.61    5.66
 -22 -22  -4    5.24    1.99
 -22  22  -4    3.93    1.41
  22  22  -4    3.80    1.20
 -22 -22  -4    3.58    1.72
 -22  22  -2  218.12   11.90
 -22 -22  -2  243.95   13.49
 -22 -22  -2  224.76   12.91
 -22  22   0  194.48   10.96
 -22  22   0  180.16   12.29
 -22 -22   0  169.35   10.36
 -22 -22   0  176.16   11.00
  22  22   4    5.57    1.61
 -22  22   6  117.55    6.56
  22 -24  -6   35.11    2.78
 -22 -24  -4   20.53    3.13
  22 -24  -4   27.21    3.18
 -22 -24  -4   33.42    4.11
 -22 -24  -2  111.52    8.31
  22  24  -2  106.74    8.15
 -22  24  -2  109.91    7.46
  22 -24  -2  118.94    7.02
 -22  24  -2  107.42    6.60
 -22 -24  -2  121.72    8.34
 -22 -24   0  298.01   13.81
 -22  24   0  317.90   14.44
  22  24   2  121.28    8.97
 -22  24   4   40.44    4.18
  22 -26  -4   28.71    2.80
 -22 -26  -4   29.78    3.44
 -22 -26  -2  350.97   14.80
  22  26  -2  335.92   14.93
  22  26   0  122.04    8.65
 -22  26   0  101.17    6.97
  22  26   2  398.31   16.74
 -22  26   2  377.73   15.47
  22 -28  -4   90.09    4.04
  22  28  -2   43.02    4.20
 -22 -28  -2   51.87    4.27
 -22  28   0  227.62   10.31
  22  28   0  249.03   12.03
 -22  28   2   45.43    4.03
  22  28   2   44.76    4.47
  22  30   0   46.48    4.19
  23   1  -9    7.48    2.12
  23   1  -9   10.46    1.42
  23  -1  -7  309.60   12.04
  23   1  -7  288.17   11.79
 -23   1  -7  307.04   14.39
  23  -1  -7  273.27   13.10
 -23  -1  -5   58.11    9.30
 -23  -1  -5   72.76    8.62
 -23  -1  -5   81.71    6.66
 -23   1  -5   80.45    6.93
  23   1  -5   86.36    6.57
  23  -1  -5   81.02    5.38
  23   1  -5   77.89    5.29
 -23  -1  -3  386.60   15.78
 -23  -1  -3  381.46   15.47
 -23   1  -3  370.47   15.25
 -23  -1  -3  386.59   22.65
 -23  -1  -1  375.99   18.59
 -23   1  -1  368.49   14.50
 -23  -1  -1  359.29   15.21
 -23   1   1  423.16   15.42
 -23  -1   1  445.93   17.67
 -23  -1   3  444.29   18.43
  23   3  -9   65.40    3.67
  23  -3  -9   72.99    5.10
  23   3  -9   71.12    5.49
  23  -3  -7   79.74    6.96
  23  -3  -7   75.29    6.32
 -23   3  -7   66.68    7.33
  23   3  -7   85.56    5.51
  23  -3  -7   82.38    5.40
  23   3  -7   75.48    6.64
 -23   3  -7   92.10    7.60
  23   3  -5   44.72    4.69
  23  -3  -5   48.38    4.06
  23   3  -5   47.10    4.10
  23   3  -5   55.80    5.23
 -23  -3  -5   62.11    7.78
 -23  -3  -5   46.16    4.71
 -23   3  -5   45.96    5.64
 -23   3  -5   51.88    7.79
 -23  -3  -5   50.03    8.07
 -23   3  -3  214.16   14.56
 -23  -3  -3  184.46   14.31
 -23  -3  -3  185.45    9.93
 -23   3  -3  176.03    9.55
 -23  -3  -3  197.21    9.74
 -23   3  -1  325.26   13.71
 -23  -3  -1  314.05   14.01
 -23   3  -1  298.57   13.96
 -23  -3  -1  325.19   16.66
 -23   3  -1  358.08   16.83
 -23   3   1  345.11   15.05
 -23  -3   1  338.38   14.94
 -23   3   1  332.82   13.34
 -23  -3   3  231.05   12.07
  23  -5  -9    2.21    1.05
  23   5  -9    3.33    0.82
  23  -5  -7   41.94    4.87
  23  -5  -7   48.11    5.11
  23   5  -7   39.53    3.71
  23  -5  -7   41.18    3.79
  23   5  -7   32.28    4.27
 -23   5  -7   39.94    5.27
  23   5  -7   43.46    4.26
 -23  -5  -5  171.36    9.16
 -23   5  -5  159.23   11.56
  23   5  -5  163.34    9.36
 -23  -5  -5  150.48   12.67
 -23   5  -5  169.55   12.64
  23   5  -5  138.19    8.82
 -23  -5  -5  152.76   12.05
 -23   5  -5  152.55   10.35
  23   5  -5  147.60    7.92
  23  -5  -5  166.98    8.16
 -23   5  -3  348.72   15.25
 -23   5  -3  346.79   14.70
 -23  -5  -3  359.54   14.16
 -23  -5  -3  351.75   15.17
 -23  -5  -3  394.31   20.09
 -23   5  -1   15.25    2.75
 -23   5  -1   11.83    2.65
 -23  -5  -1   16.53    2.84
 -23  -5  -1   19.30    3.67
 -23   5  -1   16.76    3.22
 -23  -5   1    7.57    2.04
 -23   5   1   10.97    2.16
 -23   5   1    8.07    2.26
 -23   5   3  432.35   18.04
 -23  -5   3  458.42   18.63
 -23   5   3  430.08   16.58
  23   7  -9   58.28    3.11
  23  -7  -9   71.32    4.14
  23   7  -7  157.63    9.29
  23   7  -7  176.54    9.05
 -23   7  -7  175.25   11.83
  23   7  -7  172.43    8.35
  23  -7  -7  165.69    9.59
 -23   7  -7  176.18   10.79
  23  -7  -7  171.06   10.62
  23   7  -5  161.43    9.02
 -23  -7  -5  150.39    8.14
 -23  -7  -5  139.79   11.08
 -23   7  -5  151.50   10.86
  23   7  -5  128.36    8.61
  23   7  -5  136.52    7.61
  23  -7  -5  157.44    8.09
 -23  -7  -5  151.17   11.57
 -23   7  -5  141.97    9.93
 -23   7  -3  317.08   14.35
 -23  -7  -3  319.40   16.62
 -23   7  -3  310.97   15.63
 -23   7  -3  294.62   14.95
  23   7  -3  306.50   12.84
 -23  -7  -3  317.29   14.34
 -23   7  -1  487.13   20.03
 -23   7  -1  526.54   20.10
 -23  -7  -1  498.64   19.72
 -23  -7  -1  500.36   20.78
 -23   7  -1  516.13   20.28
 -23   7   1  561.80   20.55
 -23  -7   1  559.15   21.49
 -23   7   1  534.51   21.46
 -23  -7   3  318.76   15.08
 -23   7   3  321.18   15.03
  23  -9  -9   25.72    2.12
  23   9  -7  135.54    8.11
  23  -9  -7  141.26    8.38
  23  -9  -7  148.57    9.89
  23   9  -7  144.27    7.41
 -23   9  -7  123.15    9.81
  23   9  -7  153.87    8.13
 -23  -9  -5  128.19    9.82
 -23   9  -5  123.78    9.23
 -23   9  -5  148.40   10.20
 -23   9  -5  134.41   11.45
  23   9  -5  130.84    9.70
  23  -9  -5  145.96   10.75
  23   9  -5  160.17    8.67
 -23  -9  -5  150.17   11.25
  23   9  -5  146.76    9.19
  23   9  -3   60.42    5.61
 -23  -9  -3   67.05    6.12
 -23  -9  -3   52.98    6.02
 -23   9  -3   53.89    5.69
 -23   9  -3   63.04    5.82
 -23  -9  -3   55.05    5.49
  23   9  -3   66.54    4.99
 -23   9  -3   57.68    6.35
 -23   9  -1  540.05   21.52
 -23   9  -1  537.39   21.54
 -23  -9  -1  543.80   21.08
 -23  -9  -1  525.91   21.12
 -23   9  -1  556.79   20.77
 -23  -9   1  628.74   23.37
 -23   9   1  572.11   23.35
 -23   9   1  589.99   22.26
 -23  -9   3   61.55    6.05
 -23   9   3   50.49    5.57
  23 -11  -7   15.66    2.59
  23  11  -7   14.26    2.17
 -23  11  -7   19.94    3.67
  23 -11  -7   19.27    3.39
  23 -11  -5   14.38    2.64
  23  11  -5   16.08    3.08
  23  11  -5   14.31    3.01
  23 -11  -5   11.38    2.83
  23  11  -5   17.23    2.75
 -23  11  -5   18.28    4.24
 -23 -11  -5   13.08    3.53
 -23  11  -3   36.84    4.84
 -23 -11  -3   35.26    4.63
 -23  11  -3   29.58    4.43
 -23  11  -3   35.20    4.40
 -23 -11  -3   36.43    4.71
 -23 -11  -3   39.93    4.84
  23  11  -3   40.62    3.76
  23  11  -1   33.22    4.03
 -23  11  -1   34.79    4.77
 -23 -11  -1   30.26    4.30
 -23  11  -1   36.96    4.93
 -23 -11  -1   28.98    3.89
 -23  11  -1   37.98    4.27
 -23 -11  -1   33.15    4.25
 -23 -11   1   35.62    4.77
 -23  11   1   36.48    4.60
  23  11   1   33.91    3.92
 -23  11   1   32.45    4.83
 -23  11   3   51.22    5.81
 -23 -11   3   55.66    5.87
  23 -13  -7  243.24   10.16
  23  13  -7  230.64    9.66
 -23  13  -7  259.86   12.23
 -23  13  -5   70.46    7.27
  23 -13  -5   71.47    5.47
  23  13  -5   71.82    5.99
 -23  13  -5   64.20    6.57
 -23 -13  -5   63.48    6.91
  23  13  -5   61.78    5.08
 -23 -13  -3   99.96    8.14
 -23  13  -3   94.49    8.03
 -23  13  -3   97.27    9.02
 -23  13  -3  103.64    8.11
 -23 -13  -3  104.63    7.63
 -23  13  -3   92.53    7.03
  23  13  -3   98.68    6.10
 -23 -13  -1  242.95   13.29
 -23 -13  -1  256.54   12.96
 -23  13  -1  237.92   13.75
  23  13  -1  250.62   12.56
 -23 -13  -1  228.54   11.77
 -23  13  -1  254.05   11.89
 -23  13  -1  249.66   13.99
 -23 -13   1  266.36   14.15
 -23  13   1  236.00   13.08
  23  13   1  264.75   12.22
 -23  13   1  251.04   11.56
 -23 -13   1  239.67   11.65
 -23  13   1  268.71   14.81
 -23 -13   3  105.58    8.34
 -23  13   3   97.98    8.49
  23  15  -7   32.69    2.80
 -23  15  -7   30.73    3.32
  23  15  -7   33.94    3.36
  23 -15  -7   28.98    2.57
 -23  15  -5    4.06    1.95
  23  15  -5    5.04    1.89
 -23 -15  -5    6.06    2.42
 -23  15  -5    8.55    2.70
 -23  15  -3   28.51    5.00
 -23 -15  -3   32.89    5.09
 -23 -15  -3   29.99    4.55
 -23  15  -3   28.66    4.28
 -23  15  -3   27.42    4.48
 -23  15  -1    3.06    2.31
  23  15  -1    5.26    1.95
 -23  15  -1    4.35    1.88
 -23 -15  -1    1.23    1.54
 -23 -15  -1    6.44    2.27
 -23  15   1    9.23    2.61
 -23  15   1    4.33    2.46
  23  15   1    8.18    2.17
 -23 -15   1    7.27    2.58
 -23 -15   3   35.38    4.88
 -23  15   3   37.17    5.59
  23  17  -7  103.82    5.60
  23 -17  -7   94.59    5.76
 -23  17  -5   55.47    5.25
 -23  17  -5   58.35    5.86
 -23 -17  -5   53.02    5.89
  23  17  -5   55.10    4.89
  23  17  -3   82.29    7.15
 -23  17  -3   76.23    7.71
 -23 -17  -3   77.81    7.88
 -23  17  -3   85.32    7.40
 -23  17  -3   77.95    7.75
  23  17  -3   87.04    6.15
 -23 -17  -3   89.16    8.05
 -23 -17  -1   88.79    7.84
 -23  17  -1   88.46    8.71
  23  17  -1   90.73    7.49
 -23 -17  -1   95.33    8.33
 -23  17  -1   83.68    6.93
 -23 -17   1  118.46    9.78
 -23  17   1  118.11    8.76
 -23 -17   1  105.88    8.52
  23  17   1  111.59    7.80
 -23  17   1  126.38   10.68
 -23  17   3   78.36    8.23
 -23  17   7  108.06    6.08
  23  19  -7  162.46    6.74
  23 -19  -7  150.86    7.05
 -23 -19  -5  118.60    8.29
  23  19  -5  126.44    7.16
 -23  19  -5  117.04    7.13
  23  19  -3  229.19   10.64
 -23  19  -3  235.72   12.50
 -23 -19  -3  229.96   13.63
 -23 -19  -3  237.09   13.84
 -23  19  -3  226.93   11.74
 -23  19  -3  231.83   13.05
 -23  19  -1  306.10   14.44
 -23  19  -1  325.00   16.06
 -23 -19  -1  325.88   16.11
 -23 -19  -1  326.03   16.59
  23  19  -1  324.33   15.76
 -23  19  -1  298.29   17.10
 -23  19   1  325.11   18.20
 -23 -19   1  309.47   15.64
 -23  19   1  354.72   16.21
 -23  21  -5   13.20    2.09
  23  21  -5   13.09    2.02
 -23  21  -3    5.83    2.07
 -23  21  -3    7.25    1.98
 -23 -21  -3    8.47    2.82
 -23 -21  -3    7.75    2.49
  23  21  -3    6.32    1.61
 -23 -21  -1   43.88    5.59
 -23 -21  -1   36.31    4.91
 -23  21  -1   31.63    4.48
 -23  21   1   36.10    5.52
 -23  21   3    9.61    2.50
 -23  21   5   18.94    2.89
  23 -23  -5   66.48    4.60
  23  23  -5   56.81    3.58
 -23 -23  -3  146.09    9.47
 -23  23  -3  128.39    7.30
  23  23  -3  157.96    8.98
 -23 -23  -3  124.75    8.54
 -23 -23  -1  200.17   11.41
 -23  23  -1  190.90   10.86
 -23 -23  -1  208.24   11.80
 -23  23   1  169.88   10.02
 -23  23   3  147.27    8.84
  23  23   3  133.54    8.80
 -23  23   5   79.33    5.55
  23 -25  -5    4.74    1.11
 -23 -25  -3    4.10    1.72
  23 -25  -3    4.32    1.36
 -23 -25  -1   61.66    5.38
  23  25  -1   44.89    5.18
 -23  25  -1   49.53    4.79
 -23 -25  -1   50.62    4.88
  23  25   1   57.56    6.10
 -23  25   1   49.91    4.87
  23  25   3    3.98    1.76
 -23  25   5    5.75    1.42
  23 -27  -3    7.32    1.29
 -23  27  -1   13.81    2.39
  23  27  -1   20.17    3.27
  23  27   1   27.61    3.88
 -23  27   1   23.39    3.06
 -23  27   3   10.62    1.98
  23  27   3    7.12    1.67
  23  29  -1   71.77    5.29
 -23  29   1   80.72    5.03
  23  29   1   75.28    5.61
  24   0  -8   44.00    4.08
  24   0  -8   46.44    3.47
 -24   0  -6   -0.56    1.56
  24   0  -6   -0.99    2.75
  24   0  -6   -0.34    1.14
  24   0  -6    0.44    0.75
 -24   0  -6    0.37    1.33
 -24   0  -4  820.93   38.87
 -24   0  -4  934.80   30.81
 -24   0  -2    1.34    2.01
 -24   0  -2    1.26    1.08
 -24   0   0  333.57   13.18
 -24   0   2    4.40    1.72
 -24   0   4 1150.14   37.67
  24  -2  -8  157.09    9.49
  24   2  -8  180.95   11.19
  24  -2  -8  177.25    7.65
  24   2  -8  167.92    7.32
  24  -2  -8  165.42    8.80
  24   2  -8  150.77    8.01
  24   2  -6    7.83    2.13
  24   2  -6    4.65    1.43
  24  -2  -6    3.75    1.33
  24   2  -6    9.72    4.00
  24  -2  -6    9.43    4.00
 -24  -2  -6    1.84    2.87
 -24   2  -6   10.74    3.07
 -24   2  -6    5.46    2.18
 -24  -2  -6    7.30    2.06
 -24  -2  -4   76.18    9.94
 -24  -2  -4   86.93    6.55
 -24   2  -4   81.27    7.17
 -24   2  -2   71.02    5.81
 -24  -2  -2   65.60    5.73
 -24  -2  -2   71.82    8.38
 -24  -2   0  455.31   16.11
 -24   2   0  461.49   17.00
 -24   2   0  457.05   18.46
 -24  -2   2   69.20    6.22
 -24   2   4  106.20    8.05
 -24  -2   4  117.01    8.37
  24  -4  -8   93.42    6.53
  24   4  -8   86.52    7.66
  24  -4  -8   83.26    6.26
  24   4  -8   85.88    4.81
  24   4  -6  473.66   16.79
  24  -4  -6  475.54   16.81
 -24   4  -6  449.29   20.69
  24   4  -6  486.93   18.58
 -24   4  -6  474.47   21.01
 -24  -4  -6  465.67   18.04
 -24   4  -4   89.90    9.61
 -24  -4  -4   77.57    9.48
 -24   4  -4   87.85    7.97
 -24  -4  -4   76.48    6.01
  24   4  -4   83.74    6.27
 -24   4  -2  812.03   28.24
 -24   4  -2  824.94   28.43
 -24  -4  -2  802.37   28.08
 -24  -4  -2  841.31   33.11
 -24   4   0  386.27   15.50
 -24   4   0  389.36   16.87
 -24   4   2  916.99   29.47
 -24   4   2  950.76   32.08
 -24  -4   2  969.93   32.29
 -24  -4   4   93.58    7.40
  24   6  -8  117.70    8.38
  24  -6  -8  121.11    7.01
  24   6  -8  112.82    6.99
  24  -6  -8  112.06    7.31
  24   6  -8  102.57    5.32
  24  -6  -6  191.48    8.93
  24   6  -6  159.36    8.21
 -24   6  -6  155.43   10.63
  24   6  -6  173.12    9.52
 -24   6  -4  235.13   14.39
 -24  -6  -4  204.48   14.42
  24   6  -4  239.85   11.39
  24   6  -4  229.40   11.90
 -24  -6  -4  229.12   10.59
 -24   6  -4  228.12   14.49
 -24   6  -2  574.59   22.03
 -24  -6  -2  531.81   21.30
 -24  -6  -2  561.93   24.23
 -24   6  -2  608.93   23.87
 -24   6  -2  562.48   21.80
 -24   6   0  114.09    8.30
 -24   6   0  117.81    7.63
 -24   6   2  574.19   23.04
 -24   6   2  616.89   21.74
 -24  -6   2  632.54   23.66
 -24   6   4  274.99   12.33
 -24  -6   4  238.65   12.77
  24   8  -8  109.73    6.51
  24   8  -8  122.29    7.50
  24  -8  -8  124.82    6.70
  24   8  -8  109.15    5.33
  24  -8  -6   17.62    3.16
 -24   8  -6   18.72    3.74
  24   8  -6   18.87    2.59
  24   8  -6   20.41    3.01
 -24   8  -6   18.45    4.06
 -24   8  -4   44.94    5.58
  24   8  -4   34.26    4.34
 -24  -8  -4   34.26    5.12
 -24  -8  -4   32.92    5.09
  24   8  -4   32.97    3.74
  24   8  -2    9.11    1.79
 -24  -8  -2    5.06    1.84
 -24   8  -2    9.91    2.45
 -24   8  -2    8.51    2.48
 -24  -8  -2    9.28    2.70
 -24   8  -2    7.84    2.48
 -24   8   0  164.34   10.25
 -24   8   0  169.39    9.88
 -24   8   0  162.21    9.48
 -24  -8   0  149.49    9.53
 -24   8   2   17.91    3.10
 -24   8   2   12.31    2.89
 -24  -8   2   16.34    3.18
 -24  -8   4   41.35    4.98
  24  10  -8   90.20    4.45
  24  10  -8   92.45    5.44
  24 -10  -8   93.20    5.26
  24  10  -6   65.56    5.72
  24  10  -6   78.70    5.77
 -24  10  -6   72.07    7.71
  24  10  -6   69.31    4.99
  24 -10  -6   66.90    5.74
 -24 -10  -6   72.18    7.48
 -24  10  -6   75.07    6.73
 -24  10  -4   11.19    2.97
 -24  10  -4   12.22    3.67
 -24 -10  -4    9.25    3.04
  24  10  -4   12.47    2.79
 -24 -10  -4    7.63    2.55
 -24  10  -4    8.84    2.46
 -24  10  -4    9.00    2.25
  24  10  -4    9.86    2.15
  24  10  -2  193.53    8.93
 -24  10  -2  207.06   11.84
  24  10  -2  202.61   10.89
 -24  10  -2  190.86   11.99
 -24 -10  -2  197.19   11.34
 -24 -10  -2  215.42   11.90
 -24  10  -2  204.96   11.30
 -24 -10   0  261.40   12.81
 -24  10   0  254.93   12.26
 -24  10   0  260.08   14.14
 -24  10   0  267.41   13.68
 -24  10   2  193.78   12.01
 -24 -10   2  192.49   11.64
 -24  10   2  217.36   11.59
  24  10   2  207.04    9.92
 -24 -10   4   14.84    3.06
  24 -12  -8   39.01    2.86
  24  12  -8   40.54    3.17
  24  12  -8   35.20    2.28
  24  12  -6  105.17    6.32
 -24 -12  -6  121.49    9.06
  24 -12  -6  112.73    7.08
 -24  12  -6  134.00    9.04
  24  12  -6  123.74    7.88
 -24  12  -6  143.47   10.03
  24  12  -6  128.62    7.38
 -24  12  -4  329.20   17.49
  24  12  -4  331.52   13.15
 -24 -12  -4  277.05   14.46
 -24  12  -4  275.12   13.97
  24  12  -4  322.92   15.27
 -24 -12  -4  305.74   16.71
 -24  12  -4  313.98   15.87
 -24  12  -2  122.24    9.33
 -24 -12  -2  125.86    8.95
 -24 -12  -2  132.01    9.26
  24  12  -2  131.12    8.69
 -24  12  -2  133.80    8.45
 -24 -12  -2  119.94    8.45
 -24  12  -2  118.09    9.50
 -24  12   0  133.45    9.47
 -24 -12   0  108.89    8.84
  24  12   0  140.37    8.70
 -24  12   0  136.45    8.25
 -24 -12   0  134.86    8.54
 -24  12   0  129.17    9.73
 -24  12   2  120.35    9.53
 -24 -12   2  126.39    9.36
 -24  12   2  124.33    8.80
 -24  14  -6    9.16    2.39
  24  14  -6   10.28    2.32
  24 -14  -6    7.46    1.71
 -24 -14  -6    9.66    2.54
 -24  14  -4   38.53    5.17
 -24  14  -4   44.77    5.71
  24  14  -4   36.92    4.83
 -24 -14  -4   38.82    5.20
  24  14  -4   39.38    3.84
 -24 -14  -4   39.18    4.55
 -24  14  -4   41.27    4.50
 -24 -14  -4   44.19    6.00
 -24 -14  -2    5.55    2.17
  24  14  -2    8.32    2.23
 -24 -14  -2    7.13    2.32
 -24 -14  -2    7.25    2.69
 -24  14  -2    7.41    2.26
 -24  14  -2    7.27    2.03
 -24  14  -2    9.09    2.66
 -24 -14   0   35.13    5.16
 -24  14   0   36.69    4.31
 -24  14   0   39.66    5.18
  24  14   0   36.32    4.45
 -24  14   0   28.67    3.65
 -24  14   0   36.17    5.38
 -24  14   2    7.42    2.56
 -24  14   2   10.26    2.60
 -24 -14   2   15.48    3.41
 -24  16  -6  153.49    8.63
  24  16  -6  158.97    8.40
 -24 -16  -6  156.29    9.29
 -24  16  -4  246.57   13.12
  24  16  -4  258.37   11.98
 -24  16  -4  251.86   13.53
 -24 -16  -4  255.37   14.24
 -24 -16  -2  176.72   11.25
  24  16  -2  174.89   10.68
 -24 -16  -2  168.16   11.54
 -24  16  -2  158.85   11.46
 -24  16  -2  176.56   10.67
 -24  16  -2  168.80   11.78
 -24 -16   0    0.51    1.28
  24  16   0    0.38    1.13
 -24  16   0   -0.46    1.27
 -24  16   0    3.93    2.38
 -24 -16   0    1.53    1.15
 -24  16   2  194.54   11.35
 -24 -16   2  177.36   11.91
 -24  16   2  178.96   12.76
 -24  16   6  199.02   10.10
 -24 -18  -6   35.88    4.05
  24  18  -6   40.06    3.60
 -24  18  -6   37.56    3.51
 -24 -18  -4   37.11    5.00
 -24  18  -4   27.90    4.00
  24  18  -4   34.65    3.79
 -24  18  -4   29.63    3.92
  24  18  -2   59.86    6.20
 -24 -18  -2   72.04    7.31
 -24 -18  -2   73.20    7.20
 -24  18  -2   60.27    6.60
 -24  18  -2   70.56    6.46
 -24  18  -2   59.07    7.32
  24  18  -2   69.10    5.21
 -24  18   0   91.67    9.06
 -24 -18   0   89.48    7.44
  24  18   0  100.48    7.86
 -24 -18   0  101.18    8.43
 -24  18   2   71.84    8.24
 -24  18   2   91.49    7.44
 -24  18   6   44.42    4.18
  24  20  -6   66.31    4.19
 -24  20  -6   62.63    3.96
  24 -20  -6   66.14    4.70
 -24  20  -4   97.18    6.70
 -24 -20  -4  110.15    8.32
 -24 -20  -4  116.02    8.63
  24  20  -4  107.12    6.31
 -24  20  -2  204.98   11.19
 -24 -20  -2  203.62   12.59
 -24  20  -2  201.25   11.93
 -24 -20  -2  220.54   12.80
 -24 -20   0    3.63    1.92
  24  20   0    1.93    1.38
 -24  20   0   -0.56    2.46
 -24  20   2  198.65   11.37
  24  20   4  119.49    7.68
 -24  20   4  117.53    7.98
 -24  20   6   85.62    5.51
  24 -22  -6    7.14    1.40
 -24 -22  -4   33.48    4.12
 -24 -22  -4   40.83    4.76
 -24  22  -4   41.32    3.70
  24  22  -4   39.44    3.29
 -24 -22  -2   26.88    4.19
 -24 -22  -2   28.85    4.36
 -24  22  -2   27.58    3.89
 -24 -22   0  400.01   17.53
 -24  22   0  380.22   17.07
 -24  22   2   38.22    4.58
 -24  22   4   44.22    4.50
  24 -24  -6   27.20    2.11
  24 -24  -4   83.48    5.26
 -24 -24  -4   85.24    6.00
  24  24  -2   24.22    3.69
 -24 -24  -2   27.83    3.89
 -24  24  -2   23.79    3.29
  24 -24  -2   26.61    3.00
 -24 -24  -2   25.61    3.67
 -24  24  -2   28.04    3.14
 -24  24   0   33.35    4.08
 -24 -24   0   27.26    3.59
  24  24   2   34.10    4.47
 -24  24   4  107.37    6.71
  24 -26  -4    6.23    1.21
 -24 -26  -2   98.41    6.37
  24  26  -2   89.84    6.40
  24  26   0  204.19   11.19
 -24  26   0  214.12   10.35
  24  26   2  101.18    7.14
 -24  26   2  106.34    6.76
 -24  26   4   12.32    1.98
  24  28  -2   -1.01    1.48
  24  28   0  105.80    6.87
 -24  28   0   90.33    5.62
 -24  28   2    0.81    0.76
  24  28   2   -0.89    1.51
  24  30   0   40.40    3.57
  25   1  -9   57.23    4.38
  25   1  -7   70.58    4.58
  25  -1  -7   63.53    4.47
 -25   1  -7   69.23    5.98
 -25  -1  -5   25.56    6.74
 -25  -1  -5   32.82    5.87
 -25  -1  -5   37.26    4.46
 -25   1  -5   29.14    4.13
  25   1  -5   24.14    3.64
  25   1  -5   27.81    3.76
 -25  -1  -3  103.65   11.21
 -25  -1  -3   92.00    6.94
 -25   1  -3   97.63    6.98
 -25  -1  -3  101.70    7.15
 -25  -1  -1  272.88   16.00
 -25   1  -1  286.53   12.56
 -25  -1  -1  283.17   13.59
 -25   1  -1  280.51   13.46
 -25   1   1  315.73   12.67
 -25  -1   1  302.87   14.61
 -25   1   3  124.75    8.78
 -25  -1   3  118.75    8.69
  25  -3  -9   55.69    3.85
  25   3  -9   54.02    4.06
  25   3  -7  250.88   12.80
 -25   3  -7  260.00   13.27
  25   3  -7  248.91   10.21
  25  -3  -7  289.92   10.96
  25  -3  -7  252.07   12.90
  25   3  -7  257.33   11.69
  25  -3  -7  265.13   12.54
 -25  -3  -5  432.73   17.62
 -25   3  -5  471.29   20.33
  25   3  -5  484.65   18.65
 -25  -3  -5  447.19   25.36
 -25   3  -5  508.61   25.74
  25  -3  -5  456.08   16.01
 -25  -3  -5  474.44   23.42
  25   3  -5  407.29   17.61
 -25   3  -5  438.68   19.82
 -25  -3  -3  855.04   28.03
 -25  -3  -3  815.13   28.69
 -25   3  -3  844.44   28.64
 -25  -3  -3  900.39   36.96
 -25   3  -1  588.93   22.92
 -25   3  -1  679.21   26.43
 -25  -3  -1  648.73   26.55
 -25   3  -1  627.06   22.21
 -25  -3  -1  555.55   22.27
 -25   3   1  629.89   21.97
 -25   3   1  637.73   24.19
 -25  -3   1  671.57   24.46
 -25  -3   3  925.38   32.19
  25  -5  -9   52.00    3.40
  25   5  -7   40.22    3.91
  25  -5  -7   29.51    3.88
  25  -5  -7   33.14    4.26
 -25   5  -7   36.22    4.85
 -25   5  -7   33.87    4.69
  25   5  -7   33.21    3.07
  25   5  -7   32.09    4.00
  25  -5  -5   54.24    4.37
 -25  -5  -5   57.15    7.29
 -25  -5  -5   57.18    4.97
 -25   5  -5   51.43    6.34
 -25   5  -5   44.28    5.67
  25   5  -5   51.28    5.18
 -25  -5  -5   48.27    7.17
 -25   5  -5   56.42    7.29
  25   5  -5   62.35    5.50
 -25   5  -3  236.45   11.69
 -25  -5  -3  240.96   15.47
 -25   5  -3  239.60   14.77
 -25  -5  -3  217.24   10.34
  25   5  -3  219.45   10.60
 -25  -5  -3  235.17   11.93
 -25   5  -1   19.43    3.14
 -25   5  -1   18.93    3.33
 -25   5  -1   20.91    3.84
 -25  -5  -1   18.00    3.77
 -25  -5  -1   20.28    3.38
 -25   5   1   14.15    3.01
 -25  -5   1   12.30    2.78
 -25   5   1   20.10    2.94
 -25  -5   3  215.09   12.27
 -25   5   3  238.50   11.08
  25  -7  -9   18.87    1.77
  25   7  -7    3.19    1.39
  25  -7  -7    3.66    1.61
  25   7  -7    3.66    1.12
  25  -7  -7    4.11    1.56
  25   7  -7    3.75    1.64
 -25   7  -7    0.74    1.63
 -25  -7  -5    4.01    2.34
 -25   7  -5    5.55    2.43
 -25  -7  -5    8.65    2.93
  25   7  -5    6.90    2.55
  25   7  -5    5.61    1.87
 -25   7  -5    4.41    2.00
 -25  -7  -5    5.08    1.48
  25   7  -5    5.16    1.79
 -25   7  -3  128.64    8.84
 -25   7  -3  117.08    8.00
  25   7  -3  137.23    7.71
 -25  -7  -3  121.55    9.98
 -25   7  -3  130.16    9.92
 -25  -7  -3  121.31    8.44
 -25   7  -1   35.50    4.68
 -25  -7  -1   34.47    4.34
 -25  -7  -1   32.62    4.68
 -25   7  -1   30.69    4.38
 -25   7  -1   32.01    4.30
 -25   7   1   29.37    4.37
 -25   7   1   24.83    3.50
 -25  -7   1   24.71    3.86
 -25   7   3  113.02    8.71
 -25  -7   3  136.40    9.29
 -25   7   3  131.47    8.20
  25  -9  -7   39.95    4.01
 -25   9  -7   33.23    4.56
  25  -9  -7   42.05    4.89
  25   9  -7   36.09    3.58
  25   9  -7   36.22    3.85
  25   9  -7   33.59    2.91
  25   9  -5   16.62    3.14
 -25  -9  -5   16.27    3.86
 -25   9  -5   17.97    4.20
 -25  -9  -5   23.96    4.22
 -25   9  -5   11.48    2.92
  25   9  -5   13.88    3.27
  25  -9  -5   14.02    3.33
  25   9  -5   16.21    2.71
  25   9  -3  281.11   11.76
 -25  -9  -3  273.13   13.72
 -25   9  -3  268.90   14.72
 -25  -9  -3  262.24   14.51
 -25   9  -3  249.18   13.55
 -25   9  -3  263.96   13.68
 -25  -9  -1  159.00   10.11
 -25  -9  -1  149.52    9.90
 -25   9  -1  155.06    9.62
 -25   9  -1  159.92   10.32
 -25   9  -1  165.36   10.56
 -25   9   1  179.85   10.51
 -25   9   1  188.43   11.64
 -25  -9   1  171.78   10.83
 -25   9   3  274.24   13.51
 -25   9   3  260.68   14.13
 -25  -9   3  302.48   14.94
 -25   9   5   23.75    3.44
  25 -11  -7   33.90    3.35
 -25  11  -7   29.95    4.06
  25 -11  -7   32.15    4.09
  25  11  -5   37.98    3.90
  25 -11  -5   36.43    4.06
 -25  11  -5   31.04    5.14
 -25 -11  -5   39.45    5.52
 -25 -11  -3   56.75    5.92
 -25  11  -3   37.11    4.79
 -25  11  -3   57.71    6.02
 -25  11  -3   50.53    5.68
  25  11  -3   53.70    4.42
 -25 -11  -3   47.79    5.54
 -25  11  -1   27.07    4.51
  25  11  -1   37.39    4.40
 -25 -11  -1   30.04    4.40
 -25 -11  -1   30.57    4.23
 -25  11  -1   31.79    4.10
 -25  11  -1   28.13    4.50
 -25 -11   1   27.11    4.25
  25  11   1   31.37    3.91
 -25  11   1   34.34    4.70
 -25  11   1   33.63    5.05
 -25 -11   3   51.12    5.78
 -25  11   3   62.72    6.08
 -25  11   3   49.59    5.84
 -25  11   5   47.65    5.08
  25  13  -7    9.64    1.90
  25 -13  -7   11.39    1.76
 -25  13  -7   13.24    2.46
 -25  13  -5  243.88   13.80
 -25 -13  -5  229.86   13.68
  25 -13  -5  217.11   10.31
 -25  13  -5  250.70   13.53
  25  13  -5  226.87   10.45
  25  13  -5  246.85   11.83
 -25  13  -3  371.76   17.33
  25  13  -3  395.43   14.22
 -25  13  -3  349.78   17.13
 -25  13  -3  362.09   15.88
 -25 -13  -3  342.50   16.05
 -25  13  -1   57.13    5.42
 -25 -13  -1   57.82    5.56
 -25 -13  -1   59.21    6.26
 -25  13  -1   67.62    7.13
  25  13  -1   62.17    5.88
 -25  13  -1   62.17    6.74
 -25 -13   1   65.69    5.78
 -25  13   1   68.91    5.72
 -25  13   1   71.52    6.90
  25  13   1   77.36    6.16
 -25 -13   1   63.43    6.78
 -25  13   1   76.07    7.79
 -25 -13   3  444.75   20.07
 -25  13   3  461.71   19.52
 -25  13   3  460.05   21.00
 -25  15  -7   48.67    3.96
  25 -15  -7   48.81    4.04
  25  15  -7   54.30    3.96
  25  15  -5  304.11   13.56
 -25  15  -5  317.46   15.04
 -25 -15  -5  321.16   15.95
 -25  15  -5  340.34   15.71
 -25  15  -3  316.07   16.33
  25  15  -3  313.80   15.28
 -25 -15  -3  307.50   16.79
 -25 -15  -3  319.34   16.01
 -25  15  -3  295.85   16.58
 -25  15  -3  329.00   15.78
 -25  15  -1  121.15    9.58
 -25 -15  -1  102.23    8.78
  25  15  -1  105.99    8.00
 -25  15  -1  113.66    8.10
 -25  15  -1   92.50    8.89
 -25 -15  -1  108.21    8.40
  25  15   1  138.06    8.86
 -25 -15   1  149.06   10.79
 -25  15   1  156.94   11.72
 -25  15   1  159.36   10.44
 -25 -15   3  358.07   17.68
 -25  15   3  385.43   17.27
 -25  15   3  367.47   18.60
 -25  15   5  369.53   16.08
  25  17  -7    4.82    1.13
  25 -17  -7    5.04    1.35
 -25  17  -5   35.27    4.37
 -25 -17  -5   34.17    4.58
 -25  17  -5   27.65    3.64
  25  17  -5   36.14    3.76
 -25  17  -3   60.12    6.20
 -25 -17  -3   72.55    7.36
 -25 -17  -3   80.97    7.58
 -25  17  -3   81.16    7.76
  25  17  -3   80.59    5.79
 -25 -17  -1   37.46    5.21
  25  17  -1   31.31    4.51
 -25  17  -1   37.45    4.61
 -25  17  -1   36.32    5.65
 -25 -17  -1   41.43    5.28
 -25  17   1   38.69    5.87
 -25 -17   1   41.43    5.85
 -25 -17   1   35.64    4.92
 -25  17   1   37.27    5.02
 -25  17   3   78.92    6.90
 -25  17   5   39.90    4.44
  25 -19  -7   29.90    2.48
  25  19  -5   32.54    3.28
 -25  19  -5   32.50    3.46
 -25 -19  -5   26.16    3.67
 -25  19  -3   41.70    4.55
 -25  19  -3   40.78    5.19
 -25 -19  -3   44.79    5.68
 -25  19  -3   40.95    4.72
 -25 -19  -3   46.40    5.61
  25  19  -3   38.48    3.79
 -25 -19  -1   54.65    6.35
 -25  19  -1   34.17    5.89
 -25  19  -1   63.59    6.49
 -25 -19  -1   55.09    5.99
 -25  19  -1   43.99    4.78
  25  19  -1   44.49    5.27
 -25  19   1   45.04    6.92
 -25  19   1   64.60    6.28
 -25 -19   1   60.78    6.17
 -25  19   3   51.44    5.39
 -25  19   5   44.20    4.41
 -25  21  -5   27.52    2.78
  25  21  -5   29.85    2.72
 -25  21  -3  155.76    8.70
 -25 -21  -3  169.74   10.46
 -25 -21  -3  174.27   10.64
 -25 -21  -1    9.44    2.49
 -25  21  -1    8.73    2.35
 -25 -21  -1   10.52    2.86
 -25  21   3  187.91   10.51
 -25  21   5   40.81    3.96
  25 -23  -5  124.61    6.20
 -25 -23  -3  156.69    9.16
 -25  23  -3  155.40    7.84
 -25  23  -1   81.39    6.49
 -25 -23  -1   75.84    6.57
 -25  23   3  193.66   10.22
  25  23   3  205.43   10.62
 -25  23   5  135.03    7.07
  25 -25  -5   31.50    2.32
 -25 -25  -3   36.92    3.79
  25 -25  -3   38.60    3.23
 -25 -25  -1   16.48    2.69
  25  25  -1   14.76    2.87
 -25  25  -1   17.95    2.76
  25  25   1   11.91    2.89
 -25  25   1   17.97    2.81
  25  25   3   36.28    3.71
 -25  25   3   37.18    3.83
  25  27  -1   10.77    2.27
 -25  27  -1   12.44    2.04
  25  27   1   12.11    2.55
 -25  27   1    9.46    1.87
  25  29  -1   10.63    1.87
  25  29   1   10.36    1.97
  26   0  -8    0.32    1.09
  26   0  -8   -0.22    0.70
  26   0  -6  552.76   18.12
 -26   0  -6  539.97   24.12
 -26   0  -6  546.53   20.93
  26   0  -6  534.13   20.55
 -26   0  -4    1.08    1.22
 -26   0  -2  984.20   39.80
 -26   0  -2 1027.09   33.64
 -26   0   0    3.60    1.27
 -26   0   2 1111.48   37.25
 -26   0   4    0.42    0.95
  26  -2  -8    0.84    1.27
  26  -2  -8    1.18    1.10
  26   2  -8    1.52    0.75
  26   2  -6   63.00    5.38
  26  -2  -6   47.07    5.01
  26   2  -6   58.24    4.12
  26  -2  -6   51.61    4.07
 -26   2  -6   42.76    5.08
 -26  -2  -6   54.74    5.05
 -26   2  -6   47.99    6.10
 -26  -2  -6   43.50    6.43
 -26  -2  -4    5.21    3.27
 -26   2  -4    2.04    1.54
 -26  -2  -4    6.47    1.91
 -26  -2  -2  140.54   11.96
 -26   2  -2  118.53    8.16
 -26  -2  -2  117.27    8.25
 -26   2   0   40.37    4.11
 -26  -2   2  111.04    8.45
 -26  -2   4    7.40    2.14
 -26   2   4    6.77    2.20
  26  -4  -8  103.70    6.45
  26   4  -8   97.16    4.68
  26   4  -8  106.10    7.70
  26  -4  -8  106.31    6.50
 -26   4  -6   27.86    4.43
 -26  -4  -6   25.18    3.30
 -26   4  -6   20.49    3.82
  26  -4  -6   24.41    2.87
  26   4  -6   21.11    3.20
 -26   4  -4   27.87    4.48
 -26  -4  -4   30.50    3.65
 -26  -4  -4   28.53    5.82
 -26   4  -4   39.04    6.43
  26   4  -4   35.30    4.04
 -26   4  -2   20.40    3.38
 -26  -4  -2   11.65    3.64
 -26   4  -2   21.93    4.43
 -26  -4  -2   18.98    2.71
 -26   4  -2   17.16    3.11
 -26  -4  -2   16.38    3.03
 -26   4   0  306.66   14.97
 -26   4   0  291.68   13.25
 -26   4   2   12.34    2.36
 -26  -4   2   17.90    3.39
 -26   4   4   43.01    5.26
 -26  -4   4   40.67    4.96
  26   6  -8  225.48    9.95
  26  -6  -8  221.65   10.16
  26   6  -8  218.01   11.07
  26  -6  -8  219.10    9.60
 -26   6  -6    8.12    2.43
  26   6  -6   13.20    2.55
 -26   6  -4   34.66    5.26
 -26  -6  -4   38.80    5.64
  26   6  -4   31.42    4.22
  26   6  -4   27.02    3.52
 -26  -6  -4   36.84    5.88
 -26   6  -4   30.30    5.13
 -26  -6  -4   28.49    3.30
 -26  -6  -2   27.40    4.01
 -26  -6  -2   29.60    5.01
 -26   6  -2   30.87    4.88
 -26   6  -2   35.61    4.61
  26   6  -2   28.77    3.28
 -26   6  -2   30.43    4.34
 -26   6   0 1636.36   51.11
 -26   6   0 1646.46   49.56
 -26  -6   0 1590.43   51.33
 -26   6   0 1720.11   51.31
 -26  -6   2   27.03    4.14
 -26   6   2   28.08    3.69
 -26   6   2   24.63    4.08
 -26  -6   4   39.24    4.84
  26   8  -8    2.07    1.13
  26  -8  -8    2.55    1.02
  26  -8  -6   92.76    6.82
 -26   8  -6   90.52    7.55
  26   8  -6  105.19    6.70
  26   8  -4   46.92    4.45
 -26  -8  -4   44.65    6.09
 -26   8  -4   46.73    5.61
 -26  -8  -4   50.94    6.30
 -26   8  -4   53.39    6.12
  26   8  -4   47.98    5.24
 -26   8  -2   57.32    6.14
  26   8  -2   59.36    4.63
 -26   8  -2   74.22    6.86
 -26  -8  -2   64.78    6.28
 -26   8  -2   70.50    6.80
 -26  -8  -2   77.49    7.37
 -26   8   0    7.67    2.27
 -26   8   0    5.74    2.24
 -26   8   0   10.07    2.54
 -26  -8   0    7.76    2.37
 -26   8   2   54.40    6.11
 -26  -8   2   64.57    6.45
 -26   8   2   56.10    5.51
 -26  -8   4   58.91    6.07
 -26   8   4   66.67    5.85
  26  10  -8   40.72    3.17
  26 -10  -8   39.78    3.00
 -26 -10  -6  105.91    8.56
  26  10  -6  104.64    6.59
 -26  10  -6  109.69    9.04
 -26  10  -6  110.40    8.13
  26 -10  -6  112.18    7.05
  26  10  -6  111.22    7.24
  26  10  -4  103.46    7.83
  26  10  -4   97.72    6.34
 -26  10  -4  100.67    8.46
 -26  10  -4   86.61    8.84
 -26 -10  -4   88.09    7.83
 -26  10  -4   78.66    7.05
 -26 -10  -4   80.30    8.03
 -26 -10  -2  297.81   15.11
 -26  10  -2  291.34   14.35
 -26  10  -2  291.71   15.52
 -26  10  -2  287.34   14.92
  26  10  -2  290.17   13.98
 -26 -10  -2  299.23   15.00
 -26  10   0  260.68   13.75
 -26  10   0  237.96   14.07
 -26  10   0  267.91   12.92
 -26 -10   0  254.02   13.06
  26  10   0  242.95   12.32
 -26  10   2  313.74   16.28
 -26  10   2  313.73   14.93
 -26 -10   2  296.73   15.40
 -26  10   4  101.35    7.71
 -26 -12  -6  318.27   15.12
 -26  12  -6  317.77   15.41
 -26  12  -6  319.80   14.74
  26 -12  -6  299.33   12.37
  26  12  -6  326.38   13.60
  26  12  -4   80.44    7.09
  26  12  -4   90.16    5.89
 -26 -12  -4   90.76    7.42
 -26  12  -4   79.59    6.78
 -26 -12  -4   93.82    8.53
 -26  12  -4   90.40    7.81
 -26  12  -4   85.27    8.32
 -26  12  -2  174.38   11.54
 -26 -12  -2  185.09   11.50
 -26  12  -2  178.93   12.12
 -26 -12  -2  193.12   11.08
 -26  12  -2  191.73   10.75
  26  12  -2  188.54   10.80
 -26  12   0  120.76    9.74
  26  12   0  117.08    8.04
 -26 -12   0  103.73    7.81
 -26  12   0  106.67    7.61
 -26  12   0  121.28    9.18
 -26  12   2  241.54   14.37
 -26 -12   2  248.69   13.85
 -26  12   2  225.73   12.81
 -26  12   4  117.64    8.47
 -26  14  -6   79.41    6.36
 -26 -14  -6   92.79    6.88
  26  14  -6   83.82    5.87
 -26 -14  -4  153.88   11.14
 -26  14  -4  151.78   10.29
 -26  14  -4  157.13   10.62
 -26  14  -2   19.27    3.83
 -26  14  -2   17.83    3.39
 -26 -14  -2   22.36    4.12
  26  14  -2   18.66    3.47
 -26 -14  -2   20.20    3.78
 -26 -14  -2   21.34    3.58
 -26  14  -2   14.73    2.98
 -26  14   0  619.48   22.89
 -26  14   0  599.03   24.95
 -26 -14   0  604.82   25.17
  26  14   0  671.33   23.82
 -26  14   0  610.67   26.36
 -26  14   0  600.63   21.97
 -26  14   2   24.64    4.59
 -26 -14   2   18.74    3.03
 -26  14   2   22.40    3.20
 -26 -14   2   22.36    4.16
 -26  14   2   29.43    4.44
 -26  14   4  184.14   10.89
 -26  14   6   85.80    6.04
 -26 -16  -6  171.76    9.37
  26  16  -6  189.29    8.82
 -26  16  -6  185.66    9.11
 -26  16  -4   64.25    6.16
  26  16  -4   76.67    5.76
 -26  16  -4   73.44    6.66
  26  16  -2  272.80   13.97
 -26  16  -2  260.57   15.37
 -26 -16  -2  279.69   15.40
 -26  16  -2  282.22   14.10
  26  16   0  339.82   15.64
 -26  16   0  332.83   16.82
 -26  16   0  339.64   18.50
 -26 -16   0  321.58   17.38
 -26  16   2  352.12   16.29
 -26  16   2  290.21   17.23
 -26 -16   2  315.45   16.67
 -26  16   4   81.55    6.79
 -26  16   6  197.21    9.54
  26  18  -6   35.40    3.10
 -26  18  -6   30.99    2.99
  26  18  -4   56.57    4.65
 -26  18  -4   60.19    5.74
 -26  18  -4   58.04    5.31
 -26 -18  -2  104.69    8.77
 -26  18  -2  108.90    8.05
 -26  18  -2  117.76    9.12
 -26  18   0   24.11    4.61
 -26 -18   0   31.75    4.71
  26  18   0   28.45    4.14
 -26  18   0   27.29    4.50
 -26  18   2  112.86    8.41
 -26  18   4   79.23    6.53
 -26  18   6   33.99    3.30
 -26  20  -6   92.24    4.53
  26 -20  -6   96.48    5.31
  26  20  -4  139.19    7.01
 -26  20  -4  144.22    7.89
 -26 -20  -4  137.05    8.93
 -26  20  -2  134.45    9.27
 -26  20  -2  131.20    8.41
 -26 -20  -2  143.95    9.93
 -26 -20   0  357.59   16.98
 -26  20   2  168.25   10.17
 -26  20   4  150.67    8.79
  26 -22  -6  120.47    5.32
 -26  22  -4   55.36    4.15
 -26 -22  -4   62.71    5.22
 -26 -22  -2  160.20   10.00
 -26  22  -2  169.07    9.70
 -26  22   0  344.03   15.51
 -26 -22   0  346.33   15.61
 -26  22   2  171.66    9.81
 -26  22   4   63.52    5.14
  26 -24  -4   60.21    3.99
 -26 -24  -2   85.24    6.21
  26  24  -2   79.79    6.15
 -26  24  -2   76.32    5.68
 -26  24  -2   77.58    5.04
 -26  24   0   24.22    3.37
  26  24   2   89.90    6.93
 -26  24   4   70.66    5.02
  26  26  -2   65.77    4.94
 -26 -26  -2   67.50    4.80
 -26  26   0   36.84    3.75
  26  26   0   42.14    4.54
  26  26   2   68.17    5.30
  26  28   0   15.94    2.40
 -26  28   0   14.54    1.99
 -26  28   2   45.56    3.51
  27  -1  -9    6.05    1.12
  27  -1  -7   65.21    6.04
  27   1  -7   61.75    5.90
  27   1  -7   65.30    4.07
  27   1  -7   61.85    4.96
 -27  -1  -5  287.34   13.40
 -27   1  -5  297.53   14.23
 -27  -1  -5  271.20   19.45
  27   1  -5  266.00   13.13
  27  -1  -5  277.62   13.51
  27   1  -5  286.77   13.39
 -27   1  -3  450.07   18.26
 -27  -1  -3  415.09   17.13
 -27  -1  -3  411.12   23.79
 -27   1  -3  390.29   17.15
 -27  -1  -3  417.99   17.47
 -27  -1  -1   77.93    6.77
 -27  -1  -1   79.49    8.66
 -27   1  -1   81.00    6.88
 -27   1   1   83.54    7.28
 -27  -1   1   79.24    7.07
 -27   1   3  480.01   20.87
 -27  -1   3  494.62   21.09
  27  -3  -7   55.24    5.22
 -27   3  -7   53.39    5.18
  27   3  -7   58.04    5.40
  27   3  -7   57.47    4.65
 -27  -3  -5  111.16   11.56
 -27   3  -5  111.91   11.09
 -27  -3  -5  106.81    7.08
 -27   3  -5   92.99    7.84
  27   3  -5   95.78    7.24
 -27   3  -5   96.04    8.20
  27   3  -5  102.09    7.19
 -27  -3  -5   90.45    9.35
 -27  -3  -3  112.74    7.36
 -27  -3  -3  114.75    8.08
 -27   3  -3  104.60    7.70
 -27  -3  -3  124.00   11.77
 -27   3  -3  130.07   11.68
 -27  -3  -1   77.53    8.28
 -27   3  -1   58.33    6.02
 -27   3  -1   64.31    5.84
 -27  -3  -1   79.08    6.87
 -27  -3   1   72.88    6.81
 -27   3   1   64.24    5.34
 -27   3   3  116.23    8.98
 -27  -3   3  109.53    8.69
  27  -5  -7    2.58    1.56
 -27   5  -7    3.57    1.77
  27   5  -7    3.45    1.31
  27  -5  -7    2.47    1.36
  27   5  -7    2.60    1.54
  27   5  -5   13.59    2.57
 -27  -5  -5   14.00    2.43
 -27   5  -5   12.26    3.26
 -27   5  -5   12.72    3.04
 -27  -5  -5   14.80    4.26
 -27   5  -5    8.37    3.19
 -27  -5  -5   15.56    3.91
  27   5  -3   55.70    4.84
 -27  -5  -3   52.57    5.50
 -27   5  -3   53.43    5.36
 -27  -5  -3   65.84    8.07
 -27   5  -3   73.47    8.04
 -27  -5  -3   54.82    4.72
 -27   5  -1    5.03    2.12
 -27  -5  -1    2.75    1.55
 -27  -5  -1    1.60    1.60
 -27   5  -1    2.94    1.92
 -27   5  -1    2.90    1.54
 -27  -5   1    5.52    2.16
 -27   5   1    4.34    2.03
 -27   5   1    5.78    1.82
 -27  -5   3   54.33    5.97
  27   7  -7    8.33    1.91
  27  -7  -7   10.90    2.19
  27   7  -7   10.65    1.88
  27  -7  -7   15.30    2.81
 -27   7  -7   12.65    2.69
 -27   7  -5  380.42   17.52
 -27  -7  -5  335.01   18.29
 -27  -7  -5  357.65   18.60
 -27   7  -5  328.21   17.31
  27   7  -5  376.39   15.01
 -27   7  -3  417.26   18.34
  27   7  -3  483.64   19.43
  27   7  -3  465.29   17.28
 -27  -7  -3  458.40   19.34
 -27  -7  -3  451.85   21.72
 -27   7  -3  500.41   21.59
 -27   7  -1   79.68    6.98
 -27  -7  -1   85.70    7.25
 -27   7  -1   78.32    7.32
 -27  -7  -1   79.09    7.74
 -27   7  -1   84.24    7.56
 -27  -7   1   86.16    7.59
 -27   7   1   89.49    6.96
 -27   7   1   81.33    7.53
 -27   7   3  553.72   20.75
 -27  -7   3  522.41   22.26
  27  -9  -7   75.96    6.07
 -27   9  -7   70.40    6.18
  27   9  -7   72.76    5.26
  27  -9  -7   82.05    5.35
  27   9  -5   74.41    5.53
 -27  -9  -5   77.60    7.79
 -27  -9  -5   56.05    6.35
 -27   9  -5   67.17    6.47
 -27  -9  -3    6.87    2.20
 -27  -9  -3    7.69    2.67
 -27   9  -3    3.87    1.83
 -27   9  -3    2.91    1.76
  27   9  -3    4.94    1.43
 -27  -9  -1    7.42    2.43
 -27   9  -1    7.14    2.30
 -27   9  -1    9.63    2.65
 -27  -9  -1    3.37    1.91
 -27   9  -1    5.73    2.12
 -27   9   1    5.73    2.17
 -27  -9   1    7.63    2.44
 -27   9   1    7.51    2.37
 -27   9   3    6.88    2.60
 -27   9   3    7.46    2.20
 -27  -9   3    6.74    2.39
 -27  11  -7   47.90    4.66
  27 -11  -7   45.04    3.57
  27 -11  -7   46.52    4.40
  27  11  -5    8.09    1.83
 -27  11  -5    7.55    2.62
  27 -11  -5    6.30    1.79
 -27 -11  -5    9.21    2.86
 -27 -11  -3   23.06    3.92
 -27  11  -3   22.59    3.74
 -27  11  -3   24.29    4.04
  27  11  -3   24.79    2.96
 -27 -11  -3   24.60    4.01
 -27  11  -3   24.95    4.21
 -27 -11  -1  160.08   10.31
 -27  11  -1  173.98   10.29
  27  11  -1  163.78   10.05
 -27 -11  -1  162.82   10.86
 -27  11  -1  179.95   11.76
 -27  11  -1  171.43   11.56
 -27 -11   1  162.71   10.22
 -27  11   1  176.27   10.21
  27  11   1  185.09   10.16
 -27  11   1  185.37   11.30
 -27 -11   1  183.64   11.76
 -27  11   1  191.45   12.41
 -27 -11   3   25.13    4.15
 -27  11   3   22.21    4.03
 -27  11   3   26.87    4.06
 -27  11   5    9.90    2.38
 -27  13  -7   38.82    3.68
  27  13  -7   38.76    3.33
 -27  13  -5  140.96    9.66
 -27 -13  -5  141.29   10.06
 -27  13  -5  160.09   10.46
  27  13  -5  148.17    8.59
 -27  13  -3  413.11   18.22
 -27  13  -3  402.50   18.57
 -27 -13  -3  392.64   17.25
 -27  13  -3  382.80   16.62
 -27  13  -1   97.50    8.62
 -27  13  -1  119.35    9.66
  27  13  -1  107.74    7.99
 -27 -13  -1   98.20    8.40
 -27  13  -1   90.12    7.26
 -27  13  -1   92.80    7.20
 -27 -13  -1  102.04    7.76
 -27  13   1   96.86    9.06
  27  13   1  110.55    7.61
 -27 -13   1   95.87    7.42
 -27  13   1  105.15    7.38
 -27 -13   1  105.36    8.93
 -27  13   1  105.63    8.64
 -27  13   3  432.33   20.45
 -27 -13   3  440.02   19.87
 -27  13   3  439.45   19.10
 -27  13   5  168.72    9.70
  27  15  -7   13.41    1.79
  27 -15  -7   13.79    1.94
 -27  15  -5   39.99    4.77
 -27  15  -5   39.36    4.62
 -27 -15  -5   36.62    4.75
  27  15  -5   45.37    4.31
 -27  15  -3   21.15    3.76
 -27 -15  -3   23.36    4.38
 -27  15  -1  104.42    9.33
 -27  15  -1  101.61    8.81
  27  15  -1  114.20    8.34
 -27 -15  -1  123.03    9.36
 -27  15  -1   98.70    7.66
 -27 -15  -1  100.46    8.71
 -27 -15   1  111.77    9.44
 -27  15   1  103.74    8.52
 -27  15   1  109.77    9.73
 -27  15   3   33.62    4.50
 -27  15   5   54.62    5.17
  27 -17  -7  148.98    6.32
 -27  17  -5  199.23    9.94
  27  17  -5  201.33    9.34
 -27 -17  -5  197.02   10.82
 -27  17  -3  292.15   14.05
 -27  17  -3  285.14   13.95
 -27 -17  -3  277.87   15.27
  27  17  -3  286.03   12.14
 -27  17  -1  172.15   11.43
 -27  17  -1  156.67   11.90
  27  17  -1  177.30   10.84
 -27 -17  -1  175.16   11.59
 -27  17  -1  186.88   10.51
 -27 -17   1  170.61   10.82
 -27  17   1  178.45   12.86
 -27  17   1  167.80   10.85
 -27  17   3  314.55   14.97
 -27  17   5  248.73   11.67
 -27 -19  -5  181.69    9.42
  27  19  -5  162.74    7.56
 -27  19  -5  173.34    8.19
  27  19  -3  415.53   14.90
 -27 -19  -3  411.42   18.57
 -27  19  -3  412.35   16.72
 -27  19  -3  398.64   16.71
 -27 -19  -1  196.85   12.10
 -27  19  -1  193.74   10.24
 -27 -19   1  196.96   11.46
 -27  19   1  206.56   11.83
 -27  19   3  443.20   18.21
 -27  19   5  214.50   10.13
 -27  21  -5   48.01    3.39
  27 -21  -5   45.50    3.63
 -27 -21  -3   64.01    5.95
 -27  21  -3   63.85    5.07
 -27  21  -1   68.41    6.21
 -27 -21  -1   65.68    6.40
 -27  21   1   67.48    6.12
 -27  21   3   70.00    5.84
 -27  21   5   52.08    4.15
  27 -23  -5   72.63    4.03
 -27 -23  -3   64.11    5.26
 -27  23  -3   64.80    4.45
  27 -23  -3   71.13    4.74
 -27 -23  -1   92.59    6.90
 -27  23  -1   95.29    6.82
 -27  23   3   80.66    5.86
  27  23   3   80.24    6.00
 -27 -25  -3    4.92    1.40
  27 -25  -3    5.65    1.08
 -27 -25  -1   84.72    5.69
 -27  25  -1   94.81    5.28
  27  25  -1  102.69    6.88
 -27  25  -1   98.09    6.26
 -27  25   1  103.37    6.73
  27  25   1  123.04    7.83
 -27  25   3    8.08    1.67
  27  27  -1    4.54    1.39
  27  27   1    5.99    1.66
 -27  27   1    6.87    1.52
  28   0  -8  300.72   12.52
  28   0  -8  294.17   11.34
 -28   0  -6    0.31    1.06
 -28   0  -6    0.50    1.88
  28   0  -6   -0.31    1.25
 -28   0  -4   43.99    4.89
 -28   0  -4   36.94    7.03
 -28   0  -2    0.72    2.30
 -28   0  -2   -0.39    0.99
 -28   0   0  193.60   13.03
 -28   0   0  154.98   10.42
 -28   0   2    1.37    1.71
 -28   0   4   62.48    6.50
  28  -2  -8   62.13    4.64
  28  -2  -8   53.21    4.09
  28  -2  -6   91.45    6.75
  28   2  -6   80.73    6.04
 -28   2  -6   74.67    7.35
 -28   2  -6   81.98    6.65
 -28  -2  -6   74.97    5.75
 -28  -2  -4   19.98    5.19
 -28  -2  -4   24.59    3.45
 -28   2  -4   17.76    3.40
  28   2  -4   22.21    3.37
 -28  -2  -2  145.44    9.69
 -28   2  -2  144.06    9.61
 -28  -2  -2  159.16   12.97
 -28  -2   0  326.23   17.79
 -28   2   0  321.88   14.05
 -28   2   0  328.20   15.94
 -28  -2   2  167.97   11.06
 -28   2   2  155.21   10.71
 -28  -2   4   19.47    3.60
 -28   2   4   21.43    3.82
  28  -4  -8   27.99    2.96
  28   4  -8   34.79    3.83
  28  -4  -8   36.74    3.28
 -28   4  -6  452.41   19.90
  28  -4  -6  434.00   18.18
 -28   4  -6  475.03   19.61
  28   4  -6  483.13   17.68
 -28  -4  -4   56.91    7.97
 -28   4  -4   59.42    7.79
  28   4  -4   64.50    5.44
  28   4  -4   54.02    5.55
 -28   4  -4   55.68    6.13
 -28  -4  -4   50.15    4.70
 -28  -4  -2  565.76   20.52
 -28   4  -2  566.26   22.76
 -28  -4  -2  632.81   27.75
 -28  -4  -2  582.24   23.11
 -28   4   0  103.45    8.91
 -28  -4   0   83.12    8.34
 -28   4   0   85.23    6.68
 -28  -4   2  777.39   28.90
 -28   4   2  738.25   25.38
 -28  -4   4   65.54    6.51
 -28   4   4   53.02    6.01
  28  -6  -8   11.79    1.81
  28   6  -8   13.03    2.20
 -28   6  -6   37.66    5.03
  28   6  -6   52.91    4.53
 -28   6  -6   43.02    5.19
 -28   6  -4   36.26    5.42
 -28  -6  -4   28.93    4.99
  28   6  -4   42.02    4.85
  28   6  -4   33.99    3.88
 -28   6  -4   34.46    5.40
 -28  -6  -4   31.34    5.50
 -28   6  -2   67.82    6.55
 -28  -6  -2   80.04    8.14
 -28   6  -2   79.98    7.88
 -28  -6  -2   75.17    6.72
 -28   6  -2   69.27    6.63
  28   6  -2   76.26    5.43
 -28   6   0  270.84   13.46
 -28  -6   0  256.56   14.79
 -28   6   0  302.57   15.23
 -28   6   0  270.79   14.68
 -28   6   2   69.18    6.00
 -28  -6   2   63.07    6.60
 -28   6   4   37.44    5.09
 -28  -6   4   39.94    5.04
  28  -8  -8    9.07    1.43
  28  -8  -6   36.26    4.54
  28  -8  -6   37.72    4.04
 -28   8  -6   42.04    4.94
  28   8  -6   39.62    3.81
  28   8  -4   59.98    5.97
 -28   8  -4   59.61    6.32
 -28  -8  -4   46.35    6.22
  28   8  -4   63.24    5.06
 -28  -8  -4   54.41    6.59
 -28   8  -4   61.87    6.61
 -28  -8  -2   20.09    3.60
 -28  -8  -2   29.57    4.79
 -28   8  -2   25.28    4.26
 -28   8  -2   25.44    4.19
 -28   8  -2   22.57    4.05
 -28   8   0  137.06    9.36
 -28   8   0  131.40    9.27
 -28  -8   0  124.60    9.38
 -28   8   0  143.22   10.33
 -28   8   2   22.18    3.58
 -28   8   2   23.38    4.30
 -28  -8   2   24.99    4.23
 -28  10  -6    2.47    1.62
  28  10  -6    1.07    1.05
 -28  10  -6    1.73    1.41
  28  10  -6    0.88    0.83
  28 -10  -6    2.21    1.50
  28 -10  -6    1.17    1.03
 -28  10  -4  219.24   12.78
 -28 -10  -4  242.76   14.09
  28  10  -4  218.15   10.09
 -28 -10  -4  207.72   12.51
 -28  10  -4  203.62   11.89
 -28 -10  -2    7.35    2.36
 -28  10  -2    6.41    2.44
 -28  10  -2    6.92    2.29
 -28 -10  -2    7.57    2.53
 -28  10  -2    8.90    2.56
  28  10  -2    7.63    2.29
 -28  10   0   12.55    3.19
 -28 -10   0   12.47    2.97
 -28  10   0   17.49    3.22
  28  10   0   15.06    2.95
 -28 -10   2    8.04    2.63
 -28  10   2    5.52    2.42
 -28  10   2    4.84    1.89
 -28  10   4  235.13   12.29
  28 -12  -6    3.40    1.55
  28  12  -6    6.71    1.85
  28 -12  -6    2.89    1.11
 -28  12  -6    3.49    1.63
 -28 -12  -4    0.76    1.49
 -28  12  -4    2.81    1.49
 -28  12  -4    3.03    1.77
  28  12  -4    4.49    1.35
 -28 -12  -4    1.51    1.90
 -28  12  -4    1.97    1.77
 -28  12  -2   69.38    6.48
 -28 -12  -2   68.41    6.40
 -28  12  -2   63.61    6.00
 -28  12  -2   72.35    7.64
 -28  12  -2   68.34    7.13
  28  12  -2   78.00    6.82
 -28 -12  -2   69.74    6.90
 -28  12   0   28.89    4.54
 -28 -12   0   23.29    3.75
  28  12   0   32.15    4.25
 -28  12   0   20.80    4.36
 -28  12   0   26.85    3.89
 -28  12   2   75.87    6.98
 -28 -12   2   79.27    7.67
 -28  12   2   67.55    7.36
 -28  12   4    2.64    1.60
  28 -14  -6   20.56    3.07
  28  14  -6   21.38    2.74
 -28  14  -6   26.12    3.31
 -28  14  -4   18.27    3.50
 -28  14  -4   15.94    3.32
 -28 -14  -4   20.16    3.95
 -28  14  -2  144.97    9.39
 -28  14  -2  118.33    9.88
 -28 -14  -2  148.46   10.61
  28  14  -2  148.51    9.58
 -28  14  -2  122.03    9.93
 -28 -14  -2  135.20    8.75
 -28  14  -2  118.18    8.01
 -28 -14  -2  136.39    9.97
 -28 -14   0   57.53    5.51
 -28  14   0   62.79    5.55
  28  14   0   79.10    6.64
 -28  14   0   64.51    5.96
 -28  14   0   66.36    7.00
 -28  14   0   64.38    7.38
 -28  14   2  144.72   11.09
 -28 -14   2  123.75    9.79
 -28  14   2  127.47    9.21
 -28 -14   2  102.79    7.43
 -28  14   2  124.18    7.75
 -28  14   4   19.66    3.42
 -28  16  -6  143.72    7.34
 -28 -16  -6  141.98    7.72
  28 -16  -6  159.87    7.78
  28  16  -6  135.17    6.85
 -28  16  -4   31.97    4.25
  28  16  -4   30.21    3.48
 -28  16  -4   31.56    4.12
 -28 -16  -2  448.33   20.27
 -28  16  -2  435.79   18.55
  28  16   0   99.51    7.60
 -28  16   0  100.17    8.39
 -28  16   0   78.78    8.35
 -28 -16   0   95.03    8.13
 -28 -16   0   87.30    8.38
 -28  16   2  486.35   19.97
 -28 -16   2  425.69   18.48
 -28  16   4   43.44    4.78
  28  18  -6   21.79    2.17
 -28  18  -6   18.00    2.06
  28 -18  -6   20.14    2.37
  28  18  -4  105.19    6.13
 -28  18  -4  105.18    7.16
 -28  18  -4  106.68    6.99
 -28 -18  -2   60.36    6.38
 -28  18  -2   56.97    5.47
 -28 -18   0    7.05    2.46
 -28  18   0   14.38    3.32
 -28  18   2   56.98    5.80
 -28  18   4  137.91    8.47
  28 -20  -6   74.32    4.08
 -28 -20  -4    2.49    1.37
 -28  20  -4    4.44    1.40
  28  20  -4    2.80    0.94
 -28  20  -2  178.31   10.52
 -28 -20  -2  169.10   10.60
 -28 -20   0   27.36    4.11
 -28  20   0   32.23    4.37
 -28  20   2  208.28   11.25
 -28  20   4    2.45    1.24
 -28 -22  -4  106.20    6.57
  28 -22  -4  119.49    6.06
 -28  22  -4  107.40    5.62
 -28 -22  -2    6.55    2.04
 -28  22  -2    6.51    1.67
 -28  22  -2    3.93    1.50
 -28 -22   0  171.76    9.68
 -28  22   2    5.51    1.74
 -28  22   4  138.05    7.41
  28 -24  -4   10.72    1.41
 -28  24  -2   71.38    4.46
 -28 -24  -2   73.29    5.31
  28  24  -2   67.63    5.31
 -28  24   0   40.58    4.16
  28  24   0   44.55    4.91
 -28  24   2   79.59    5.70
  28  24   2   82.24    6.11
 -28  24   4   11.78    1.86
  28  26  -2   20.36    2.46
 -28  26   0  102.16    4.96
 -28  26   0  115.39    6.36
  28  26   0  126.45    7.23
  28  26   2   23.13    2.69
  29   1  -7   64.35    5.52
  29  -1  -7   57.80    4.76
  29   1  -7   64.44    4.79
  29  -1  -7   63.54    5.54
  29   1  -5   22.93    3.40
  29  -1  -5   23.84    3.51
 -29   1  -5   24.92    3.72
 -29  -1  -5   18.32    3.01
 -29  -1  -5   19.22    5.24
 -29   1  -5   29.68    4.51
 -29  -1  -3   81.66   10.04
 -29   1  -3   90.58    7.25
 -29  -1  -3   79.46    6.89
 -29  -1  -3  100.99    7.15
 -29   1  -3   86.49    7.11
 -29   1  -1  264.76   14.27
 -29  -1  -1  283.46   14.62
 -29  -1  -1  289.91   17.69
 -29   1   1  286.21   15.17
 -29  -1   1  274.61   14.83
 -29   1   3   97.26    8.35
 -29  -1   3   87.16    7.93
  29  -3  -7  108.12    6.93
  29   3  -7  108.07    7.04
  29   3  -7  104.18    6.13
  29   3  -5  337.98   14.13
 -29  -3  -5  309.95   19.22
 -29   3  -5  300.65   18.42
 -29   3  -5  323.02   15.83
 -29  -3  -5  290.86   12.98
 -29   3  -5  306.99   15.05
 -29  -3  -3  243.44   16.73
 -29   3  -3  265.96   16.93
 -29  -3  -3  227.80   11.08
 -29   3  -3  237.43   13.17
 -29  -3  -3  216.39   12.13
 -29   3  -3  226.31   12.18
 -29   3  -1 1021.05   36.08
 -29  -3  -1 1123.61   40.69
 -29   3  -1 1050.66   34.73
 -29  -3  -1 1031.03   36.22
 -29  -3   1 1090.34   37.04
 -29   3   1 1047.66   33.54
 -29   3   1 1045.57   37.03
 -29  -3   3  253.88   14.18
 -29   3   3  254.10   14.29
 -29   5  -7  116.95    7.50
  29  -5  -7  121.67    7.08
  29   5  -7  123.46    7.29
  29   5  -7  134.07    6.74
  29  -5  -7  113.55    7.18
 -29  -5  -5    6.19    2.98
 -29   5  -5    8.90    3.15
 -29   5  -5    6.82    2.42
 -29  -5  -5    4.48    2.29
 -29   5  -5    8.51    2.64
  29   5  -5    6.31    1.85
 -29   5  -3   48.31    5.38
 -29  -5  -3   49.56    5.47
  29   5  -3   71.01    5.45
 -29  -5  -3   65.67    8.13
 -29   5  -3   79.82    8.25
 -29   5  -1  303.89   14.67
 -29  -5  -1  286.61   14.98
 -29  -5  -1  314.05   17.48
 -29   5  -1  339.31   17.51
 -29   5  -1  299.14   15.22
 -29  -5   1  276.58   15.24
 -29   5   1  309.88   13.99
 -29   5   3   60.74    6.82
 -29  -5   3   66.54    6.79
 -29   7  -7   65.76    5.53
  29  -7  -7   65.48    4.76
  29   7  -7   75.23    4.72
  29  -7  -7   68.82    5.38
  29   7  -7   80.97    5.38
 -29   7  -5   93.59    8.24
 -29   7  -5   79.94    7.52
 -29  -7  -5   85.06    8.24
 -29  -7  -5   93.75    8.61
  29   7  -5   91.64    6.17
 -29   7  -5   83.54    7.32
  29   7  -3  157.83   10.04
 -29  -7  -3  164.80   11.97
 -29   7  -3  164.82   11.45
 -29  -7  -3  151.55   10.02
  29   7  -3  161.80    8.52
 -29   7  -1    5.60    2.37
 -29  -7  -1    1.02    1.83
 -29   7  -1    0.46    1.75
 -29  -7  -1    2.60    1.55
 -29   7  -1    2.91    1.70
 -29  -7   1    8.39    2.59
 -29   7   1    3.39    1.98
 -29   7   1    7.10    2.16
 -29   7   3  180.72   10.05
 -29  -7   3  165.97   11.25
  29   9  -7   21.60    2.61
  29  -9  -7   19.31    2.24
  29  -9  -7   19.27    2.72
  29   9  -5   71.27    5.12
 -29   9  -5   55.86    5.93
 -29  -9  -5   56.71    6.22
 -29  -9  -5   70.40    7.15
 -29  -9  -3   36.77    4.80
 -29  -9  -3   34.35    5.03
 -29   9  -3   41.01    5.23
  29   9  -3   42.39    3.92
  29   9  -1   40.18    4.89
 -29  -9  -1   50.76    5.84
 -29  -9  -1   43.78    5.54
 -29   9  -1   56.96    5.96
 -29   9  -1   37.87    5.45
 -29   9  -1   44.36    5.45
 -29  -9   1   51.63    6.04
 -29   9   1   54.93    5.79
 -29   9   1   37.58    4.91
 -29  -9   1   44.28    5.48
  29   9   1   53.36    5.24
 -29   9   1   43.02    5.88
 -29   9   3   36.60    4.54
 -29  -9   3   42.80    5.46
  29 -11  -7  148.01    7.46
  29 -11  -7  141.60    5.98
 -29  11  -7  155.03    7.85
  29  11  -5   51.57    4.22
 -29 -11  -5   44.62    5.53
  29 -11  -5   51.61    4.29
 -29  11  -5   48.22    5.65
 -29  11  -3   21.60    3.81
 -29 -11  -3   18.55    3.47
 -29  11  -3   15.10    3.17
 -29 -11  -3   19.51    4.06
  29  11  -1  177.97   10.51
 -29 -11  -1  177.44   11.41
 -29 -11  -1  154.94   10.33
 -29  11  -1  163.91   10.24
 -29  11  -1  164.95   11.23
 -29  11  -1  161.97   11.47
  29  11   1  184.02   10.44
 -29 -11   1  196.06   12.36
 -29  11   1  216.76   13.53
 -29  11   1  186.66   11.62
 -29 -11   1  181.88   11.07
 -29  11   1  193.32   10.94
 -29  11   3   22.96    3.69
 -29 -11   3   22.31    3.98
  29 -13  -7   22.79    2.35
  29  13  -7   22.16    2.26
 -29 -13  -5  223.72   12.50
 -29  13  -5  222.07   12.04
  29  13  -5  240.74   10.94
 -29  13  -5  227.75   12.06
 -29 -13  -3  114.92    8.21
 -29  13  -3  130.80    8.40
 -29  13  -3  129.30    9.13
 -29  13  -1  133.37   10.13
 -29  13  -1  119.30   10.02
 -29 -13  -1   96.56    7.79
 -29  13  -1  111.51    7.98
 -29  13  -1  129.67    8.72
 -29 -13  -1  107.32    8.91
  29  13  -1  120.39    8.52
 -29  13   1  121.10   10.33
 -29 -13   1  105.36    7.88
 -29  13   1  123.74    8.16
 -29 -13   1  125.09    9.80
 -29  13   1  124.62    9.29
 -29  13   3  141.72    9.50
  29 -15  -7   45.10    3.00
 -29 -15  -5  102.41    7.48
 -29  15  -5   99.46    6.90
  29  15  -5  101.14    6.23
 -29  15  -5  100.68    7.12
 -29  15  -3   61.89    6.14
 -29  15  -3   56.01    5.84
 -29 -15  -3   53.17    6.33
 -29 -15  -1  141.16   10.35
 -29  15  -1  160.98   11.08
 -29  15  -1  150.33    9.46
 -29  15   1  163.55   10.73
 -29  15   3   52.15    5.52
 -29  15   5  112.10    7.07
 -29  17  -5   35.40    3.58
 -29 -17  -5   34.97    3.95
  29  17  -5   31.24    3.09
 -29 -17  -3   20.73    3.93
 -29  17  -3   17.68    3.19
  29  17  -3   20.42    2.66
 -29  17  -3   20.65    3.38
 -29 -17  -1   33.60    4.87
 -29  17  -1   34.77    4.93
 -29  17  -1   30.73    3.95
 -29 -17   1   25.67    4.03
 -29  17   1   27.82    4.21
 -29  17   3   14.40    2.96
 -29  17   5   41.82    3.96
  29  19  -5   27.23    2.42
 -29 -19  -5   26.41    3.14
 -29  19  -5   30.84    2.88
 -29 -19  -3   73.23    6.49
 -29  19  -3   78.98    5.88
 -29  19  -3   68.21    5.57
 -29 -19  -1   61.37    6.27
 -29 -19   1   42.47    4.87
 -29  19   1   41.93    4.94
 -29  19   3   74.08    6.10
 -29  19   5   40.10    3.54
 -29  21  -5   25.45    2.08
  29 -21  -5   22.41    2.23
 -29 -21  -3   30.53    3.83
 -29  21  -3   33.72    3.38
 -29 -21  -1   24.82    3.84
 -29  21   1   22.98    3.50
  29  21   3   42.22    4.36
 -29  21   3   37.30    4.02
 -29 -23  -3   44.79    3.95
  29 -23  -3   45.58    3.25
 -29  23  -3   45.51    3.39
 -29  23  -1   64.26    5.26
 -29 -23  -1   69.71    5.40
 -29  23   1   73.35    5.65
  29  23   3   55.48    4.30
 -29  23   3   56.65    4.52
  29  25  -1  115.09    6.88
 -29  25  -1  112.78    6.37
 -29  25  -1  114.66    5.42
  29  25   1  125.06    7.45
  30   0  -8   -0.36    0.90
 -30   0  -6  462.79   17.36
  30   0  -6  472.99   17.68
 -30   0  -6  463.79   20.40
 -30   0  -4    3.97    3.37
 -30   0  -4    1.03    1.40
 -30   0  -2 1035.34   40.37
 -30   0  -2  947.82   33.53
 -30   0   0    1.82    2.38
 -30   0   0   -0.46    1.28
 -30   0   2 1087.49   38.30
 -30   0   4    0.45    0.88
  30  -2  -8   61.44    3.98
 -30   2  -6   93.12    6.73
  30   2  -6  101.35    6.49
 -30   2  -6  103.70    8.11
  30  -2  -6   93.09    6.64
  30   2  -4   37.56    4.29
 -30  -2  -4   36.59    4.08
 -30   2  -4   39.42    4.87
 -30  -2  -4   43.36    7.24
 -30  -2  -2   77.15    6.05
 -30  -2  -2   81.33    7.15
 -30   2  -2   77.64    7.06
 -30  -2  -2   62.43    8.35
 -30   2   0  289.02   15.37
 -30   2   0  287.07   13.33
 -30  -2   0  318.12   17.80
 -30  -2   0  308.96   15.72
 -30   2   2   93.34    8.46
 -30  -2   2   85.60    8.05
  30  -4  -8    8.31    1.40
  30   4  -8   10.92    1.81
 -30   4  -6   19.75    3.53
 -30   4  -6   20.33    3.33
  30  -4  -6   25.49    3.42
  30   4  -6   23.18    2.94
 -30   4  -4    5.23    2.27
  30   4  -4   10.98    2.26
 -30  -4  -4   10.09    3.13
 -30  -4  -4   11.00    3.82
 -30   4  -4    5.66    3.03
 -30  -4  -2   88.05    7.59
 -30   4  -2   88.34    7.57
 -30  -4  -2   92.69    9.55
 -30   4  -2   91.07    9.15
  30   4  -2   83.69    5.95
 -30   4   0   28.47    3.92
 -30  -4   0   39.82    5.93
 -30   4   0   40.68    5.83
 -30   4   0   28.95    4.50
 -30   4   2   83.58    8.08
 -30  -4   2  101.55    8.59
  30  -6  -8  111.87    4.79
  30   6  -8  109.49    5.40
 -30   6  -6   44.82    5.05
 -30   6  -6   50.80    5.26
  30   6  -6   54.30    4.33
  30  -6  -6   56.74    4.89
 -30  -6  -4  448.32   21.39
 -30   6  -4  469.58   21.14
 -30  -6  -4  447.93   22.24
 -30   6  -4  492.40   22.14
  30   6  -4  500.67   18.01
  30   6  -2   23.02    2.93
 -30  -6  -2   21.68    3.78
 -30  -6  -2   34.94    5.59
 -30   6  -2   26.44    4.75
 -30   6  -2   22.92    3.92
 -30  -6   0  323.86   17.02
 -30   6   0  321.20   16.43
 -30   6   0  297.85   14.62
 -30  -6   2   27.96    4.43
 -30   6   2   29.64    3.88
  30  -8  -6    2.56    1.27
 -30   8  -6    1.65    1.49
  30   8  -6    1.85    0.96
  30   8  -4   34.38    3.60
 -30  -8  -4   28.83    4.89
 -30   8  -4   27.36    4.63
 -30   8  -4   34.60    4.89
 -30  -8  -4   34.56    5.13
 -30   8  -4   33.13    4.84
  30   8  -2   17.48    3.31
 -30  -8  -2   13.01    3.00
 -30  -8  -2   13.23    3.33
 -30   8  -2    8.75    2.63
 -30   8  -2   11.59    2.81
 -30   8   0   65.31    7.08
 -30   8   0   71.63    6.71
 -30  -8   0   70.26    7.11
 -30   8   0   62.45    6.51
 -30   8   2   15.35    3.02
 -30  -8   2   15.43    3.34
 -30  10  -6  214.20   10.84
  30 -10  -6  209.91   10.97
  30  10  -6  216.58    9.97
  30 -10  -6  224.18    9.27
 -30  10  -4  316.54   15.22
 -30 -10  -4  266.24   15.11
 -30 -10  -4  272.11   14.27
 -30  10  -4  262.30   13.61
  30  10  -4  284.29   11.57
  30  10  -2  341.04   15.73
 -30  10  -2  320.26   16.61
 -30  10  -2  305.46   15.82
 -30  10  -2  325.77   16.87
 -30 -10  -2  335.25   16.56
 -30 -10  -2  337.10   16.49
 -30  10  -2  339.81   16.01
 -30  10   0   -0.45    1.13
  30  10   0   -0.37    0.94
 -30 -10   0    0.44    1.40
 -30  10   0    1.98    1.62
 -30  10   0   -3.13    3.40
 -30  10   2  378.80   17.11
 -30  10   2  353.47   18.44
 -30 -10   2  366.16   18.08
 -30  12  -6   89.68    6.41
  30 -12  -6   92.64    6.44
  30  12  -6   95.83    5.80
 -30  12  -4    7.99    2.57
 -30 -12  -4    5.23    1.94
 -30 -12  -4    1.89    1.85
  30  12  -4    4.92    1.32
 -30  12  -4    9.61    2.76
 -30 -12  -2  241.55   13.30
 -30  12  -2  283.74   13.79
 -30  12  -2  284.12   15.56
 -30  12  -2  281.16   14.12
  30  12  -2  298.25   14.34
 -30  12   0   18.35    3.71
 -30  12   0   13.56    3.44
 -30 -12   0   13.91    2.89
 -30  12   0   14.60    2.88
  30  12   0   15.11    2.98
 -30 -12   2  285.36   15.73
 -30 -12   2  264.12   13.67
 -30  12   2  293.89   13.78
 -30  12   2  338.35   17.34
 -30  12   2  329.34   15.58
 -30  12   4    4.78    1.86
  30  14  -6    1.61    0.91
  30 -14  -6    1.57    0.99
 -30  14  -6    1.55    0.97
 -30  14  -4   19.74    3.45
  30  14  -4   19.01    2.86
 -30 -14  -4   19.25    3.64
 -30  14  -4   16.92    3.28
 -30  14  -2    2.99    1.75
 -30  14  -2    2.00    1.70
 -30 -14  -2    1.94    1.74
 -30  14   0  187.83   11.79
 -30 -14   0  166.15    9.83
 -30  14   0  181.73   10.06
 -30  14   2    5.87    2.18
 -30  14   4   23.39    3.54
 -30  16  -6   70.23    4.35
  30  16  -6   71.67    4.12
 -30 -16  -4    9.71    2.57
 -30  16  -4    8.23    2.22
 -30  16  -4    7.39    2.10
  30  16  -4    8.60    1.88
 -30  16  -2  114.95    8.90
 -30  16  -2  101.45    7.46
 -30 -16  -2  104.53    8.66
 -30  16   0   22.46    3.98
 -30 -16   0   24.64    4.12
 -30  16   2  141.93    9.30
 -30 -16   2  109.25    8.01
 -30  16   4    9.23    2.13
 -30  18  -6  169.72    6.58
  30 -18  -6  186.07    7.22
 -30  18  -4    2.21    1.24
  30  18  -4    4.47    1.23
 -30  18  -2  260.20   12.06
 -30 -18  -2  256.99   13.68
 -30  18   0   73.82    6.74
 -30 -18   0   82.41    7.20
 -30  18   2  270.61   13.37
 -30  18   4    4.61    1.48
 -30  20  -4    3.33    1.24
 -30 -20  -4    5.58    1.63
 -30 -20  -2  121.52    8.41
 -30  20  -2  143.03    7.99
 -30  20   0  135.19    8.68
 -30 -20   0  120.98    8.33
 -30  20   2  147.29    8.81
 -30  20   4    3.65    1.24
  30 -22  -4   54.29    3.39
 -30 -22  -4   46.85    3.80
 -30  22  -4   45.94    3.07
 -30  22  -2   17.43    2.40
 -30 -22  -2   14.44    2.57
  30  22  -2   14.43    2.70
 -30 -22   0  172.99    9.02
 -30  22   2   18.16    2.78
  30  24  -2   25.90    3.00
 -30 -24  -2   30.61    2.98
 -30  24  -2   25.80    2.33
  30  24   0   15.97    2.67
  30  24   2   28.96    3.24
 -30  24   2   30.45    3.14
  30  26   0    1.95    1.08
  31  -1  -7   13.01    2.05
  31   1  -7    8.39    1.67
  31  -1  -7   12.22    2.25
  31   1  -7   12.91    2.51
  31   1  -7   14.82    2.46
 -31  -1  -5   65.45    5.28
 -31   1  -5   62.52    5.52
 -31   1  -5   63.02    6.51
  31   1  -5   64.39    5.39
  31  -1  -5   58.13    5.31
 -31  -1  -5   59.86    8.00
 -31  -1  -3   13.42    2.66
 -31  -1  -3   15.16    4.72
 -31   1  -3   14.57    2.88
 -31   1  -1  314.92   16.17
 -31  -1  -1  318.88   16.18
 -31  -1  -1  361.37   20.02
 -31   1   1  363.01   18.03
 -31  -1   1  357.18   18.06
 -31  -1   3   13.60    3.22
 -31   1   3   12.28    3.12
  31   3  -7   51.78    3.80
  31   3  -7   46.43    4.17
  31   3  -7   47.05    4.68
  31  -3  -7   51.40    4.20
  31  -3  -5  114.57    7.61
 -31   3  -5  109.30    8.40
 -31   3  -5   88.96    7.16
 -31  -3  -5  104.04   10.08
 -31   3  -5  111.14   10.06
  31   3  -5  106.73    6.94
 -31  -3  -3  241.81   11.33
 -31   3  -3  259.18   13.54
 -31  -3  -3  216.90   12.51
 -31  -3  -3  239.60   16.41
 -31   3  -3  258.66   16.47
  31   3  -3  271.70   12.02
 -31  -3  -1   70.91    8.43
 -31   3  -1   56.29    7.48
 -31  -3  -1   52.72    6.00
 -31   3  -1   62.01    6.66
 -31   3   1   61.68    5.40
 -31  -3   1   59.22    6.68
 -31   3   1   70.15    7.19
 -31  -3   3  296.91   15.62
 -31   3   3  275.93   15.47
  31   5  -7   34.40    2.99
  31  -5  -7   29.92    3.02
  31   5  -7   35.31    3.40
 -31   5  -5   40.83    5.06
 -31   5  -5   38.68    4.83
  31   5  -5   38.34    3.90
 -31  -5  -5   33.52    5.51
 -31   5  -5   37.86    5.44
  31  -5  -5   43.92    4.70
 -31   5  -3   56.47    6.28
  31   5  -3   61.97    5.03
 -31  -5  -3   54.54    5.73
 -31  -5  -3   49.50    6.92
 -31   5  -3   54.28    6.90
 -31  -5  -1  132.41    9.77
 -31  -5  -1  140.13   11.21
 -31   5  -1  134.48   10.61
 -31   5  -1  133.40    9.83
 -31  -5   1  134.56   10.08
 -31  -5   1  123.41   10.15
 -31   5   1  122.23    9.83
 -31   5   1  140.61   10.49
 -31   5   1  131.95    8.52
 -31   5   3   62.39    6.91
 -31  -5   3   68.39    7.00
  31  -7  -7   23.37    2.78
  31   7  -7   27.88    2.86
  31   7  -7   27.20    3.28
  31  -7  -7   28.84    2.65
 -31  -7  -5  115.39    9.06
 -31   7  -5  100.39    8.07
 -31  -7  -5   97.31    8.34
 -31   7  -5   97.35    7.98
  31   7  -5  100.87    6.24
 -31   7  -5  116.32    8.33
 -31   7  -3  189.01   12.22
  31   7  -3  171.86   10.62
 -31   7  -3  180.96   11.94
 -31  -7  -3  177.55   12.29
  31   7  -3  170.72    8.67
 -31  -7  -1   80.25    8.00
 -31   7  -1   82.85    7.78
 -31   7  -1   77.17    6.98
 -31   7  -1   88.89    7.98
 -31  -7  -1   87.87    7.82
 -31   7   1   80.95    6.75
 -31  -7   1   79.81    7.73
 -31  -7   1   66.14    7.19
 -31   7   1   84.47    7.57
  31  -9  -7   99.68    4.66
  31   9  -7  110.89    5.99
  31  -9  -5   92.63    6.03
 -31  -9  -5  106.48    8.41
  31   9  -5  110.34    6.13
 -31  -9  -3  138.81   10.15
 -31   9  -3  138.95    9.68
 -31  -9  -3  153.41   10.94
 -31   9  -3  146.19    9.85
 -31   9  -1  347.76   16.96
  31   9  -1  366.18   16.33
 -31  -9  -1  345.60   17.21
 -31   9  -1  354.17   16.90
 -31  -9  -1  338.59   17.06
 -31  -9   1  392.47   18.48
 -31   9   1  430.49   18.39
 -31  -9   1  394.05   19.17
  31   9   1  416.89   17.26
 -31   9   1  408.09   18.08
 -31   9   3  159.45    9.66
 -31  11  -5   55.14    5.74
  31  11  -5   60.94    5.03
 -31  11  -5   69.81    6.07
 -31 -11  -5   66.63    6.27
 -31 -11  -3  138.39    9.25
 -31  11  -3  115.06    8.32
 -31 -11  -3  124.18    9.78
 -31  11  -3  130.56    9.15
 -31  11  -1  107.96    9.38
 -31  11  -1  115.27    8.52
 -31 -11  -1  127.08    9.23
 -31  11  -1  108.23    8.83
  31  11  -1  124.12    8.66
 -31 -11  -1   95.99    8.42
 -31  11   1  125.39   10.60
 -31 -11   1  142.11    9.60
 -31  11   1  145.56    9.30
 -31 -11   1  142.02   10.46
 -31  11   1  143.96    9.87
 -31  11   3  158.49    9.87
 -31  13  -5  126.79    8.03
  31  13  -5  137.12    7.31
 -31 -13  -5  129.10    8.44
 -31  13  -5  129.03    8.16
 -31  13  -3  142.66    9.84
 -31 -13  -3  128.16    8.49
 -31  13  -3  143.12    9.35
 -31  13  -1   85.04    7.84
 -31 -13  -1   83.85    6.92
 -31  13  -1   79.79    6.57
 -31  13  -1   83.66    6.83
 -31 -13   1   66.89    6.19
 -31  13   1   74.26    6.23
 -31  13   1   86.08    7.51
 -31 -13   3  133.27    8.41
 -31  13   3  144.44    9.28
 -31  15  -5   31.85    3.51
 -31 -15  -5   29.50    3.64
  31  15  -5   35.49    3.25
 -31  15  -5   34.33    3.79
 -31  15  -3   24.12    3.70
 -31 -15  -3   19.44    3.79
  31  15  -3   22.96    2.88
 -31  15  -3   21.26    3.47
 -31 -15  -1   94.25    7.94
 -31  15  -1   86.64    7.77
 -31  15  -1   77.71    6.40
 -31  15   1  115.92    8.78
 -31  15   3   27.47    3.83
  31  17  -5   26.69    2.47
 -31  17  -5   28.06    2.89
 -31 -17  -5   24.44    2.97
 -31  17  -3   11.98    2.50
  31  17  -3   13.56    2.03
 -31  17  -3   12.67    2.56
 -31 -17  -3   16.47    3.31
 -31  17  -1  252.45   11.72
 -31 -17  -1  245.27   13.46
 -31  17  -1  257.49   13.60
 -31  17   1  286.90   14.15
 -31 -17   1  269.86   13.61
 -31  17   3   19.06    3.14
 -31  19  -5   32.10    2.60
 -31  19  -3   18.13    2.65
 -31 -19  -3   19.82    3.16
 -31  19  -1  262.16   12.97
 -31 -19  -1  254.88   13.08
 -31  19   1  260.34   12.76
 -31 -19   1  265.21   12.48
 -31  19   3   23.49    3.16
  31 -21  -5    5.15    0.90
 -31  21  -3   13.06    2.01
 -31 -21  -3   14.14    2.41
 -31 -21  -1   43.21    4.44
 -31  21   1   47.09    4.58
 -31  21   3    9.53    1.93
  31  21   3    9.39    2.05
 -31  23  -3   68.92    3.74
 -31 -23  -1   32.71    3.22
 -31  23  -1   37.67    3.18
 -31  23  -1   29.72    3.28
  31  23  -1   37.04    3.90
  31  23   1   29.52    3.64
 -31  23   1   26.30    3.08
 -31  25  -1   26.18    1.97
  32   0  -6   -0.24    0.85
  32   0  -4  292.57   13.08
 -32   0  -4  278.96   17.98
 -32   0  -4  275.04   12.87
 -32   0  -2    2.18    2.47
 -32   0  -2    0.86    1.19
 -32   0   0  238.22   15.44
 -32   0   0  216.08   13.32
 -32   0   2   -0.51    1.28
  32  -2  -6  121.00    7.08
  32   2  -6  116.24    6.60
 -32   2  -6  119.33    8.27
 -32   2  -6  113.04    6.85
 -32   2  -4   25.45    3.78
 -32  -2  -4   31.80    5.04
  32   2  -4   33.95    3.91
 -32  -2  -2  119.56    7.64
 -32  -2  -2  121.32    9.07
 -32   2  -2  129.03    9.39
 -32  -2  -2  129.02   11.86
 -32  -2   0  409.42   19.56
 -32   2   0  439.06   20.18
 -32  -2   0  431.68   22.01
 -32  -2   2  150.93   11.02
 -32   2   2  168.80   11.55
  32  -4  -6   50.35    4.53
  32   4  -6   50.41    4.02
 -32   4  -6   43.50    4.30
 -32   4  -6   52.10    5.15
 -32   4  -4    0.79    1.27
 -32  -4  -4    0.63    2.24
 -32   4  -4    0.58    1.73
  32   4  -4    2.13    1.17
 -32  -4  -4    1.53    1.53
  32   4  -2  131.58    7.50
 -32  -4  -2  122.69   11.17
 -32   4  -2  144.35   11.65
 -32  -4  -2  139.91    9.71
 -32   4  -2  129.67    9.46
 -32  -4   0    7.69    2.62
 -32   4   0    8.84    2.90
 -32   4   0    6.25    1.90
 -32  -4   0   12.47    3.69
 -32   4   0    9.34    3.30
 -32   4   2  130.48   10.30
 -32  -4   2  125.71    9.88
  32  -6  -6   95.67    6.49
 -32   6  -6   87.51    6.46
 -32   6  -6  107.99    7.17
  32  -6  -6   97.09    5.98
  32   6  -6  104.47    5.70
 -32   6  -4    4.76    2.14
 -32  -6  -4    7.48    2.91
 -32   6  -4    5.32    2.33
 -32  -6  -4    7.38    2.62
  32   6  -4    6.53    1.70
 -32   6  -2  139.08    9.87
 -32  -6  -2  143.87   10.01
 -32  -6  -2  130.71   10.80
 -32   6  -2  151.75   11.02
 -32  -6   0   66.06    6.99
 -32  -6   0   92.82    8.78
 -32   6   0   98.63    8.60
 -32   6   0   77.54    7.67
 -32   6   0   93.25    7.26
 -32   6   2  162.04    9.34
 -32   6   2  161.06   11.44
 -32  -6   2  153.49   10.89
 -32   8  -6   70.88    5.52
  32   8  -6   75.05    5.14
  32  -8  -6   57.28    4.22
 -32   8  -6   62.45    5.38
  32   8  -6   74.26    4.46
 -32  -8  -4  104.72    8.85
  32   8  -4  109.74    6.34
 -32  -8  -4  103.83    8.59
 -32   8  -4  108.11    8.36
 -32   8  -4  124.74    8.79
 -32   8  -4  115.28    8.93
 -32  -8  -2   34.05    5.11
 -32   8  -2   32.21    4.78
 -32  -8   0    1.95    1.75
 -32   8   0    3.53    1.87
  32   8   0    0.75    1.13
 -32   8   0    1.63    1.30
 -32   8   2   29.35    4.04
 -32  10  -6    3.68    1.45
  32  10  -6    3.74    1.36
  32 -10  -6    2.52    0.89
 -32  10  -4  224.30   12.15
 -32 -10  -4  208.46   12.67
 -32 -10  -4  221.24   11.98
 -32  10  -4  224.62   11.63
 -32 -10  -2   36.58    4.95
 -32  10  -2   40.08    4.98
 -32  10   0  330.97   16.02
 -32 -10   0  314.49   15.77
 -32  10   0  313.89   15.27
 -32 -10   2   43.83    5.13
 -32  10   2   37.10    4.52
 -32  10   2   33.15    4.40
 -32  12  -6   30.06    3.20
  32  12  -6   28.57    2.78
  32 -12  -6   30.84    3.17
 -32  12  -4    6.55    2.14
 -32  12  -4    8.18    2.32
 -32 -12  -4    4.21    2.03
 -32 -12  -4    6.01    1.84
 -32 -12  -2   58.01    6.40
 -32  12  -2   46.09    5.21
 -32 -12  -2   47.99    5.27
 -32  12  -2   45.27    4.91
 -32  12   0   39.33    4.44
 -32  12   0   34.34    4.81
 -32  12   0   32.26    4.14
 -32 -12   0   25.71    3.92
 -32 -12   2   40.73    4.73
 -32  12   2   40.74    4.54
 -32  12   2   53.26    5.68
 -32 -12   4   11.54    2.42
 -32  14  -6  125.00    6.16
 -32  14  -4  106.65    7.29
  32  14  -4   97.13    5.97
 -32  14  -4   99.35    7.16
 -32 -14  -4   99.31    7.70
 -32  14  -2  109.41    7.71
 -32 -14  -2  102.35    8.52
 -32  14   0  174.58    9.49
 -32  14   0  179.28   11.24
 -32  14   2   88.69    7.37
 -32  14   4   98.41    6.68
 -32  16  -6  218.00    7.89
  32  16  -4    9.28    1.66
 -32 -16  -4   13.03    2.70
 -32  16  -4   11.30    2.24
 -32  16  -4    7.55    1.95
 -32 -16  -2  415.60   18.64
 -32  16  -2  434.80   17.08
 -32 -16   0    2.87    1.74
 -32  16   0    8.15    2.44
 -32  16   2  385.44   16.67
 -32 -16   2  377.38   15.90
 -32  16   4   12.82    2.26
 -32  18  -4   55.76    4.24
 -32 -18  -2   17.88    3.25
 -32  18  -2   11.37    2.13
 -32 -18   0   15.67    3.15
 -32  18   0   20.84    3.41
 -32  18   2   18.14    3.03
 -32  18   4   56.94    4.45
 -32 -20  -4   22.12    2.57
 -32  20  -4   18.33    2.05
 -32 -20  -2  123.56    7.76
 -32  20  -2  126.66    6.98
 -32 -20   0    6.75    1.91
 -32  20   0    3.64    1.46
 -32  20   2  114.42    7.15
 -32 -22  -2   73.36    5.12
 -32  22  -2   76.48    4.66
  32  22  -2   88.03    5.49
 -32  22   0  168.25    8.57
 -32  22   2   82.55    5.45
  32  22   2   87.78    5.80
 -32  24   0    0.51    0.59
  32  24   0   -0.84    1.64
  33  -1  -7   66.91    4.44
  33   1  -7   70.69    4.75
 -33   1  -5   32.20    3.62
 -33  -1  -5   29.43    4.35
 -33  -1  -5   33.33    5.52
  33   1  -5   29.02    3.39
  33  -1  -5   30.98    3.61
 -33   1  -5   31.77    4.38
 -33  -1  -3   12.05    4.19
  33   1  -3   14.57    2.55
 -33  -1  -3   13.13    2.58
 -33   1  -3   17.13    3.06
 -33  -1  -1  371.97   17.73
 -33   1  -1  328.92   17.05
 -33  -1  -1  371.06   20.52
 -33   1   1  411.58   19.62
 -33  -1   1  397.94   19.44
 -33  -1   1  413.55   20.98
  33  -3  -7   11.29    1.70
  33   3  -7   11.16    2.01
 -33   3  -5   73.25    5.87
  33   3  -5   75.08    5.30
  33  -3  -5   74.08    5.76
 -33  -3  -5   61.73    7.31
 -33   3  -5   81.15    7.82
 -33  -3  -5   79.92    7.17
 -33   3  -5   74.11    6.52
 -33   3  -3   52.71    5.57
 -33   3  -3   61.76    7.89
 -33  -3  -3   53.83    7.50
  33   3  -3   52.58    4.62
 -33  -3  -1  116.51    9.19
 -33   3  -1  113.24    9.17
 -33  -3  -1  133.29   11.43
 -33   3  -1  126.33   10.89
 -33  -3   1  108.45    9.16
 -33   3   1  108.18    9.43
 -33  -3   1  117.26   10.16
 -33   3   1  117.90    9.87
  33  -5  -7  100.27    4.94
 -33   5  -5   70.57    6.01
  33   5  -5   76.70    5.11
  33  -5  -5   76.23    5.89
 -33  -5  -5   69.88    7.12
 -33   5  -5   77.44    7.13
 -33   5  -5   71.01    6.27
 -33   5  -3   56.69    6.01
 -33  -5  -3   52.32    6.73
 -33   5  -3   48.11    6.30
  33   5  -3   42.53    4.07
 -33  -5  -1   38.53    5.26
 -33   5  -1   48.37    5.86
 -33  -5  -1   44.97    6.31
 -33   5  -1   47.08    6.20
 -33  -5   1   46.67    6.01
 -33  -5   1   61.42    7.10
 -33   5   1   56.05    6.54
 -33   5   1   47.76    4.89
  33   7  -7   55.67    3.93
 -33   7  -5  203.62   10.94
  33  -7  -5  198.92   10.34
  33   7  -5  187.91    8.49
 -33  -7  -3  132.67   10.35
 -33   7  -3  155.09   10.66
 -33   7  -3  155.03   10.45
 -33  -7  -1  317.19   17.11
 -33   7  -1  316.03   16.40
 -33   7   1  367.69   17.52
 -33  -7   1  351.58   17.79
 -33  -7   1  371.80   18.23
 -33   7   1  374.99   16.23
  33   9  -5  107.94    5.58
  33  -9  -5  120.47    7.52
  33  -9  -5   95.03    5.53
 -33   9  -5  107.54    7.57
 -33   9  -3  242.78   12.85
 -33  -9  -3  255.75   14.21
 -33  -9  -3  226.51   13.06
 -33   9  -3  227.08   12.54
 -33   9  -3  226.54   13.27
 -33   9  -1   26.58    4.25
 -33  -9  -1   27.88    4.57
 -33   9  -1   23.13    4.04
 -33  -9   1   35.10    4.98
 -33   9   1   34.14    4.74
 -33   9   1   38.96    4.71
 -33 -11  -5   24.83    3.45
  33  11  -5   19.94    2.67
 -33  11  -5   19.26    2.98
 -33  11  -3   57.37    5.49
 -33  11  -3   70.32    6.18
 -33 -11  -3   55.88    6.23
 -33 -11  -3   55.15    5.53
 -33 -11  -1   30.24    4.50
 -33  11  -1   40.16    4.62
 -33  11  -1   34.50    4.54
 -33  11  -1   36.33    4.94
 -33 -11   1   39.84    4.86
 -33  11   1   37.04    4.62
 -33  11   1   38.69    4.90
 -33  11   3   60.40    5.49
 -33 -11   3   50.02    5.29
 -33  11   3   67.31    5.76
 -33 -11   5   33.06    3.51
 -33  13  -5  134.80    7.51
  33  13  -5  136.03    6.71
 -33 -13  -5  127.59    7.62
 -33  13  -5  125.46    7.41
 -33  13  -3  152.94    9.58
 -33  13  -3  142.63    8.83
 -33 -13  -1   81.50    6.71
 -33  13  -1   94.38    7.95
 -33  13  -1  103.94    7.24
 -33  13   1   91.86    7.53
 -33 -13   1   90.27    6.85
 -33  13   3  138.73    8.59
 -33 -13   3  134.35    8.09
 -33  15  -5   65.07    4.47
  33 -15  -5   58.54    4.45
  33  15  -5   56.69    3.73
 -33 -15  -5   58.11    4.44
 -33  15  -3    4.72    1.78
  33  15  -3    2.69    1.11
 -33  15  -3    3.82    1.60
 -33  15  -1   48.95    4.64
 -33  15  -1   32.05    4.58
 -33 -15  -1   44.46    5.35
 -33 -15   1   48.28    5.25
 -33  15   1   42.28    4.88
 -33  15   3    7.31    1.99
 -33  17  -5    9.02    1.48
 -33  17  -3   63.55    4.88
 -33  17  -3   70.63    5.29
 -33 -17  -3   62.17    5.65
 -33 -17  -1   23.75    3.72
 -33  17  -1   21.15    2.78
 -33  17  -1   25.72    3.83
 -33 -17   1   23.43    3.53
 -33  17   1   28.69    3.88
 -33  17   3   61.31    5.05
  33 -19  -5    9.72    1.22
 -33 -19  -3   49.56    4.46
 -33  19  -3   39.40    3.55
 -33 -19  -1  118.08    7.75
 -33  19  -1  111.30    7.34
 -33  19   1  125.21    7.75
 -33  19   3   55.18    4.39
  33 -21  -3   31.43    2.31
 -33  21  -3   31.72    2.63
 -33 -21  -3   32.31    3.06
 -33  21  -1   13.54    2.09
 -33 -21  -1   12.95    2.27
 -33  21   1   18.10    2.63
 -33  23  -1   45.42    3.15
  33  23   1   55.93    4.38
 -33  23   1   49.41    3.82
  34   0  -6  199.98    8.73
  34   0  -4    0.81    0.92
 -34   0  -4    1.87    2.23
 -34   0  -2  563.18   26.22
 -34   0  -2  508.20   19.56
 -34   0   0   -0.49    1.11
 -34   0   0    0.63    2.03
  34   2  -6    4.91    1.34
  34  -2  -6    5.48    1.44
 -34   2  -4   44.24    4.54
 -34  -2  -4   45.00    6.44
  34   2  -4   38.59    3.89
  34  -2  -4   44.06    4.38
 -34   2  -2   44.45    4.92
 -34  -2  -2   39.76    6.53
  34   2  -2   48.08    4.26
 -34   2   0    1.49    1.48
 -34  -2   0    1.47    1.47
 -34  -2   0    2.52    2.57
  34  -4  -6   41.26    3.67
 -34   4  -6   45.08    4.34
  34   4  -6   45.71    3.97
  34   4  -6   48.50    3.53
  34  -4  -6   55.53    4.24
  34   4  -4  323.72   12.74
 -34   4  -4  305.97   14.34
 -34  -4  -4  297.88   15.93
 -34  -4  -4  332.14   17.56
 -34   4  -4  343.83   17.31
 -34  -4  -2   62.46    7.80
 -34   4  -2   62.94    7.61
 -34  -4   0   26.67    5.11
 -34   4   0   28.40    5.04
 -34   4   2   58.79    6.53
 -34  -4   2   56.81    6.69
  34  -6  -6   12.72    1.84
 -34   6  -6   11.50    2.04
  34   6  -6   13.23    1.69
  34  -6  -6   14.24    2.19
 -34   6  -6   12.68    2.27
 -34   6  -4  303.25   14.51
  34   6  -4  306.91   11.87
 -34  -6  -4  308.04   15.95
 -34   6  -4  309.61   15.36
 -34  -6  -4  298.15   15.48
 -34  -6  -2    9.24    3.09
 -34   6  -2   12.84    3.32
 -34  -6   0   68.94    7.65
 -34   6   0   90.41    8.21
 -34   6   2   15.80    3.44
 -34  -6   2   14.65    3.45
  34  -8  -6   12.49    1.53
  34   8  -6   16.27    2.13
 -34   8  -6   12.73    2.14
  34  -8  -6   17.09    2.33
 -34   8  -6   14.88    2.27
 -34   8  -4  131.23    8.93
 -34  -8  -4  128.74    9.07
 -34   8  -4  136.74    8.89
 -34  -8  -4  138.42    9.65
 -34   8  -4  149.55    9.26
 -34  -8  -2  132.24    9.86
 -34   8  -2  143.88    9.83
 -34   8   0    0.38    1.06
 -34  -8   0    3.76    2.13
 -34   8   0    2.12    1.66
 -34  -8   2  155.25   10.36
 -34   8   2  162.98   10.19
 -34   8   2  155.82    9.18
 -34  10  -4  120.53    8.37
 -34 -10  -4  128.01    9.07
 -34 -10  -4  111.73    7.74
 -34 -10  -2   91.62    7.56
 -34  10  -2   81.42    6.91
 -34  10  -2  105.21    7.66
 -34  10   0  124.89    8.90
 -34 -10   0  124.66    9.06
 -34  10   0  125.60    8.67
 -34 -10   2   93.28    7.38
 -34  10   2   84.32    6.78
 -34  10   2   89.19    6.89
 -34 -10   4  108.87    7.37
 -34 -12  -4  215.95   11.61
  34  12  -4  219.42    9.56
 -34  12  -4  202.47   10.55
 -34 -12  -2  112.18    8.66
 -34 -12  -2   89.68    6.98
 -34  12  -2  101.12    7.35
 -34  12   0   37.28    4.09
 -34 -12   0   26.98    3.87
 -34  12   0   33.94    4.53
 -34  12   2   99.04    7.38
 -34 -12   2   95.78    6.99
 -34 -12   4  219.71   10.16
 -34  14  -6   18.94    1.75
 -34  14  -4   16.86    2.62
 -34 -14  -4   18.36    2.99
 -34  14  -4   21.02    3.04
  34  14  -4   19.99    2.37
 -34  14  -2   11.15    2.36
 -34 -14  -2   13.95    3.10
 -34  14   0   34.54    4.46
 -34 -14   0   32.92    4.63
 -34  14   2   14.09    2.76
 -34 -14   2   13.99    2.73
 -34  16  -4  200.50    8.97
 -34 -16  -4  194.00    9.61
 -34  16  -2   23.17    3.28
 -34  16  -2   19.38    2.75
 -34 -16  -2   24.07    3.69
 -34 -16   0   13.17    2.83
 -34  16   0   11.61    2.60
 -34  16   2   17.59    2.89
 -34  18  -4   10.02    1.61
 -34 -18  -2   22.21    3.25
 -34  18  -2   32.45    3.44
 -34 -18   0    0.92    1.16
 -34  18   0    2.12    1.19
 -34  18   2   31.12    3.54
 -34  20  -2   86.62    5.07
 -34 -20  -2   77.23    5.40
 -34  20   0    1.23    0.88
 -34 -20   0    2.71    1.25
 -34  20   2   77.18    5.13
 -34  22  -2   37.86    2.70
  34  22   0   70.65    5.04
  35   1  -7   26.78    2.28
 -35   1  -5    0.34    1.11
 -35  -1  -5    3.21    1.72
 -35  -1  -5    1.41    1.77
  35  -1  -5    0.88    0.79
  35   1  -5    2.45    1.01
 -35  -1  -3   14.57    4.13
  35  -1  -3   10.70    2.12
  35   1  -3   10.47    2.02
 -35  -1  -1   24.73    5.20
 -35  -1   1   25.83    4.91
  35   3  -7   66.52    3.78
  35   3  -5   77.59    4.87
 -35   3  -5   78.00    6.31
  35  -3  -5   81.66    5.57
 -35  -3  -5   69.82    7.00
 -35   3  -5   76.25    6.96
 -35   3  -3   19.89    3.27
  35   3  -3   20.72    2.67
 -35  -3  -3   14.33    3.97
 -35   3  -3   25.80    4.86
 -35  -3  -1  469.41   22.93
 -35   3  -1  451.17   22.12
 -35  -3   1  440.46   21.20
 -35   3   1  422.67   20.35
 -35   5  -5    8.95    2.25
 -35   5  -5    7.25    1.87
  35   5  -5    9.94    1.61
  35  -5  -5    8.89    1.91
 -35  -5  -3   34.85    5.44
 -35   5  -3   42.07    5.56
 -35   5  -3   39.07    4.77
 -35  -5  -1    1.13    1.70
 -35   5  -1    0.52    1.75
 -35  -5   1    4.15    2.63
 -35   5   1    3.77    2.20
 -35   7  -5   94.63    6.35
  35   7  -5   92.41    4.84
  35  -7  -5   83.50    5.01
 -35  -7  -3  122.16    9.36
 -35   7  -3  128.03    8.61
 -35   7  -3  119.30    8.57
 -35  -7  -3  106.05    8.83
 -35   7  -3  132.00    9.22
 -35  -7  -1   33.31    5.21
 -35   7  -1   39.90    5.26
 -35  -7   1   26.64    4.54
 -35   7   1   22.72    4.02
 -35   7   1   32.18    3.94
 -35   7   3  122.54    8.42
 -35  -7   3  121.94    8.84
  35  -9  -5  173.19    8.65
  35   9  -5  174.69    7.95
 -35   9  -5  149.93    8.38
 -35   9  -3   79.84    6.84
 -35   9  -3   81.83    6.61
 -35  -9  -3   68.85    6.76
 -35  -9  -3   66.42    6.29
 -35   9  -3   72.74    6.20
 -35  -9  -1  191.17   11.76
 -35   9  -1  205.53   11.62
 -35  -9   1  202.46   11.92
 -35   9   1  194.33   11.25
 -35   9   1  212.63   11.17
 -35   9   3   99.48    7.12
 -35  -9   3   91.15    7.15
 -35  -9   5  176.05    8.81
  35 -11  -5   24.46    2.86
 -35  11  -5   21.93    2.79
  35  11  -5   23.25    2.47
 -35 -11  -3  114.17    8.53
 -35 -11  -3  106.53    7.33
 -35  11  -3  113.36    8.06
 -35  11  -3  124.10    7.92
 -35 -11  -1  141.13    9.26
 -35  11  -1  144.83    8.87
 -35  11  -1  144.05    8.80
 -35 -11   1  154.63    9.64
 -35  11   1  164.19    9.43
 -35  11   1  162.08    9.75
 -35 -11   3  117.53    7.59
 -35  13  -5   12.80    1.98
 -35  13  -3   29.86    3.60
  35  13  -3   26.59    2.80
 -35 -13  -1  113.65    8.51
 -35  13  -1  117.31    7.34
 -35 -13  -1   98.85    6.91
 -35  13   1  101.97    7.48
 -35 -13   1   93.39    6.67
 -35  15  -5   35.68    2.75
 -35  15  -3    3.29    1.28
 -35  15  -3    3.06    1.50
 -35  15  -1  150.56    8.07
 -35 -15  -1  180.50   10.39
 -35 -15   1  192.65   10.44
 -35  15   1  170.42    9.77
 -35  15   3    5.25    1.47
 -35 -17  -3    5.72    1.64
 -35  17  -3    4.59    1.49
 -35 -17  -1   56.12    5.31
 -35 -17   1   66.62    5.32
 -35  17   1   58.59    5.11
 -35  19  -3   21.05    2.19
 -35 -19  -1  189.48    9.39
 -35  19   1  174.09    8.62
 -35  21  -1   25.90    2.46
  36   0  -6    0.53    0.83
 -36   0  -4  575.81   25.20
  36   0  -4  624.69   20.43
  36   0  -2   -0.23    0.75
 -36   0   0  201.75   13.85
 -36   0   2    0.51    1.62
  36  -2  -6    6.75    1.43
  36  -2  -4   32.08    3.44
 -36  -2  -4   33.06    5.09
  36   2  -4   36.98    3.35
 -36   2  -4   30.34    4.14
 -36  -2  -2   19.48    4.55
 -36   2  -2   21.73    3.22
 -36  -2   0    6.50    3.00
 -36  -2   2   35.50    5.37
  36  -4  -6   13.78    1.73
 -36   4  -4    5.20    1.64
  36  -4  -4    1.76    1.11
  36   4  -4    4.55    1.19
 -36  -4  -4    5.05    2.33
 -36   4  -4    3.82    1.93
 -36  -4  -2   43.04    6.19
 -36   4  -2   48.51    6.16
 -36   4  -2   36.61    4.50
 -36  -4   0   -1.66    1.98
 -36   4   0    0.51    1.72
 -36  -4   2   51.24    6.25
 -36   4   2   50.34    5.84
 -36   6  -6   51.90    3.78
  36  -6  -4   13.55    2.43
 -36  -6  -4    6.64    2.31
 -36   6  -4   12.07    2.65
 -36   6  -4    9.63    2.31
 -36   6  -4    9.17    2.16
 -36  -6  -4   11.48    2.82
 -36  -6  -2  113.84    9.30
 -36   6  -2  120.60    9.09
 -36   6  -2  124.32    8.66
 -36  -6   0   24.72    4.45
 -36   6   0   21.84    4.02
 -36  -6   2  112.59    8.89
 -36   6   2  135.27    9.16
 -36   6   4   11.37    2.50
 -36  -6   4   15.06    2.95
 -36  -8  -4  138.35    8.72
 -36   8  -4  150.92    8.69
 -36   8  -4  162.37    9.06
 -36   8  -4  172.81    9.31
 -36  -8  -4  166.83    9.89
 -36   8  -2   22.02    3.77
 -36  -8  -2   24.26    4.01
 -36   8  -2   24.51    3.79
 -36  -8   0   20.45    3.69
 -36   8   0   22.28    3.74
 -36  -8   2   29.46    4.21
 -36   8   2   27.91    3.97
 -36   8   4  195.77    9.80
 -36  -8   4  184.79   10.06
 -36 -10  -4  266.95   12.76
 -36  10  -4  267.11   11.93
 -36  10  -4  264.52   12.04
 -36  10  -2   19.35    3.19
 -36  10  -2   20.40    3.58
 -36 -10  -2   15.94    2.99
 -36  10  -2   14.76    2.77
 -36  10   0    3.49    1.48
 -36 -10   0    1.11    1.19
 -36  10   0    1.34    1.37
 -36 -10   2   15.86    2.94
 -36  10   2   17.19    2.94
 -36 -10   4  236.18   10.80
 -36  12  -4   62.24    4.83
 -36 -12  -4   67.33    5.50
  36  12  -4   60.18    4.06
 -36 -12  -2   34.30    4.56
 -36  12  -2   28.09    3.60
 -36 -12  -2   26.24    3.35
 -36  12   0   67.85    5.22
 -36 -12   0   66.17    5.58
 -36 -12   2   28.11    3.47
 -36  12   2   28.52    3.54
 -36  14  -4   20.84    2.52
 -36  14  -4   17.83    2.45
 -36 -14  -4   18.50    2.61
 -36 -14  -2   35.48    4.40
 -36  14  -2   32.00    3.59
 -36 -14   0  124.01    8.46
 -36 -14   2   42.14    4.18
 -36  14   2   34.04    3.79
 -36  16  -4   71.92    4.21
 -36  16  -2   80.38    4.95
 -36 -16  -2   89.36    6.46
 -36  16  -2   83.39    5.60
 -36 -16   0  107.16    7.34
 -36  16   2   79.26    5.45
 -36  18  -2   12.73    1.96
 -36 -18  -2   12.15    2.17
 -36 -18   0  108.97    6.61
 -36  20  -2   25.25    2.23
 -36  22   0   17.56    1.63
 -37   1  -5    3.90    1.58
 -37  -1  -5    1.70    1.24
  37   1  -5    3.71    1.03
  37  -1  -5    2.79    0.97
 -37  -1  -3    8.06    2.86
  37  -1  -3    5.05    1.39
  37   1  -3    6.11    1.47
 -37  -1  -1  204.28   13.94
 -37  -1   1  195.71   13.11
 -37  -1   3    6.65    2.36
 -37  -1   5    2.25    1.36
  37  -3  -5   92.78    5.33
 -37   3  -5   96.43    6.40
 -37  -3  -3   56.30    6.61
 -37   3  -3   58.04    6.54
  37  -3  -3   57.78    4.67
 -37  -3  -1   22.53    4.59
 -37   3  -1   18.41    4.24
 -37  -3   1   18.59    4.04
 -37   3   1   23.05    4.38
 -37   3   3   87.04    7.31
 -37  -3   3   68.41    6.82
 -37   3   5   94.40    6.53
 -37  -3   5   91.17    6.77
  37  -5  -5  103.82    5.74
  37  -5  -5   94.16    4.95
 -37   5  -5  107.61    6.55
 -37   5  -3   75.77    5.96
 -37  -5  -3   68.44    6.92
 -37   5  -3   86.78    7.37
 -37   5  -3   94.92    6.92
 -37  -5  -3   75.51    7.00
 -37  -5  -1  111.20    9.36
 -37   5  -1  110.23    8.91
 -37  -5   1  111.81    9.20
 -37   5   1  110.18    8.71
 -37   5   3   84.56    6.88
 -37  -5   3   87.26    7.38
 -37   5   5  106.94    6.57
 -37  -5   5   98.91    6.71
 -37   7  -5   54.10    4.04
  37   7  -5   60.19    4.08
  37  -7  -5   61.17    4.19
 -37   7  -3   66.54    5.70
 -37   7  -3   61.26    5.46
 -37   7  -3   67.18    5.90
 -37  -7  -3   48.39    5.39
 -37  -7  -3   63.11    6.16
 -37  -7  -1   75.61    7.18
 -37   7  -1   78.18    6.96
 -37  -7   1   88.93    7.73
 -37   7   1   87.66    7.31
 -37  -7   3   78.53    6.60
 -37   7   3   77.96    6.24
 -37   9  -5    5.73    1.37
 -37   9  -3    5.85    1.98
 -37  -9  -3    5.54    1.85
 -37  -9  -3    8.10    2.40
 -37   9  -3    9.12    2.29
 -37  -9  -1   18.05    3.26
 -37   9  -1   15.58    2.96
 -37   9  -1   17.59    2.98
 -37  -9   1   10.11    2.57
 -37   9   1   10.74    2.54
 -37  -9   3   10.00    2.27
 -37  11  -5  153.31    6.72
 -37 -11  -3  102.97    7.37
 -37  11  -3  106.09    6.90
 -37  11  -3  109.87    6.75
 -37  11  -1   10.44    2.25
 -37 -11  -1    8.93    2.49
 -37 -11  -1    3.88    1.80
 -37 -11   1   13.77    2.65
 -37 -11   3  109.50    6.63
 -37  13  -3   52.67    4.34
 -37 -13  -1   73.67    6.33
 -37  13  -1   71.13    5.14
 -37 -13   1   75.73    6.20
 -37  15  -3   47.03    3.74
 -37  15  -3   44.00    3.45
 -37 -15  -1    5.89    1.86
 -37 -15   1    8.57    2.00
 -37  17  -3   30.99    2.64
 -37 -17  -1  109.34    6.75
 -37  17  -1  111.27    6.15
 -37  19  -1   94.21    4.96
 -38   0  -4    0.31    1.26
  38   0  -4   -0.16    0.63
 -38   0  -4    1.22    1.53
 -38   0  -2  122.31   10.03
 -38   0   0    1.05    1.69
 -38   0   2  121.27    9.32
 -38   0   4   -0.36    1.28
 -38   2  -4    9.45    2.28
 -38  -2  -4   11.03    2.43
 -38  -2  -4    6.37    2.22
  38  -2  -4   10.30    1.73
 -38  -2  -2    0.52    1.44
 -38  -2   0  119.68    9.88
 -38  -2   2    2.29    2.07
 -38  -2   4    8.25    2.31
  38  -4  -4   83.80    5.12
 -38  -4  -4   74.49    6.48
 -38   4  -4   76.32    6.33
 -38  -4  -2   18.08    3.70
 -38   4  -2   26.82    4.23
 -38  -4   0 1892.68   58.92
 -38   4   0 1876.26   57.97
 -38  -4   2   26.01    4.24
 -38   4   2   23.98    3.91
 -38   4   4   83.96    6.34
 -38  -4   4   87.75    6.82
 -38   6  -4   75.73    5.56
 -38  -6  -4   67.58    5.66
 -38   6  -4   75.62    5.69
  38  -6  -4   75.78    4.97
 -38  -6  -2   12.42    2.88
 -38   6  -2   14.58    3.02
 -38   6  -2   15.60    2.80
 -38  -6   0   42.21    5.28
 -38   6   0   41.85    5.02
 -38  -6   2   17.22    3.35
 -38   6   2   18.14    3.24
 -38   6   4   88.13    6.06
 -38  -6   4   86.09    6.43
  38  -8  -4    4.33    1.36
 -38   8  -4    4.68    1.45
 -38   8  -4    5.42    1.54
 -38  -8  -2   46.99    4.98
 -38   8  -2   46.22    4.73
 -38   8  -2   50.28    4.79
 -38   8  -2   46.45    4.69
 -38  -8  -2   45.32    5.17
 -38  -8   0    2.24    1.69
 -38   8   0   -0.33    1.26
 -38  -8   2   52.06    5.28
 -38   8   2   50.46    4.90
 -38  -8   4    7.03    1.79
 -38  10  -4   24.10    2.79
 -38  10  -4   29.95    3.14
  38 -10  -4   24.02    2.67
 -38 -10  -2  106.07    6.99
 -38  10  -2  114.80    7.39
 -38  10  -2  113.12    7.07
 -38 -10   0   20.19    3.09
 -38  10   0   13.67    2.30
 -38 -10   2  106.48    6.93
 -38  12  -4    9.16    1.63
 -38  12  -4    8.66    1.54
 -38 -12  -2    8.05    2.14
 -38  12  -2    9.81    1.91
 -38  12  -2    9.58    2.11
 -38 -12   0  286.33   13.52
 -38 -12   2    8.36    1.98
 -38  14  -2   18.52    2.23
 -38 -14  -2   18.84    2.85
 -38 -14   0    7.94    2.06
 -38  16  -2   28.31    2.75
 -38 -16   0  169.44    8.54
 -38  18  -2   39.82    2.77
 -38  18   0    7.44    1.41
 -38  20   0  100.11    4.41
  39  -1  -5   39.15    2.88
 -39   1  -5   46.61    3.72
 -39  -1  -3   58.52    6.16
 -39  -1  -1  109.05    9.22
 -39  -1   1  128.69    9.72
 -39  -1   3   66.20    6.25
 -39   3  -5  145.94    7.05
 -39  -3  -3  228.01   12.63
 -39   3  -3  248.57   12.76
  39  -3  -3  228.21    9.50
 -39   3  -3  257.21   11.68
 -39  -3  -3  241.25   12.29
 -39  -3  -1  157.86   11.00
 -39   3  -1  157.60   10.57
 -39  -3   1  156.95   10.66
 -39   3   1  167.88   10.60
 -39  -3   3  258.82   13.20
 -39   3   3  254.32   12.62
 -39   5  -5   33.15    2.96
 -39  -5  -3   14.77    2.92
 -39   5  -3   14.75    2.82
 -39   5  -3   15.67    2.62
  39  -5  -3   16.89    2.23
 -39  -5  -3   13.18    2.73
 -39  -5  -1   12.21    3.10
 -39   5  -1   11.82    2.85
 -39  -5   1   18.20    3.51
 -39   5   1   13.10    2.91
 -39   5   3   22.16    3.28
 -39  -5   3   22.78    3.51
  39  -7  -3   87.61    5.32
 -39  -7  -3   80.18    6.12
 -39   7  -3   74.75    5.66
 -39   7  -3   92.33    6.09
 -39  -7  -3   85.21    6.56
 -39   7  -1  148.21    8.47
 -39  -7  -1  138.01    9.08
 -39   7  -1  145.94    8.86
 -39   7  -1  155.78    8.60
 -39  -7   1  136.36    8.91
 -39   7   1  133.17    8.38
 -39  -7   3   80.48    6.10
 -39   7   3   81.23    5.82
 -39  -9  -3  113.75    7.25
[truncated: 11,562 more chars]
