# Supplementary material for: Crystal structure of (μ2-7-{[bis­(pyridin-2-ylmeth­yl)amino-1κ3N,N′,N′′]meth­yl}-5-chloro­quinolin-8-olato-2κN;1:2κ2O)tri­chlorido-1κCl,2κ2Cl-dizinc(II)
Source: Acta Crystallogr E Crystallogr Commun. 2024 Oct 15;80(Pt 11):1175–9. doi: 10.1107/S2056989024009782 (PMC11660488; doi:10.1107/S2056989024009782)
Supplement: Supplementary file 2 [file e-80-01175-Isup2.hkl]

data_I                                                                          
_shelx_title ' exp_8_autored_a.res in Fdd2'                                     
_shelx_refln_list_code          4                                               
_shelx_F_calc_maximum     1317.56                                               
_exptl_crystal_F_000      5024.00                                               
_reflns_d_resolution_high  0.7904                                               
                                                                                
loop_                                                                           
 _space_group_symop_operation_xyz                                               
 'x, y, z'                                                                      
 '-x, -y, z'                                                                    
 'x+1/4, -y+1/4, z+1/4'                                                         
 '-x+1/4, y+1/4, z+1/4'                                                         
 'x, y+1/2, z+1/2'                                                              
 '-x, -y+1/2, z+1/2'                                                            
 'x+1/4, -y+3/4, z+3/4'                                                         
 '-x+1/4, y+3/4, z+3/4'                                                         
 'x+1/2, y, z+1/2'                                                              
 '-x+1/2, -y, z+1/2'                                                            
 'x+3/4, -y+1/4, z+3/4'                                                         
 '-x+3/4, y+1/4, z+3/4'                                                         
 'x+1/2, y+1/2, z'                                                              
 '-x+1/2, -y+1/2, z'                                                            
 'x+3/4, -y+3/4, z+1/4'                                                         
 '-x+3/4, y+3/4, z+1/4'                                                         
                                                                                
_cell_length_a    35.5812                                                       
_cell_length_b    29.7570                                                       
_cell_length_c     8.8942                                                       
_cell_angle_alpha  90.000                                                       
_cell_angle_beta   90.000                                                       
_cell_angle_gamma  90.000                                                       
                                                                                
_shelx_F_squared_multiplier     1.000                                           
                                                                                
loop_                                                                           
 _refln_index_h                                                                 
 _refln_index_k                                                                 
 _refln_index_l                                                                 
 _refln_F_squared_calc                                                          
 _refln_F_squared_meas                                                          
 _refln_F_squared_sigma                                                         
 _refln_observed_status                                                         
   2   0 -10      13450.03      16027.88       952.12 o                         
   6   0 -10      33750.20      42064.56       870.85 o                         
  10   0 -10      77980.99      88127.39      5485.84 o                         
  14   0 -10      44197.05      55009.57      5289.92 o                         
  18   0 -10      30768.76      40208.91      1727.22 o                         
   0   2 -10       8106.23       9769.71       566.29 o                         
   2   2 -10       2161.50       2971.91       306.68 o                         
   4   2 -10      14387.44      16857.74       437.44 o                         
   6   2 -10       1930.69       2047.46       148.84 o                         
   8   2 -10       2800.45       3401.67       184.91 o                         
  10   2 -10       1701.84       1690.90       196.83 o                         
  12   2 -10        762.95        671.98       293.88 o                         
  14   2 -10      12222.30      13421.55       538.29 o                         
  16   2 -10        388.91        565.83       138.04 o                         
  18   2 -10       8287.80      10579.48       925.48 o                         
  20   2 -10       4421.44       6415.62       506.99 o                         
   2   4 -10        227.20        242.96       104.19 o                         
   4   4 -10      26316.40      32023.90       812.27 o                         
   6   4 -10       5517.91       6277.77       258.05 o                         
   8   4 -10      22383.44      24679.38       891.29 o                         
  10   4 -10       7258.19       7941.32       361.79 o                         
  12   4 -10      17289.90      24158.69      1374.90 o                         
  14   4 -10      10013.12      12010.09       851.58 o                         
  16   4 -10      17441.75      18289.59       869.62 o                         
  18   4 -10       1351.88       1498.64       213.11 o                         
   0   6 -10      19117.86      23530.06      1183.27 o                         
   2   6 -10       2773.21       3364.19       223.27 o                         
   4   6 -10      45465.08      53516.21      1620.66 o                         
   6   6 -10       2496.12       3000.31       206.72 o                         
   8   6 -10       3325.82       3448.75       212.07 o                         
  10   6 -10       2329.07       2653.55       324.82 o                         
  14   6 -10       2669.71       3105.55       347.16 o                         
  16   6 -10      35983.49      41149.62      5280.47 o                         
  18   6 -10       2051.16       2881.03       278.42 o                         
   2   8 -10       2808.55       3305.05       263.68 o                         
   4   8 -10       1100.26       1372.71       172.05 o                         
   6   8 -10      14205.42      14147.94       518.12 o                         
   8   8 -10        174.58        192.12        74.16 o                         
  10   8 -10       3236.57       3563.13       771.66 o                         
  12   8 -10       5005.43       5135.31       520.74 o                         
  14   8 -10      12776.26      15321.32      1046.64 o                         
  16   8 -10       4055.67       4460.54       707.21 o                         
  18   8 -10       9659.08      10291.12       546.52 o                         
   0  10 -10      12044.93      13307.30       940.09 o                         
   2  10 -10      20128.92      21709.65      1227.10 o                         
   4  10 -10       7959.54       9180.46       356.88 o                         
   6  10 -10      13505.40      14205.18       644.46 o                         
   8  10 -10       2008.78       1973.76       153.08 o                         
  10  10 -10       2467.47       2312.09       397.00 o                         
  12  10 -10       3929.25       4361.08       293.87 o                         
  14  10 -10       9534.41      10137.06      1176.40 o                         
  16  10 -10       8856.94       9138.43       352.42 o                         
   2  12 -10       4715.41       5740.76       432.23 o                         
   4  12 -10      10366.19       9471.37       421.27 o                         
   6  12 -10      17402.24      16287.68       542.99 o                         
   8  12 -10        384.00        483.72        89.81 o                         
  10  12 -10      33475.67      32394.50      6800.59 o                         
  12  12 -10       3416.44       4062.87       749.32 o                         
  14  12 -10       9999.04       9378.45       481.21 o                         
   0  14 -10       3338.61       2911.35       386.69 o                         
   2  14 -10      12844.55      12595.79       806.03 o                         
   4  14 -10       1677.43       1815.94       163.05 o                         
   6  14 -10      10271.59      10274.79       700.03 o                         
   8  14 -10       3233.11       3065.59       215.40 o                         
  10  14 -10        553.75        659.95       123.74 o                         
  12  14 -10        184.61        226.86        87.65 o                         
   2  16 -10       2262.76       2557.31       290.45 o                         
   4  16 -10      10195.25      10587.78       545.66 o                         
   6  16 -10      17259.70      15409.17       704.64 o                         
   1   1  -9      18650.46      18105.37       340.52 o                         
   3   1  -9      35610.87      38556.08       851.33 o                         
   5   1  -9      33056.30      34724.39       551.81 o                         
   7   1  -9      17069.19      17468.46       386.53 o                         
   9   1  -9      17053.56      17870.45       437.93 o                         
  11   1  -9        278.13        268.13        78.36 o                         
  13   1  -9      10178.82      10986.45       396.04 o                         
  15   1  -9       9498.56      10337.58       513.22 o                         
  17   1  -9       2183.26       2385.14       211.78 o                         
  19   1  -9       1423.20       1768.74       213.33 o                         
  21   1  -9       4841.28       5079.79       291.75 o                         
  23   1  -9       1411.36       1673.28       256.07 o                         
  25   1  -9       7988.96       9835.68       752.76 o                         
  27   1  -9        881.75       1039.77       192.49 o                         
   1   3  -9      58328.45      62006.49       754.38 o                         
   3   3  -9      12272.60      12780.58       392.75 o                         
   5   3  -9     100394.50     106605.91      1250.80 o                         
   7   3  -9       6739.98       6871.32       271.85 o                         
   9   3  -9      21934.61      24481.88       489.20 o                         
  11   3  -9      14524.21      15724.76       557.85 o                         
  13   3  -9      10201.97       9494.62       414.97 o                         
  15   3  -9       8485.11       8625.31       356.13 o                         
  17   3  -9        683.72       1081.33       162.10 o                         
  19   3  -9      11410.50      13772.54       523.87 o                         
  21   3  -9       5277.09       5918.59       348.54 o                         
  23   3  -9      10762.94      11836.53       449.98 o                         
  25   3  -9       7744.85       9437.30       480.12 o                         
   1   5  -9       8643.02       8431.72       243.75 o                         
   3   5  -9       9826.84      10398.26       429.13 o                         
   5   5  -9      10118.11      11079.69       320.31 o                         
   7   5  -9       9344.75      10917.96       368.28 o                         
   9   5  -9       5898.18       6051.14       287.75 o                         
  11   5  -9       1256.83       1016.47       142.74 o                         
  13   5  -9       8877.89       9205.85       381.28 o                         
  15   5  -9        373.41        443.54        90.80 o                         
  17   5  -9        526.55        504.18       111.69 o                         
  19   5  -9      12820.32      13939.42       615.00 o                         
  21   5  -9       3647.05       3564.67       450.28 o                         
  23   5  -9        370.67        501.88       111.07 o                         
  25   5  -9       7066.16       8936.84       584.33 o                         
   1   7  -9      21820.63      23246.75       520.88 o                         
   3   7  -9      28736.93      30786.30      1003.27 o                         
   5   7  -9      15001.03      15108.59       476.29 o                         
   7   7  -9      43865.75      47753.09      1103.38 o                         
   9   7  -9      48239.86      52446.26      1104.54 o                         
  11   7  -9       8540.48       8587.04       432.60 o                         
  13   7  -9      15847.29      15633.71       698.51 o                         
  15   7  -9        777.46        867.72       117.39 o                         
  17   7  -9      16427.03      18283.78       764.40 o                         
  19   7  -9      26242.48      28850.84      1968.68 o                         
  21   7  -9       9925.50      10669.86       780.25 o                         
  23   7  -9      10429.10      10931.59      1120.54 o                         
  25   7  -9       3570.64       3243.04       304.20 o                         
   1   9  -9      15870.21      15156.10       560.04 o                         
   3   9  -9       1878.73       2061.41       207.01 o                         
   5   9  -9      27644.27      28285.97       830.33 o                         
   7   9  -9       4037.40       3969.41       291.81 o                         
   9   9  -9      37198.62      37320.74      1039.53 o                         
  11   9  -9      23178.81      23229.90       651.91 o                         
  13   9  -9       4197.02       3905.94       280.01 o                         
  15   9  -9      20905.24      22311.99       857.17 o                         
  17   9  -9      13930.88      14667.77       647.80 o                         
  19   9  -9      23200.05      22992.68       789.83 o                         
  21   9  -9      14790.15      15574.14      1711.75 o                         
  23   9  -9       4258.22       4420.30       364.35 o                         
   1  11  -9       8280.42       8614.56       367.48 o                         
   3  11  -9       1254.59       1151.41       189.41 o                         
   5  11  -9       8181.93       8273.09       356.18 o                         
   7  11  -9        375.43        488.76       116.18 o                         
   9  11  -9       3884.71       4856.52       284.98 o                         
  11  11  -9       5989.89       5920.66       272.05 o                         
  13  11  -9       1456.08       1851.58       165.11 o                         
  15  11  -9       7673.03       8054.27       383.50 o                         
  17  11  -9      15087.43      15037.76       891.11 o                         
  19  11  -9       6590.07       6942.49       366.06 o                         
  21  11  -9       3176.00       3074.87       203.28 o                         
   1  13  -9      11840.58      13779.55       514.97 o                         
   3  13  -9      29784.42      31264.17      1042.92 o                         
   5  13  -9      31412.38      34903.75       858.57 o                         
   7  13  -9      57533.56      58769.80      1818.29 o                         
   9  13  -9       2979.41       3153.69       320.99 o                         
  11  13  -9      30237.78      30290.92      2038.32 o                         
  13  13  -9       4446.46       4425.86       245.71 o                         
  15  13  -9       9867.07       9994.32       394.69 o                         
  17  13  -9       9356.86       9829.69       361.04 o                         
  19  13  -9       5284.03       5516.33       281.00 o                         
   1  15  -9         85.05        116.80        85.09 o                         
   3  15  -9        932.81       1429.06       251.78 o                         
   5  15  -9      16611.08      16251.56      1013.18 o                         
   7  15  -9      22197.05      19249.46       869.48 o                         
   9  15  -9       1677.84       1488.27       182.57 o                         
  11  15  -9      21328.83      18834.99       917.25 o                         
  13  15  -9       5902.29       5471.27       373.70 o                         
  15  15  -9      22267.60      21653.64      1000.24 o                         
  17  15  -9       5475.33       4806.38       252.30 o                         
   1  17  -9       9506.82       7869.27       560.81 o                         
   3  17  -9      44999.57      44362.84      6943.24 o                         
   5  17  -9       3235.50       3833.39       410.55 o                         
   7  17  -9      19508.14      16594.19       737.05 o                         
   9  17  -9      10661.92      10307.41       395.00 o                         
  11  17  -9       7201.77       6086.55       359.84 o                         
  13  17  -9       2762.41       2595.91       192.24 o                         
  15  17  -9       2004.48       1983.29       252.64 o                         
   1  19  -9       8178.33       8575.46       513.87 o                         
   3  19  -9      27175.10      27826.23      1361.15 o                         
   5  19  -9        356.26        694.32       150.08 o                         
   7  19  -9      21843.15      22694.85       815.49 o                         
   9  19  -9       7331.19       6676.35       347.95 o                         
  11  19  -9       5239.12       4994.32       426.22 o                         
  13  19  -9      15292.87      13530.72       651.36 o                         
   1  21  -9       2020.59       1890.49       262.95 o                         
   3  21  -9       2247.38       2389.16       196.47 o                         
   5  21  -9       4866.59       5070.45       315.68 o                         
   9  21  -9      10292.81       9658.66       517.31 o                         
   0   0  -8     432576.94     437807.03      7146.07 o                         
   4   0  -8      88159.36      94489.42      1437.81 o                         
   8   0  -8      50974.18      56736.52      1113.96 o                         
  12   0  -8      10815.36      10770.44       411.36 o                         
  16   0  -8       5818.94       5229.69       311.69 o                         
  20   0  -8      51748.16      53126.51      2204.99 o                         
  24   0  -8       7733.67       7810.76       454.28 o                         
  28   0  -8      47275.19      51070.20      1444.48 o                         
   2   2  -8      17235.63      15960.53       369.15 o                         
   4   2  -8      16540.94      16225.82       321.01 o                         
   6   2  -8       6763.18       6591.24       190.78 o                         
   8   2  -8       9025.95       9651.67       256.90 o                         
  10   2  -8       8144.69       8413.14       247.32 o                         
  12   2  -8       5282.34       5232.46       195.96 o                         
  14   2  -8       3799.44       4026.04       173.06 o                         
  16   2  -8        320.01        295.90        86.75 o                         
  18   2  -8       6618.86       6609.56       322.50 o                         
  20   2  -8       1104.66       1294.36       139.27 o                         
  22   2  -8       3183.99       3541.76       207.40 o                         
  24   2  -8      26768.06      28642.48       676.87 o                         
  26   2  -8         95.06        213.33        95.71 o                         
  28   2  -8      10594.93       9874.02       766.51 o                         
  30   2  -8       9663.96      10559.22       684.01 o                         
   0   4  -8       4446.89       4398.25       243.82 o                         
   2   4  -8      76518.41      79446.14      1427.37 o                         
   4   4  -8      14606.65      14751.46       314.90 o                         
   6   4  -8      10096.47       9350.14       233.89 o                         
   8   4  -8       4156.31       4175.58       180.49 o                         
  10   4  -8      61520.94      61731.08       824.81 o                         
  12   4  -8       2234.10       2059.37       129.70 o                         
  14   4  -8      21376.63      21838.97       461.85 o                         
  16   4  -8       5946.48       5793.73       241.02 o                         
  18   4  -8      17126.35      17695.68       473.19 o                         
  20   4  -8      12858.17      12691.43       382.96 o                         
  22   4  -8       3131.99       3294.17       198.89 o                         
  24   4  -8      14320.12      14974.70       519.99 o                         
  26   4  -8      16544.00      17544.47       517.65 o                         
  28   4  -8       5294.66       5690.83       422.39 o                         
  30   4  -8       1726.60       1625.61       224.28 o                         
   2   6  -8       2574.14       2400.62       151.05 o                         
   4   6  -8       1728.29       1605.74       121.23 o                         
   6   6  -8      48232.13      49891.18       800.01 o                         
   8   6  -8       4791.61       4933.92       210.14 o                         
  10   6  -8      19709.24      21175.99       523.68 o                         
  12   6  -8       2978.07       3116.25       195.38 o                         
  14   6  -8     126976.75     130159.33      1488.23 o                         
  16   6  -8       2261.18       2251.47       154.11 o                         
  18   6  -8       8633.42       8677.21       317.59 o                         
  20   6  -8       1407.58       1595.65       148.84 o                         
  22   6  -8        964.00        930.71       132.35 o                         
  24   6  -8      17682.32      19246.46       520.31 o                         
  26   6  -8      35364.38      38016.88       872.51 o                         
  28   6  -8       1944.47       2117.45       240.22 o                         
  30   6  -8      19519.26      19048.29       615.85 o                         
   0   8  -8      88607.28      88406.87      1793.98 o                         
   2   8  -8      13255.68      14130.18       640.67 o                         
   4   8  -8      20222.02      21468.89       544.31 o                         
   6   8  -8        304.34        446.54        88.80 o                         
   8   8  -8      10548.08      10862.32       361.94 o                         
  10   8  -8        140.56        191.77        86.55 o                         
  12   8  -8      23871.46      23458.32       584.39 o                         
  14   8  -8       6524.08       6728.66       273.00 o                         
  16   8  -8       2784.69       2522.73       179.97 o                         
  18   8  -8       1403.63       1582.21       164.11 o                         
  20   8  -8       2261.47       2657.82       228.54 o                         
  22   8  -8      10031.07      10424.07       414.43 o                         
  24   8  -8      19393.85      19870.32       700.28 o                         
  26   8  -8        243.50        399.11       130.13 o                         
  28   8  -8       1440.85       1558.79       245.76 o                         
   2  10  -8        203.42        325.44       102.32 o                         
   4  10  -8      35835.06      35602.81       764.57 o                         
   6  10  -8      30118.53      30615.73       751.07 o                         
   8  10  -8      34448.95      35554.78       759.47 o                         
  10  10  -8      19079.83      20161.91       669.99 o                         
  12  10  -8      97179.74      98485.98      1806.25 o                         
  14  10  -8      31863.42      32697.92       743.54 o                         
  16  10  -8      25568.11      26004.72       728.56 o                         
  18  10  -8       7900.90       7704.00       424.70 o                         
  20  10  -8      18556.16      17780.21       776.79 o                         
  22  10  -8       2731.81       3068.69       237.37 o                         
  24  10  -8      16209.90      15768.54       495.23 o                         
  26  10  -8       6571.27       6913.95       374.48 o                         
   0  12  -8      48850.42      48358.59      1203.55 o                         
   2  12  -8      30066.98      31241.32       776.06 o                         
   4  12  -8        487.99        621.72       100.71 o                         
   6  12  -8       1629.91       1889.39       192.53 o                         
   8  12  -8      12146.67      11638.11       406.85 o                         
  10  12  -8      19362.43      20115.54       607.28 o                         
  12  12  -8      25639.07      25769.95       670.41 o                         
  14  12  -8       4499.23       4449.61       286.17 o                         
  16  12  -8       7193.28       6734.05       417.74 o                         
  18  12  -8       1542.03       1444.53       185.66 o                         
  20  12  -8      16423.74      16359.59       568.65 o                         
  22  12  -8       9241.87       9217.39       376.76 o                         
  24  12  -8       6787.16       6487.78       267.36 o                         
   2  14  -8       4912.87       4874.58       286.04 o                         
   4  14  -8       7702.38       7820.04       298.23 o                         
   6  14  -8       8249.77       8778.19       310.14 o                         
   8  14  -8      10408.08      10285.12       416.17 o                         
  10  14  -8       5159.88       4582.55       271.26 o                         
  12  14  -8      10751.00      10541.24       392.23 o                         
  14  14  -8      14057.20      15005.57       506.16 o                         
  16  14  -8       4968.85       5201.37       287.51 o                         
  18  14  -8      11073.36      10144.28       432.88 o                         
  20  14  -8        335.79        412.48       105.72 o                         
  22  14  -8       7627.97       7109.22       379.33 o                         
   0  16  -8      52308.35      46342.49      1861.46 o                         
   2  16  -8     126223.35     133206.59      2119.93 o                         
   4  16  -8       3221.45       3384.04       229.13 o                         
   6  16  -8      32228.18      32084.19      1312.69 o                         
   8  16  -8      12763.22      11275.89       415.72 o                         
  10  16  -8       1873.93       1819.33       165.84 o                         
  12  16  -8      19164.07      18231.17       817.55 o                         
  14  16  -8       3832.08       3589.85       241.71 o                         
  16  16  -8       1309.42       1088.17       150.51 o                         
  18  16  -8      21524.97      20353.06       922.23 o                         
  20  16  -8       4863.22       4294.16       253.26 o                         
   2  18  -8       1235.34       1402.88       172.38 o                         
   4  18  -8       9071.63       7966.80       565.19 o                         
   6  18  -8       1485.97       1507.78       134.91 o                         
   8  18  -8       4067.25       3575.05       259.72 o                         
  10  18  -8       4126.31       4005.94       464.12 o                         
  12  18  -8       6710.23       5933.84       605.81 o                         
  14  18  -8       6718.70       5728.47       332.70 o                         
  16  18  -8       1042.97       1037.23       126.58 o                         
  18  18  -8       2194.94       1964.73       197.14 o                         
  20  18  -8       2698.93       2203.27       226.86 o                         
   0  20  -8      68431.27      65785.80      6059.86 o                         
   2  20  -8      87361.16      83361.87      6879.65 o                         
   4  20  -8        261.26        453.14        96.55 o                         
   6  20  -8      13391.27      13819.66       472.20 o                         
   8  20  -8       6467.61       6698.83       325.74 o                         
  10  20  -8       3234.64       3175.69       168.13 o                         
  12  20  -8      29315.12      26908.25       868.26 o                         
  14  20  -8       2339.76       2040.66       210.63 o                         
  16  20  -8       5103.79       5018.62       273.08 o                         
  18  20  -8       6526.55       5631.44       853.30 o                         
   2  22  -8       3498.58       3002.47       472.62 o                         
   4  22  -8       9956.02       9341.20       603.04 o                         
   6  22  -8       3563.82       3425.82       318.96 o                         
   8  22  -8      12560.08      11987.55       555.81 o                         
  10  22  -8        682.74        818.06       185.61 o                         
  12  22  -8      22217.34      20002.98      2736.91 o                         
  14  22  -8      14764.98      14173.35      1394.66 o                         
  16  22  -8       4992.13       3923.62       326.54 o                         
   0  24  -8       2384.84       2155.15       324.82 o                         
   2  24  -8      11456.69      10253.31       692.61 o                         
   4  24  -8        878.61        646.88       156.39 o                         
   6  24  -8        576.65        435.69       107.54 o                         
   8  24  -8       6059.31       5076.81       397.00 o                         
  12  24  -8      13422.77      11982.24       567.15 o                         
   2  26  -8        882.70        682.29       137.49 o                         
   4  26  -8       7712.51       6044.26       267.86 o                         
   1   1  -7      10844.30       9196.90       286.79 o                         
   3   1  -7      23804.52      22423.52       413.68 o                         
   5   1  -7       3077.64       2877.79       127.08 o                         
   7   1  -7       2214.92       2110.43       110.70 o                         
   9   1  -7      19603.84      19480.46       407.81 o                         
  11   1  -7      42654.87      42314.81       714.42 o                         
  13   1  -7       2799.10       2837.08       137.31 o                         
  15   1  -7        435.93        367.68        67.38 o                         
  17   1  -7       3810.02       3898.21       169.12 o                         
  19   1  -7      48346.00      47819.79       837.99 o                         
  21   1  -7       3315.46       3331.24       238.65 o                         
  23   1  -7      49340.96      50705.81      1369.30 o                         
  25   1  -7      10846.84      11622.79       484.77 o                         
  27   1  -7      10819.77      10963.00       433.53 o                         
  29   1  -7      10003.74      10732.73       439.20 o                         
  31   1  -7       2322.66       2083.06       162.54 o                         
  33   1  -7      11746.69      11811.14       557.45 o                         
  35   1  -7       5006.98       4602.47       391.85 o                         
   1   3  -7      54464.11      52903.27       736.64 o                         
   3   3  -7      12173.71      12137.32       278.35 o                         
   5   3  -7     148142.12     147364.02      1627.56 o                         
   7   3  -7      10150.99       9953.50       241.91 o                         
   9   3  -7     109597.11     106988.10      1655.27 o                         
  11   3  -7      24417.87      23859.19       393.93 o                         
  13   3  -7      19560.54      19966.67       355.61 o                         
  15   3  -7      36250.02      36383.11       524.77 o                         
  17   3  -7      11588.93      11861.51       312.72 o                         
  19   3  -7      53077.69      53007.75       976.98 o                         
  21   3  -7      62555.06      61588.91      1325.49 o                         
  23   3  -7      13779.84      13850.58       435.42 o                         
  25   3  -7      44034.21      44995.83       773.35 o                         
  27   3  -7       9310.21       9648.75       437.22 o                         
  29   3  -7      17923.31      18318.57       660.95 o                         
  31   3  -7       8339.85       8511.01       359.06 o                         
  33   3  -7       1867.27       1931.07       223.08 o                         
  35   3  -7      13243.65      11432.28       649.64 o                         
   1   5  -7      10969.70      10448.46       285.95 o                         
   3   5  -7        798.27        933.66        95.46 o                         
   5   5  -7       3145.85       3109.71       138.82 o                         
   7   5  -7      11865.59      12337.14       283.42 o                         
   9   5  -7       1158.63       1139.61        95.94 o                         
  11   5  -7      24811.51      24349.78       405.06 o                         
  13   5  -7      12652.47      12640.83       290.35 o                         
  15   5  -7       5071.36       5113.58       198.40 o                         
  17   5  -7       6660.13       6640.76       254.66 o                         
  19   5  -7      11670.58      11370.46       393.55 o                         
  21   5  -7       2175.59       2341.99       174.39 o                         
  23   5  -7       6823.31       7046.18       283.04 o                         
  25   5  -7       5898.83       5873.00       258.06 o                         
  27   5  -7        479.86        502.62       113.94 o                         
  29   5  -7      20710.59      21097.73       549.12 o                         
  31   5  -7       5651.38       5710.93       309.67 o                         
  33   5  -7      17292.06      17232.63       849.00 o                         
   1   7  -7       9264.84       8999.63       256.74 o                         
   3   7  -7      25889.68      25466.98       475.17 o                         
   5   7  -7      23064.20      22871.32       417.09 o                         
   7   7  -7      19634.92      20710.10       358.02 o                         
   9   7  -7      79335.58      79986.63       955.61 o                         
  11   7  -7      23501.87      23837.93       399.16 o                         
  13   7  -7      37311.70      36268.43       611.30 o                         
  15   7  -7      16475.61      16102.03       414.86 o                         
  17   7  -7      93176.31      92747.01      1928.59 o                         
  19   7  -7      66423.60      66824.40      1360.54 o                         
  21   7  -7      18474.28      19705.71       839.82 o                         
  23   7  -7      30603.58      29316.40       633.43 o                         
  25   7  -7        412.76        555.53       101.63 o                         
  27   7  -7       1715.30       1949.09       169.31 o                         
  29   7  -7      11573.77      12325.76       478.79 o                         
  31   7  -7       4118.88       4641.40       246.27 o                         
  33   7  -7      10592.05       9567.57       675.42 o                         
   1   9  -7       8754.28       8671.23       249.37 o                         
   3   9  -7       5642.36       5478.06       197.51 o                         
   5   9  -7      17846.16      17065.75       326.20 o                         
   7   9  -7      20833.89      20811.35       434.25 o                         
   9   9  -7      21182.51      20158.43       474.42 o                         
  11   9  -7      20257.19      20310.38       414.25 o                         
  13   9  -7       1734.12       1756.90       140.55 o                         
  15   9  -7      61537.09      58594.67      1352.64 o                         
  17   9  -7       9569.49       9521.08       391.21 o                         
  19   9  -7      40388.93      41218.02      1209.82 o                         
  21   9  -7      83856.85      83131.42      1847.44 o                         
  23   9  -7      23999.54      24472.08       598.99 o                         
  25   9  -7       6373.92       6269.82       266.56 o                         
  27   9  -7      14045.70      13032.61       487.26 o                         
  29   9  -7       3515.49       3446.47       247.74 o                         
  31   9  -7      17516.28      17906.44       963.29 o                         
   1  11  -7       3809.16       4190.92       170.41 o                         
   3  11  -7       2159.57       1960.42       118.57 o                         
   5  11  -7       1443.14       1387.69       113.16 o                         
   7  11  -7       1027.05       1206.36       110.24 o                         
   9  11  -7       2707.74       2562.31       142.09 o                         
  11  11  -7        620.68        480.66        85.72 o                         
  13  11  -7       1428.37       1679.39       142.27 o                         
  15  11  -7       1838.44       1785.60       153.70 o                         
  17  11  -7       9012.45       8447.98       527.88 o                         
  19  11  -7      12506.88      12230.65       547.05 o                         
  21  11  -7      35271.20      36448.61       962.76 o                         
  23  11  -7       2472.95       2855.76       237.71 o                         
  25  11  -7       5799.69       5558.14       375.43 o                         
  27  11  -7       7790.88       7948.89       409.47 o                         
  29  11  -7      26544.66      25292.09       689.32 o                         
   1  13  -7      11818.74      10650.82       305.15 o                         
   3  13  -7      44058.66      41010.81       670.66 o                         
   5  13  -7       7655.19       6452.14       251.85 o                         
   7  13  -7      83552.65      80538.16      1167.46 o                         
   9  13  -7      11693.90      11019.20       322.98 o                         
  11  13  -7      83732.88      83351.50      1252.25 o                         
  13  13  -7       8314.95       7987.95       319.77 o                         
  15  13  -7      31968.27      31932.53       961.49 o                         
  17  13  -7      62718.28      63600.93      1936.29 o                         
  19  13  -7      20604.45      21292.00      1980.71 o                         
  21  13  -7      42820.99      43280.82      1137.34 o                         
  23  13  -7      42212.79      41744.43      1197.64 o                         
  25  13  -7       1957.24       1944.91       196.48 o                         
  27  13  -7       7136.54       6666.03       424.35 o                         
  29  13  -7       3648.37       3861.25       279.96 o                         
   1  15  -7      13931.92      13771.25       352.57 o                         
   3  15  -7       4029.23       4277.33       217.10 o                         
   5  15  -7      20554.05      20579.88       512.84 o                         
   7  15  -7       8714.57       8703.37       309.61 o                         
   9  15  -7       1596.39       1395.01       138.90 o                         
  11  15  -7      27893.48      25453.82       609.23 o                         
  13  15  -7       3471.00       3551.35       198.35 o                         
  15  15  -7      13029.49      12702.78       503.16 o                         
  17  15  -7       6821.42       7047.67       415.18 o                         
  19  15  -7       2814.69       2771.27       295.91 o                         
  21  15  -7      10708.19      10144.88       389.37 o                         
  23  15  -7       5651.22       5402.81       253.88 o                         
  25  15  -7       7809.62       8722.65       395.52 o                         
  27  15  -7       2294.97       2335.16       226.09 o                         
  29  15  -7       8616.28       7750.99       515.59 o                         
   1  17  -7        793.28        699.89        98.35 o                         
   3  17  -7      21140.40      21172.84       555.50 o                         
   5  17  -7       4593.23       4787.71       234.48 o                         
   7  17  -7      20381.72      19585.03       765.98 o                         
   9  17  -7       6955.83       7029.25       359.63 o                         
  11  17  -7       7698.94       6875.09       285.14 o                         
  13  17  -7      13522.66      12023.62       398.27 o                         
  15  17  -7       2511.68       2357.98       204.59 o                         
  17  17  -7      20777.34      21112.57       929.84 o                         
  19  17  -7       3947.09       3940.87       248.81 o                         
  21  17  -7      43606.02      42946.54      1025.90 o                         
  23  17  -7      16039.29      17108.76       793.14 o                         
  25  17  -7        918.44        844.36       148.92 o                         
  27  17  -7      25799.47      25604.05      1086.17 o                         
   1  19  -7      32624.05      31425.73      1186.19 o                         
   3  19  -7      39128.50      36590.58      1075.95 o                         
   5  19  -7      14849.80      14499.14       507.53 o                         
   7  19  -7       8727.11       8788.61       322.19 o                         
   9  19  -7      24639.50      23602.89      1098.76 o                         
  11  19  -7       7002.35       6217.04       379.02 o                         
  13  19  -7       9824.97       9932.91       409.02 o                         
  15  19  -7       7805.73       7442.02       573.10 o                         
  17  19  -7      14495.66      14983.53       695.04 o                         
  19  19  -7      12979.17      13112.74       618.75 o                         
  21  19  -7      28215.50      31438.93       967.43 o                         
  23  19  -7      25820.93      27005.51       996.80 o                         
  25  19  -7       4610.65       5138.68       426.22 o                         
   1  21  -7       3019.36       2754.60       223.72 o                         
   3  21  -7       1699.94       1568.25       143.98 o                         
   5  21  -7       1110.60       1064.44       106.30 o                         
   7  21  -7       2339.12       2112.64       138.23 o                         
   9  21  -7       4151.26       4101.23       214.04 o                         
  11  21  -7       7014.74       6699.46       295.20 o                         
  13  21  -7       5975.20       6040.84       305.86 o                         
  15  21  -7       2732.84       2806.91       569.72 o                         
  17  21  -7       9193.34       8728.89       642.77 o                         
  19  21  -7       3924.14       3584.33       339.43 o                         
   1  23  -7      23539.12      23687.84       669.36 o                         
   3  23  -7       9689.31      10723.00       432.06 o                         
   5  23  -7      18900.58      19698.63       666.88 o                         
   7  23  -7      19287.08      18941.07       564.90 o                         
   9  23  -7       1214.44       1395.60       141.75 o                         
  11  23  -7      40986.82      41086.39      1193.07 o                         
  13  23  -7       2860.27       2961.87       222.55 o                         
  15  23  -7      13290.88      12906.86       733.85 o                         
  17  23  -7      23684.11      23433.43      1007.11 o                         
   1  25  -7       2353.02       2603.78       208.13 o                         
   3  25  -7       5225.03       5279.49       263.20 o                         
   5  25  -7      18348.48      18332.15       452.34 o                         
   7  25  -7       9266.13       9296.59       328.42 o                         
   9  25  -7      11250.82      11042.07       446.26 o                         
  11  25  -7        945.49        867.90       189.05 o                         
  13  25  -7        314.15        378.26       164.99 o                         
  15  25  -7       1732.40       2339.05       285.29 o                         
  17  25  -7      11206.77      11243.23       599.80 o                         
   1  27  -7       3971.14       3701.47       204.05 o                         
   3  27  -7       4750.66       4730.60       209.13 o                         
   5  27  -7       1073.29        928.75        94.14 o                         
   7  27  -7       1056.80       1067.20       116.64 o                         
   9  27  -7       2112.91       1414.43       201.08 o                         
   1  29  -7       2636.75       2655.27       268.11 o                         
   3  29  -7       8029.88       6701.99       245.66 o                         
   2   0  -6      25169.18      24976.72       616.72 o                         
   6   0  -6     125439.94     113075.11      1912.93 o                         
  10   0  -6     224945.44     214386.33      3532.47 o                         
  14   0  -6     292213.59     278337.56      3416.23 o                         
  18   0  -6      52635.60      52784.26      1163.38 o                         
  22   0  -6      54250.98      54715.39      1575.94 o                         
  26   0  -6      94201.27      93549.45      1771.18 o                         
  30   0  -6      79536.16      80219.31      1819.67 o                         
  34   0  -6      32805.18      34369.02      1500.36 o                         
   0   2  -6      35396.00      34136.94       541.11 o                         
   2   2  -6      14829.42      14226.48       271.58 o                         
   4   2  -6      75004.89      69198.70       819.21 o                         
   6   2  -6      41865.50      39001.88       460.84 o                         
   8   2  -6       6909.06       6662.14       199.10 o                         
  10   2  -6      33800.91      32195.58       535.05 o                         
  12   2  -6      26422.18      25909.74       418.40 o                         
  14   2  -6       6441.51       5830.23       201.61 o                         
  16   2  -6      49059.99      48162.70       712.36 o                         
  18   2  -6      82080.43      81551.91      1474.62 o                         
  20   2  -6      51350.35      50564.68       889.25 o                         
  22   2  -6        522.75        482.88       103.75 o                         
  24   2  -6       1033.29       1069.69       155.93 o                         
  26   2  -6       8605.23       9053.32       393.04 o                         
  28   2  -6      13901.07      13916.81       494.62 o                         
  30   2  -6      16112.30      16771.82       594.02 o                         
  32   2  -6      18839.56      20147.95       612.08 o                         
  34   2  -6        762.70        891.99       168.59 o                         
  36   2  -6        937.98       1160.07       245.76 o                         
   2   4  -6       3124.22       3103.38       129.54 o                         
   4   4  -6       3492.01       3265.96       114.83 o                         
   6   4  -6       7762.57       7351.15       179.80 o                         
   8   4  -6     109404.70     106152.72      1019.64 o                         
  10   4  -6      48703.51      47188.05       709.75 o                         
  12   4  -6     113382.59     111533.59      1429.64 o                         
  14   4  -6      38138.69      37566.79       530.01 o                         
  16   4  -6      35224.32      35034.82       708.99 o                         
  18   4  -6       6980.14       7028.78       297.82 o                         
  20   4  -6      11517.55      11201.42       395.55 o                         
  22   4  -6        617.44        694.82        99.87 o                         
  24   4  -6      80659.20      81110.09      1293.36 o                         
  26   4  -6       4386.43       4099.95       261.97 o                         
  28   4  -6      77885.20      79434.23      1779.84 o                         
  30   4  -6       3422.90       3866.96       281.92 o                         
  32   4  -6       8244.47       8436.21       382.01 o                         
  34   4  -6       8218.37       8147.74       333.22 o                         
  36   4  -6       3469.04       2368.26       297.32 o                         
   0   6  -6     149479.30     144584.83      2073.58 o                         
   2   6  -6       6584.17       6496.62       197.84 o                         
   4   6  -6      72199.59      68770.95       748.43 o                         
   6   6  -6      15976.08      15048.99       247.07 o                         
   8   6  -6     158292.47     149379.83      1219.97 o                         
  10   6  -6      20469.36      18930.10       295.12 o                         
  12   6  -6      52960.30      52362.35       629.29 o                         
  14   6  -6       4510.62       4619.14       178.02 o                         
  16   6  -6      94296.31      89554.95      1198.72 o                         
  18   6  -6      47412.39      46543.46       854.76 o                         
  20   6  -6     182292.53     178764.14      2806.33 o                         
  22   6  -6      13344.42      13020.51       436.82 o                         
  24   6  -6      30558.22      29480.00      1235.60 o                         
  26   6  -6       1890.21       1916.00       436.53 o                         
  28   6  -6       8041.69       7925.18       743.07 o                         
  30   6  -6       8920.99       8996.69       416.20 o                         
  32   6  -6      16196.66      17009.23       535.52 o                         
  34   6  -6       2189.30       2221.39       151.41 o                         
  36   6  -6       9657.22       8919.65       649.64 o                         
   2   8  -6      11323.08      10514.89       256.54 o                         
   4   8  -6       1319.56       1297.94        77.14 o                         
   6   8  -6      26637.23      25963.68       348.53 o                         
   8   8  -6       6332.33       6166.44       167.79 o                         
  10   8  -6      14533.57      13334.60       254.18 o                         
  12   8  -6      26180.43      25850.43       404.57 o                         
  14   8  -6      23398.05      22297.62       372.46 o                         
  16   8  -6      25034.21      23411.93       463.72 o                         
  18   8  -6      60539.69      57031.79      1104.65 o                         
  20   8  -6       9694.90       9936.33       336.64 o                         
  22   8  -6        463.90        536.42       100.77 o                         
  24   8  -6       3556.88       3254.01       245.08 o                         
  26   8  -6      14825.91      16683.56       769.06 o                         
  28   8  -6       6545.37       6685.51       366.70 o                         
  30   8  -6        326.16        347.15       117.06 o                         
  32   8  -6      12119.19      11730.48       553.48 o                         
  34   8  -6       2701.88       2491.55       154.07 o                         
   0  10  -6      57586.09      54674.25      1330.66 o                         
   2  10  -6     105181.81     101039.61      1213.93 o                         
   4  10  -6      57595.20      57009.09       903.06 o                         
   6  10  -6      57670.59      55030.31       799.90 o                         
   8  10  -6      31659.40      30142.12       493.02 o                         
  10  10  -6      40974.88      37930.04       507.39 o                         
  12  10  -6       4929.20       4924.92       164.56 o                         
  14  10  -6      45383.46      43654.00       579.49 o                         
  16  10  -6       6216.07       6236.04       208.70 o                         
  18  10  -6     158819.77     150143.02      2751.82 o                         
  20  10  -6      52494.07      49916.80      1119.55 o                         
  22  10  -6      74274.53      73866.91      1352.98 o                         
  24  10  -6      12239.47      12251.66       396.49 o                         
  26  10  -6      19050.76      18735.75       534.89 o                         
  28  10  -6        245.50        249.68        79.87 o                         
  30  10  -6      39092.02      37301.21       875.70 o                         
  32  10  -6        536.91        547.53       113.85 o                         
   2  12  -6       8467.64       8701.81       262.51 o                         
   4  12  -6      23320.65      22854.14       455.26 o                         
   6  12  -6      77195.44      71929.78       847.33 o                         
   8  12  -6       5416.33       5126.42       239.51 o                         
  10  12  -6      42778.83      42228.52       622.78 o                         
  12  12  -6       9662.71       9467.97       239.19 o                         
  14  12  -6      39988.32      39324.23       546.30 o                         
  16  12  -6      23402.12      22505.89       408.81 o                         
  18  12  -6       5452.25       5381.56       241.81 o                         
  20  12  -6      17926.10      17498.57       541.23 o                         
  22  12  -6      18866.49      18245.09       545.18 o                         
  24  12  -6      21386.03      21010.60       683.46 o                         
  26  12  -6      55467.75      54239.70      1084.14 o                         
  28  12  -6        693.42        691.79       124.80 o                         
  30  12  -6      16377.32      15983.46       614.67 o                         
  32  12  -6       5125.66       5111.01       300.74 o                         
   0  14  -6      19782.23      17437.03       669.42 o                         
   2  14  -6      37039.75      36618.50       746.24 o                         
   4  14  -6       5842.55       6309.83       272.09 o                         
   6  14  -6       4704.85       4276.62       213.75 o                         
   8  14  -6     158138.50     153644.62      2234.87 o                         
  10  14  -6      14422.47      13120.59       415.15 o                         
  12  14  -6       6646.19       6295.39       237.16 o                         
  14  14  -6       1332.32       1314.78       115.09 o                         
  16  14  -6       8624.09       7979.47       268.68 o                         
  18  14  -6      18835.58      18754.97       613.78 o                         
  20  14  -6      29958.50      30377.85       874.00 o                         
  22  14  -6      11658.89      11752.58       500.85 o                         
  24  14  -6       1584.23       1541.32       185.56 o                         
  26  14  -6      13678.04      14646.86       628.10 o                         
  28  14  -6       3619.08       3894.92       298.91 o                         
  30  14  -6        271.76        271.10        94.74 o                         
  32  14  -6      20357.51      21482.79      1058.67 o                         
  34  14  -6       2893.79       3255.07       300.76 o                         
   2  16  -6       2819.98       3164.43       228.97 o                         
   4  16  -6      53962.74      52977.55      1144.79 o                         
   6  16  -6      23800.82      23028.23       514.19 o                         
   8  16  -6      32461.12      31044.84       602.36 o                         
  10  16  -6      11871.21      11080.97       367.30 o                         
  12  16  -6     116872.64     110685.22      1398.33 o                         
  14  16  -6      44955.01      42879.96       686.41 o                         
  16  16  -6      37857.83      38240.52      1016.16 o                         
  18  16  -6       5340.39       4933.80       293.65 o                         
  20  16  -6       2704.93       2595.42       227.72 o                         
  22  16  -6      12714.83      13718.69       619.95 o                         
  24  16  -6      26345.43      26867.87       868.19 o                         
  26  16  -6      32159.18      31431.79       902.12 o                         
  28  16  -6      24651.07      24925.71       721.02 o                         
  30  16  -6      11835.24      12201.60       514.09 o                         
  32  16  -6      41207.49      37465.98      1355.99 o                         
   0  18  -6      46887.95      48076.04      1118.69 o                         
   2  18  -6      50406.80      49188.65      1006.61 o                         
   4  18  -6      13496.91      12454.09       449.35 o                         
   6  18  -6       3806.32       3908.06       225.96 o                         
   8  18  -6       1801.73       1964.26       173.99 o                         
  10  18  -6        112.80        402.62       122.97 o                         
  12  18  -6       2185.08       1929.39       163.67 o                         
  14  18  -6       3776.48       3513.84       195.58 o                         
  16  18  -6       1395.55       1167.97       189.81 o                         
  18  18  -6      30869.11      30893.38       858.19 o                         
  20  18  -6       3392.70       3528.49       299.33 o                         
  22  18  -6       1718.35       1806.77       212.07 o                         
  24  18  -6       6501.15       6538.79       367.00 o                         
  26  18  -6       5099.37       5716.48       378.96 o                         
  28  18  -6       3478.95       3441.41       217.21 o                         
  30  18  -6      31777.30      30507.69      1404.97 o                         
   2  20  -6      18738.28      19170.00       498.44 o                         
   4  20  -6      21105.29      20237.73       643.31 o                         
   6  20  -6      46433.02      45361.90      1452.72 o                         
   8  20  -6      24137.59      23679.62       795.24 o                         
  10  20  -6      11496.43      11740.84       525.81 o                         
  12  20  -6      51577.33      50081.34      1483.58 o                         
  14  20  -6      22686.57      21256.95       631.04 o                         
  16  20  -6      35987.32      34240.57       902.52 o                         
  18  20  -6       7288.83       7581.94       365.25 o                         
  20  20  -6       6898.93       6200.74       347.42 o                         
  22  20  -6       5384.41       5237.82       305.51 o                         
  24  20  -6      11075.11      11153.42       421.82 o                         
  26  20  -6      16182.03      16167.54       592.29 o                         
  28  20  -6      13273.92      12772.81       701.20 o                         
   0  22  -6      45701.97      46665.45      2834.01 o                         
   2  22  -6      36344.37      38363.04      1414.16 o                         
   4  22  -6       6502.08       6729.82       375.49 o                         
   6  22  -6      19985.59      20053.63       589.24 o                         
   8  22  -6      53522.92      54863.24      1509.64 o                         
  10  22  -6        723.61        954.47       143.85 o                         
  12  22  -6       5052.24       4919.53       248.54 o                         
  14  22  -6      15320.97      15409.28       629.84 o                         
  16  22  -6      13079.45      13450.95       571.37 o                         
  18  22  -6      23016.43      23038.64       744.94 o                         
  20  22  -6      40661.44      40166.34      1176.16 o                         
  22  22  -6      15968.68      16118.46      1374.90 o                         
  24  22  -6       1404.24       1227.10       240.61 o                         
  26  22  -6      20694.70      20704.25       914.31 o                         
   2  24  -6       5913.92       6624.19       394.40 o                         
   4  24  -6       7793.50       8120.50       360.47 o                         
   6  24  -6       5647.30       5432.67       291.02 o                         
   8  24  -6       9303.89      10331.91       409.57 o                         
  10  24  -6       6680.82       6884.24       321.27 o                         
  12  24  -6       5228.25       5205.22       307.18 o                         
  14  24  -6       7440.74       7228.73       351.44 o                         
  16  24  -6       7555.95       7410.98       373.18 o                         
  18  24  -6       2050.32       1684.58       173.99 o                         
  20  24  -6        387.55        426.22       178.74 o                         
  22  24  -6       6202.08       6034.09       477.78 o                         
  24  24  -6       4992.42       4674.65       362.63 o                         
   0  26  -6      12610.15      12600.94      1108.51 o                         
   2  26  -6      45411.62      47802.45      1282.73 o                         
   4  26  -6       6259.63       7183.07       475.53 o                         
   6  26  -6      32079.24      32782.26       756.56 o                         
   8  26  -6       8854.49       9555.50       369.40 o                         
  10  26  -6       3195.50       3191.75       171.41 o                         
  12  26  -6      13477.36      13754.10       890.59 o                         
  14  26  -6      16992.96      16128.37       562.12 o                         
  16  26  -6       7576.58       7843.26       362.30 o                         
  18  26  -6      38207.36      38950.64      1696.28 o                         
  20  26  -6      11332.43      11951.67       853.30 o                         
   2  28  -6       7052.46       6266.10       658.23 o                         
   4  28  -6       1114.49        977.03       235.45 o                         
   6  28  -6       8391.12       8077.27       399.19 o                         
   8  28  -6      10401.76       9715.46       294.27 o                         
  10  28  -6       6083.19       5560.21       257.02 o                         
  12  28  -6       3297.81       3114.30       200.72 o                         
  14  28  -6       9073.89       8491.00       711.51 o                         
  16  28  -6        344.08        402.16       139.21 o                         
   0  30  -6       8502.54       8221.99       435.56 o                         
   2  30  -6       9354.89       8760.07       483.61 o                         
   4  30  -6       5618.52       5001.20       320.20 o                         
   6  30  -6      17932.29      16465.47       731.27 o                         
   8  30  -6      10459.07       8751.23       524.18 o                         
  12  30  -6        481.63        429.66       125.46 o                         
   1   1  -5      92676.49      80086.82      1402.46 o                         
   3   1  -5      13368.17      11500.53       324.65 o                         
   5   1  -5      20134.84      21057.94       544.24 o                         
   7   1  -5      35730.13      34361.13       630.86 o                         
   9   1  -5      23988.81      21435.59       530.29 o                         
  11   1  -5      42368.42      38832.41       956.62 o                         
  13   1  -5      64676.77      57407.62      1001.25 o                         
  15   1  -5      49616.20      46886.57       853.33 o                         
  17   1  -5      39448.71      39476.52       828.73 o                         
  19   1  -5      59952.06      57583.93      1121.61 o                         
  21   1  -5       4729.93       4924.04       256.81 o                         
  23   1  -5      13996.66      13638.65       427.21 o                         
  25   1  -5       5680.55       5104.29       310.61 o                         
  27   1  -5      50815.53      48463.17       992.12 o                         
  29   1  -5       4070.23       3997.66       260.31 o                         
  31   1  -5      11224.48      10748.37       407.59 o                         
  33   1  -5       5632.36       5317.17       279.59 o                         
  35   1  -5        296.21        259.95        85.38 o                         
  37   1  -5        572.76        521.84        98.31 o                         
  39   1  -5       8507.42       7262.31       641.05 o                         
   1   3  -5      72401.86      59918.39       863.81 o                         
   3   3  -5      47452.37      45157.45       617.51 o                         
   5   3  -5     106196.12      96474.73      1090.78 o                         
   7   3  -5      11727.70       9727.18       272.25 o                         
   9   3  -5      71231.50      69605.26      1240.81 o                         
  11   3  -5     201059.61     189635.19      2372.95 o                         
  13   3  -5      20044.58      19419.40       488.42 o                         
  15   3  -5     108715.86     101216.88      1321.30 o                         
  17   3  -5       7491.48       7014.66       340.55 o                         
  19   3  -5      51751.87      49377.55       804.09 o                         
  21   3  -5       5667.09       5023.87       230.40 o                         
  23   3  -5       8234.03       8468.90       300.52 o                         
  25   3  -5      77720.98      78237.16      1444.45 o                         
  27   3  -5      18242.94      17258.59       503.38 o                         
  29   3  -5      51582.11      53689.91      1086.87 o                         
  31   3  -5      19250.89      18177.17       568.37 o                         
  33   3  -5      12572.14      12800.71       413.43 o                         
  35   3  -5      12904.37      13308.45       458.40 o                         
  37   3  -5      16045.06      16208.16       703.89 o                         
  39   3  -5      22757.65      25081.59      1211.63 o                         
   1   5  -5       2232.46       2740.27       195.89 o                         
   3   5  -5       2150.53       1967.60       131.21 o                         
   5   5  -5      39687.03      33319.14       570.09 o                         
   7   5  -5       5024.57       5723.00       213.73 o                         
   9   5  -5      38203.17      36609.06       866.15 o                         
  11   5  -5      23435.32      21796.05       413.48 o                         
  13   5  -5      33292.21      30654.04       428.63 o                         
  15   5  -5      19890.17      19149.52       365.56 o                         
  17   5  -5       9378.44       9684.54       314.33 o                         
  19   5  -5       3708.86       3790.24       212.13 o                         
  21   5  -5        616.56        596.62        91.37 o                         
  23   5  -5      27120.38      27085.31       534.62 o                         
  25   5  -5       9121.05       9326.31       326.99 o                         
  27   5  -5       1953.22       2270.68       199.54 o                         
  29   5  -5       1272.41       1158.59       170.97 o                         
  31   5  -5       6834.86       6753.41       337.27 o                         
  33   5  -5      12788.02      12722.03       430.14 o                         
  35   5  -5       1580.61       1540.30       160.72 o                         
  37   5  -5      18523.37      17343.27       662.57 o                         
  39   5  -5       6773.22       5697.24       508.71 o                         
   1   7  -5     177081.81     162640.22      2214.16 o                         
   3   7  -5      87764.11      80440.26       958.84 o                         
   5   7  -5      95466.70      86258.87      1231.20 o                         
   7   7  -5      75087.94      68291.30      1170.21 o                         
   9   7  -5      11182.52      10493.50       307.71 o                         
  11   7  -5       3092.40       2870.46       107.14 o                         
  13   7  -5      83961.04      79385.43       882.62 o                         
  15   7  -5      23369.27      22212.72       360.38 o                         
  17   7  -5      36577.87      35438.60       563.52 o                         
  19   7  -5       7776.14       7294.72       257.27 o                         
  21   7  -5       7965.00       7550.84       333.64 o                         
  23   7  -5      25803.52      25258.27       528.78 o                         
  25   7  -5        727.94        945.55       123.81 o                         
  27   7  -5      65447.25      61597.63      1621.57 o                         
  29   7  -5      17152.75      15155.54       528.97 o                         
  31   7  -5      19515.05      17932.40       569.70 o                         
  33   7  -5      34727.57      33609.97       967.08 o                         
  35   7  -5      16887.70      15445.26       553.75 o                         
  37   7  -5      10529.75      10067.63       407.01 o                         
   1   9  -5     128347.98     115376.14      1911.69 o                         
   3   9  -5      63828.29      62033.83      1000.21 o                         
   5   9  -5     182107.78     170061.17      2230.30 o                         
   7   9  -5       1306.32       1070.68        76.68 o                         
   9   9  -5      56653.14      53510.70       660.98 o                         
  11   9  -5      20300.34      19565.86       352.62 o                         
  13   9  -5      28759.81      28710.76       429.21 o                         
  15   9  -5      43447.42      41894.02       594.29 o                         
  17   9  -5       9871.81       8961.04       262.31 o                         
  19   9  -5      16646.79      16307.26       390.95 o                         
  21   9  -5       1654.78       1730.32       142.86 o                         
  23   9  -5      27350.46      24440.06       621.35 o                         
  25   9  -5       2687.16       2798.33       202.75 o                         
  27   9  -5      11928.79      11941.11       714.17 o                         
  29   9  -5      10960.65      11118.46       721.86 o                         
  31   9  -5      17950.21      17711.02       856.20 o                         
  33   9  -5      18113.64      18320.57       687.61 o                         
  35   9  -5      30049.66      28680.47      1258.57 o                         
  37   9  -5       1028.84        984.77       235.45 o                         
   1  11  -5      15671.43      15212.29       380.77 o                         
   3  11  -5     112954.01     108608.98      1391.21 o                         
   5  11  -5      19477.79      19386.65       387.35 o                         
   7  11  -5      75492.55      72077.33       763.17 o                         
   9  11  -5        930.70       1016.95        79.62 o                         
  11  11  -5      96778.32      95028.48      1018.66 o                         
  13  11  -5       6726.97       6491.25       197.82 o                         
  15  11  -5       7017.02       6858.05       205.91 o                         
  17  11  -5       9269.77       8719.78       268.78 o                         
  19  11  -5       3425.36       3273.66       206.74 o                         
  21  11  -5      19364.07      18646.38       528.26 o                         
  23  11  -5       2856.39       2589.05       198.15 o                         
  25  11  -5       7350.34       6295.61       387.13 o                         
  27  11  -5        883.86       1316.05       183.35 o                         
  29  11  -5       9326.13       8563.83       411.40 o                         
  31  11  -5      10595.50      10848.37       505.05 o                         
  33  11  -5       3921.46       3639.60       296.10 o                         
  35  11  -5       3787.39       3994.00       266.90 o                         
  37  11  -5      28211.00      26348.21      1154.91 o                         
   1  13  -5      54024.74      51883.54      1207.51 o                         
   3  13  -5      83017.95      78716.52      1219.68 o                         
   5  13  -5       7741.42       7144.39       246.57 o                         
   7  13  -5      77579.31      69975.77       980.00 o                         
   9  13  -5      30458.04      28151.48       460.56 o                         
  11  13  -5      17301.06      15660.48       310.20 o                         
  13  13  -5      81803.71      78318.27       912.11 o                         
  15  13  -5      10906.89      11002.10       289.66 o                         
  17  13  -5      28314.61      27176.47       515.26 o                         
  19  13  -5       2276.59       2149.46       165.23 o                         
  21  13  -5      53945.55      52187.46       889.94 o                         
  23  13  -5      11140.70      11571.31       425.59 o                         
  25  13  -5      38622.19      40282.55       865.82 o                         
  27  13  -5      25498.53      25382.52       826.02 o                         
  29  13  -5      37915.54      39447.93      1017.50 o                         
  31  13  -5      22153.52      22517.39       683.20 o                         
  33  13  -5      21449.96      22585.67       625.99 o                         
  35  13  -5       1923.59       2199.84       340.29 o                         
   1  15  -5      57408.77      56124.18       981.35 o                         
   3  15  -5       6920.43       6280.56       282.17 o                         
   5  15  -5       1567.00       1736.63       157.74 o                         
   7  15  -5       5892.51       5797.68       243.22 o                         
   9  15  -5      22012.36      21422.05       474.40 o                         
  11  15  -5      21227.06      19835.83       468.77 o                         
  13  15  -5      19791.03      18996.07       439.92 o                         
  15  15  -5      11568.16      10760.37       326.76 o                         
  17  15  -5      60354.13      57269.27      1097.69 o                         
  19  15  -5      11028.79      10767.16       396.28 o                         
  21  15  -5      20045.56      19124.64       701.05 o                         
  23  15  -5       1092.84        986.39       186.32 o                         
  25  15  -5      54997.92      54985.92      1286.65 o                         
  27  15  -5       6907.09       7018.67       395.37 o                         
  29  15  -5      16970.20      17339.78       591.69 o                         
  31  15  -5       5786.56       5684.14       303.37 o                         
  33  15  -5      10551.57      10222.62       363.82 o                         
  35  15  -5       5710.90       6132.05       472.62 o                         
   1  17  -5      35188.00      33975.86       845.84 o                         
   3  17  -5      10231.40       9669.01       388.96 o                         
   5  17  -5      47346.93      45514.27       981.77 o                         
   7  17  -5      20416.64      20083.23       540.30 o                         
   9  17  -5      31613.17      28724.75       751.30 o                         
  11  17  -5      26767.85      25492.66       544.68 o                         
  13  17  -5      27351.24      25661.72       592.79 o                         
  15  17  -5      28320.01      27728.98       656.75 o                         
  17  17  -5      48357.52      44366.22       948.10 o                         
  19  17  -5       2648.96       2731.58       244.49 o                         
  21  17  -5      16024.18      16323.73      1023.50 o                         
  23  17  -5       9526.85       9539.96       465.95 o                         
  25  17  -5       6397.01       5734.12       346.34 o                         
  27  17  -5      33767.39      34272.38       990.17 o                         
  29  17  -5       6016.06       5781.23       345.91 o                         
  31  17  -5       4548.95       4560.32       272.76 o                         
  33  17  -5       1480.66       1550.20       254.36 o                         
   1  19  -5      57520.66      56878.38      1163.82 o                         
   3  19  -5      22126.08      21803.31       551.94 o                         
   5  19  -5      34069.45      32509.21       777.36 o                         
   7  19  -5      34058.35      33014.79       926.19 o                         
   9  19  -5      26954.34      26791.52       927.37 o                         
  11  19  -5      70074.42      63136.91      1316.99 o                         
  13  19  -5      88622.72      82733.13      1389.32 o                         
  15  19  -5      24506.51      21659.79       700.06 o                         
  17  19  -5      33088.32      33204.27      1049.46 o                         
  19  19  -5       3021.30       3374.16       360.25 o                         
  21  19  -5      10028.75       9348.53       500.31 o                         
  23  19  -5      21005.16      20799.53       741.45 o                         
  25  19  -5       5986.51       5312.73       343.23 o                         
  27  19  -5      28967.96      29489.92       838.51 o                         
  29  19  -5       5008.53       4854.47       274.24 o                         
  31  19  -5       5245.93       5516.78       446.84 o                         
  33  19  -5       1792.04       1670.50       209.67 o                         
   1  21  -5      10168.96      10068.89       348.75 o                         
   3  21  -5       8550.18       7882.83       479.13 o                         
   5  21  -5       4685.65       4644.17       447.53 o                         
   7  21  -5       6355.78       5647.08       490.00 o                         
   9  21  -5       8695.43       8852.93       601.91 o                         
  11  21  -5       7868.43       7664.15       364.50 o                         
  13  21  -5       3308.20       2904.31       249.91 o                         
  15  21  -5       6897.08       6119.72       310.60 o                         
  17  21  -5      13263.75      11875.58       659.95 o                         
  19  21  -5       1806.91       1978.16       253.28 o                         
  21  21  -5       3194.68       3317.16       311.75 o                         
  23  21  -5       2618.47       2258.85       249.63 o                         
  25  21  -5       5597.93       4942.36       334.13 o                         
  27  21  -5       7728.57       8055.90       425.81 o                         
  29  21  -5       4191.57       4147.27       261.41 o                         
  31  21  -5       1001.31        885.09       154.68 o                         
   1  23  -5      46995.92      49631.63      1661.81 o                         
   3  23  -5      29931.73      28712.65       933.87 o                         
   5  23  -5       3472.86       3568.43       379.48 o                         
   7  23  -5       8380.05       8198.85       480.40 o                         
   9  23  -5      20929.21      21628.27       796.86 o                         
  11  23  -5      13675.32      13504.92       551.08 o                         
  13  23  -5      34330.08      35464.31       815.60 o                         
  15  23  -5       9972.40       9192.79       574.38 o                         
  17  23  -5       2823.69       2641.72       353.18 o                         
  19  23  -5       1490.47       1375.16       211.83 o                         
  21  23  -5      33399.28      31401.74      1010.10 o                         
  23  23  -5      10784.17      10452.84       830.95 o                         
  25  23  -5      21788.20      21415.76      1065.55 o                         
  27  23  -5      12912.70      12482.36       692.61 o                         
   1  25  -5       9150.95       9533.97       545.73 o                         
   3  25  -5      51072.83      52591.62      1714.05 o                         
   5  25  -5       2671.98       2682.03       360.67 o                         
   7  25  -5      57706.89      59040.89      1732.70 o                         
   9  25  -5        320.65        422.31       102.58 o                         
  11  25  -5      42925.88      42866.39       844.94 o                         
  13  25  -5      19825.54      19238.04       835.27 o                         
  15  25  -5      14274.74      12090.71       598.46 o                         
  17  25  -5      10896.34       9737.08       504.03 o                         
  19  25  -5      11783.21      11012.26       585.19 o                         
  21  25  -5       2979.48       3198.36       405.60 o                         
  23  25  -5        893.25        814.63       190.77 o                         
  25  25  -5       5675.17       5413.66       398.72 o                         
   1  27  -5      33522.96      34384.91      1294.75 o                         
   3  27  -5      15041.04      14560.40       685.75 o                         
   5  27  -5      38663.63      38476.76       877.22 o                         
   7  27  -5       2678.46       2648.20       214.17 o                         
   9  27  -5       3444.55       3560.10       238.57 o                         
  11  27  -5       3036.68       3204.91       217.09 o                         
  13  27  -5      15958.09      14876.06       836.11 o                         
  15  27  -5       6177.74       5532.80       872.20 o                         
  17  27  -5       4430.01       4360.15       455.44 o                         
  19  27  -5       2073.53       2150.47       225.85 o                         
  21  27  -5       2116.54       1993.60       247.48 o                         
   1  29  -5      26084.39      26538.41       846.74 o                         
   3  29  -5      15741.10      15942.55       551.16 o                         
   5  29  -5      25072.45      26935.91       657.50 o                         
   7  29  -5      18422.30      19514.97       533.36 o                         
   9  29  -5       1837.56       1859.12       156.51 o                         
  11  29  -5       6505.86       6675.20       426.97 o                         
  13  29  -5      16486.34      16396.90      1017.43 o                         
  15  29  -5       5705.11       6074.28       351.88 o                         
  17  29  -5      18870.73      19163.68       899.70 o                         
   1  31  -5        688.92        697.17       107.02 o                         
   3  31  -5       2205.21       2413.82       161.42 o                         
   5  31  -5      12788.09      12439.47       374.67 o                         
   7  31  -5       2771.38       3059.84       192.89 o                         
   9  31  -5       3947.66       3746.66       366.07 o                         
  11  31  -5       9674.37       7909.78      1212.49 o                         
  13  31  -5        361.46        347.16       130.62 o                         
  15  31  -5       1181.93       1268.34       192.49 o                         
   1  33  -5       5758.42       5374.12       238.16 o                         
   3  33  -5       2838.18       2573.81       201.69 o                         
   5  33  -5       7201.67       6447.63       218.47 o                         
   7  33  -5       8478.27       7424.36       326.76 o                         
   0   0  -4     312829.44     308205.81      8725.45 o                         
   4   0  -4     514130.41     477286.22      8990.17 o                         
   8   0  -4      11944.89      13327.92      1058.67 o                         
  12   0  -4      37962.05      34917.79      1064.43 o                         
  16   0  -4     200771.52     174477.23      3986.87 o                         
  20   0  -4     136426.14     128187.16      2754.62 o                         
  24   0  -4     171225.73     153698.47      9784.98 o                         
  28   0  -4       8370.04       7210.17       689.91 o                         
  32   0  -4      50087.53      48623.30      1404.39 o                         
  36   0  -4     103081.05     104191.38      4200.32 o                         
  40   0  -4      34185.36      36403.32      4076.57 o                         
   2   2  -4       4474.39       4766.60       307.87 o                         
   4   2  -4     153718.80     143239.84      2883.51 o                         
   6   2  -4      19526.65      19581.30       918.97 o                         
   8   2  -4     151805.52     140853.59      2698.30 o                         
  10   2  -4      31401.54      28821.31      1689.41 o                         
  12   2  -4        595.28        579.13       107.00 o                         
  14   2  -4     248540.27     222691.33      4925.57 o                         
  16   2  -4       1343.09       1251.01       222.69 o                         
  18   2  -4      37670.09      34327.23      1349.70 o                         
  20   2  -4       4516.56       4493.38       324.34 o                         
  22   2  -4      16629.38      15677.31       776.13 o                         
  24   2  -4      16099.79      14263.38       747.36 o                         
  26   2  -4       1046.15        749.41       213.86 o                         
  28   2  -4       3324.09       3719.56       316.05 o                         
  30   2  -4       6977.85       6602.21       410.07 o                         
  32   2  -4       6477.65       5251.42       411.11 o                         
  34   2  -4       7189.86       7305.40       393.41 o                         
  36   2  -4       5542.79       5785.15       330.41 o                         
  38   2  -4       1705.65       1658.85       181.28 o                         
  40   2  -4       5091.63       4798.80       281.39 o                         
   0   4  -4      83749.06      76604.73      1848.05 o                         
   2   4  -4     370683.69     350880.28      6820.14 o                         
   4   4  -4      16994.24      15005.08       590.45 o                         
   6   4  -4     231824.41     220805.95      3094.78 o                         
   8   4  -4       4662.69       4533.60       196.46 o                         
  10   4  -4      25683.09      24564.66       611.10 o                         
  12   4  -4      17298.61      16961.47       357.08 o                         
  14   4  -4       8951.64       8228.81       267.52 o                         
  16   4  -4      27944.29      25844.19       876.45 o                         
  18   4  -4      12111.77      11759.47       387.52 o                         
  20   4  -4      34000.69      32158.66       812.39 o                         
  22   4  -4     111127.30     107300.23      1613.82 o                         
  24   4  -4      14858.46      14184.21       570.28 o                         
  26   4  -4       5904.51       5537.74       350.91 o                         
  28   4  -4      10321.01       9722.48       416.39 o                         
  30   4  -4       1119.47       1510.08       213.00 o                         
  32   4  -4        423.74        210.11       113.05 o                         
  34   4  -4      57019.02      55020.91      1300.91 o                         
  36   4  -4        484.24        673.07       112.30 o                         
  38   4  -4      13774.01      13633.09       582.94 o                         
   2   6  -4     141543.61     129305.59      1899.93 o                         
   4   6  -4      78930.70      79852.03      1269.02 o                         
   6   6  -4     348751.44     328812.59      3408.69 o                         
   8   6  -4      24974.12      24771.63       397.89 o                         
  10   6  -4     381718.88     344693.47      3558.47 o                         
  12   6  -4          0.99         86.29        45.82 o                         
  14   6  -4      19216.77      19516.98       408.42 o                         
  16   6  -4       1276.63       1428.46       103.09 o                         
  18   6  -4      37577.50      36103.29       550.62 o                         
  20   6  -4      10814.18      10372.74       316.52 o                         
  22   6  -4       1561.93       1542.88       139.57 o                         
  24   6  -4      39857.59      39412.55       880.62 o                         
  26   6  -4       5998.73       5404.28       285.18 o                         
  28   6  -4       5792.66       6021.79       343.39 o                         
  30   6  -4      81821.60      81658.08      1759.47 o                         
  32   6  -4        866.71       1071.93       170.81 o                         
  34   6  -4      52033.20      52484.27      1105.01 o                         
  36   6  -4       1682.17       1835.82       169.62 o                         
  38   6  -4      11908.02      12716.77       467.86 o                         
  40   6  -4       8796.40       9309.78       689.17 o                         
   0   8  -4     122604.62     126284.24      5857.93 o                         
   2   8  -4      14337.07      11883.12       303.04 o                         
   4   8  -4       8715.35       8865.69       367.37 o                         
   6   8  -4      40381.20      39169.88       698.90 o                         
   8   8  -4      64857.51      63713.95       900.54 o                         
  10   8  -4      15426.31      15487.66       317.74 o                         
  12   8  -4       6372.97       6139.91       218.05 o                         
  14   8  -4       5978.19       5676.23       171.12 o                         
  16   8  -4      14658.08      13574.09       328.39 o                         
  18   8  -4       6475.25       6202.53       223.45 o                         
  20   8  -4        557.36        736.26        94.82 o                         
  22   8  -4       2421.93       2505.76       163.12 o                         
  24   8  -4       6546.25       6111.75       355.70 o                         
  26   8  -4       9139.16       8302.57       386.67 o                         
  28   8  -4       9840.77      10071.05       424.50 o                         
  30   8  -4       6043.53       5597.29       320.17 o                         
  32   8  -4      19215.14      19110.37       569.75 o                         
  34   8  -4      23353.26      23568.85       703.09 o                         
  36   8  -4      28665.54      27214.52       934.75 o                         
  38   8  -4        900.74        826.18       143.32 o                         
  40   8  -4       1365.34       1012.27       225.14 o                         
   2  10  -4      14845.62      13516.26      1150.62 o                         
   4  10  -4     183757.86     164141.14      2109.49 o                         
   6  10  -4     120934.50     114239.89      1417.78 o                         
   8  10  -4     401471.31     375885.47      3945.82 o                         
  10  10  -4      85484.09      83850.96      1235.22 o                         
  12  10  -4      42486.49      40928.36       488.61 o                         
  14  10  -4       9873.04       9880.41       313.02 o                         
  16  10  -4      21219.25      20350.77       410.19 o                         
  18  10  -4       1411.54       1485.60       123.22 o                         
  20  10  -4       3448.05       3188.39       199.32 o                         
  22  10  -4       5527.73       5436.32       263.84 o                         
  24  10  -4       1876.56       1721.22       159.76 o                         
  26  10  -4      16189.10      15782.41       601.61 o                         
  28  10  -4      37165.89      37417.85       926.01 o                         
  30  10  -4      48337.56      48292.83      1395.13 o                         
  32  10  -4      38869.59      37842.02      1038.93 o                         
  34  10  -4      22354.26      20555.02       827.62 o                         
  36  10  -4      46040.15      45745.62      1213.24 o                         
  38  10  -4       4516.05       4458.38       314.81 o                         
  40  10  -4       2370.91       2479.97       287.01 o                         
   0  12  -4     113544.49     101960.10      2423.20 o                         
   2  12  -4      31700.71      32503.91      1040.74 o                         
   4  12  -4     228153.12     204681.31      3075.32 o                         
   6  12  -4       4883.86       4778.79       221.55 o                         
   8  12  -4      26294.94      24948.05       502.75 o                         
  10  12  -4      14994.01      15534.27       347.39 o                         
  12  12  -4       5406.98       5689.84       194.76 o                         
  14  12  -4      11071.49      10636.02       228.60 o                         
  16  12  -4      44524.77      42449.42       582.66 o                         
  18  12  -4       6575.86       6287.70       253.28 o                         
  20  12  -4      60095.09      57192.91      1066.20 o                         
  22  12  -4       6160.55       5418.01       249.76 o                         
  24  12  -4      54108.45      53046.09      1313.60 o                         
  26  12  -4      15685.90      14993.35       470.86 o                         
  28  12  -4        287.65        436.56       111.76 o                         
  30  12  -4        861.38        951.09       190.66 o                         
  32  12  -4       1545.57       1071.96       177.06 o                         
  34  12  -4      37396.67      36635.73      1039.30 o                         
  36  12  -4      11623.88      10773.31       465.02 o                         
  38  12  -4       1461.05       1530.06       192.38 o                         
   2  14  -4      88265.02      82720.38      1727.30 o                         
   4  14  -4      31575.91      29910.95       875.48 o                         
   6  14  -4      74585.41      69572.28      1110.93 o                         
   8  14  -4      74760.34      71326.78       982.15 o                         
  10  14  -4      96476.82      87813.81      1217.59 o                         
  12  14  -4      54177.38      53242.59       833.13 o                         
  14  14  -4       7470.75       7823.78       272.61 o                         
  16  14  -4       6457.51       6501.14       236.96 o                         
  18  14  -4       6414.60       6018.35       288.96 o                         
  20  14  -4       1489.32       1519.55       156.09 o                         
  22  14  -4       8605.59       7337.69       304.57 o                         
  24  14  -4       7761.48       6904.51       294.22 o                         
  26  14  -4      26137.83      26510.31      1058.36 o                         
  28  14  -4       3256.90       3102.24       353.44 o                         
  30  14  -4       3410.19       3224.74       280.76 o                         
  32  14  -4      17438.97      17250.25       595.66 o                         
  34  14  -4       3460.77       3291.09       233.06 o                         
  36  14  -4       3317.92       3288.48       250.46 o                         
   0  16  -4      46137.19      43323.98       982.84 o                         
   2  16  -4     110690.58     106045.98      1228.18 o                         
   4  16  -4     127733.02     122507.46      1539.99 o                         
   6  16  -4      28191.42      26074.89       639.97 o                         
   8  16  -4       9011.66       8745.25       397.89 o                         
  10  16  -4       6846.35       6540.05       323.74 o                         
  12  16  -4      18845.11      17608.24       560.11 o                         
  14  16  -4      26381.18      25613.95       710.04 o                         
  16  16  -4      14998.98      14261.76       417.79 o                         
  18  16  -4      79010.67      76668.67      1440.13 o                         
  20  16  -4       8781.99       8465.57       421.29 o                         
  22  16  -4     114709.28     117012.53      1966.47 o                         
  24  16  -4      42404.16      43536.02      1129.03 o                         
  26  16  -4      12456.56      12375.72       611.31 o                         
  28  16  -4       5985.31       5349.83       387.36 o                         
  30  16  -4       1762.85       1453.98       184.89 o                         
  32  16  -4       1695.39       1737.91       186.05 o                         
  34  16  -4      32521.19      33947.43      1126.96 o                         
  36  16  -4      10968.57      12360.34       723.54 o                         
   2  18  -4       5382.94       5280.26       237.99 o                         
   4  18  -4      17876.35      16874.18       411.40 o                         
   6  18  -4       4665.97       4522.88       253.47 o                         
   8  18  -4      27155.66      27449.03       728.42 o                         
  10  18  -4      21357.96      20074.84       621.83 o                         
  12  18  -4      66333.48      63696.00      1129.77 o                         
  14  18  -4       9750.78       9028.78       349.17 o                         
  16  18  -4      86078.70      82948.65      1379.07 o                         
  18  18  -4        188.07        157.63        92.06 o                         
  20  18  -4      68984.91      68656.44      1341.93 o                         
  22  18  -4      18885.74      17655.41       657.88 o                         
  24  18  -4       5667.51       5550.88       352.99 o                         
  26  18  -4      10628.26       9977.05       513.39 o                         
  28  18  -4      18842.24      18157.18       666.03 o                         
  30  18  -4        476.06        593.36       194.20 o                         
  32  18  -4       9950.50       9583.04       728.70 o                         
  34  18  -4       1976.58       1722.06       276.70 o                         
   0  20  -4      12146.94      11661.71       865.87 o                         
   2  20  -4      34418.97      33416.76       726.08 o                         
   4  20  -4      92067.55      91476.98      1432.91 o                         
   6  20  -4      14787.04      14291.56       431.05 o                         
   8  20  -4      16418.85      16060.06       500.61 o                         
  10  20  -4       7182.86       6735.58       355.35 o                         
  12  20  -4      30647.85      29266.46       778.34 o                         
  14  20  -4      60199.66      56957.75      1049.37 o                         
  16  20  -4       6783.04       6253.64       276.54 o                         
  18  20  -4      56928.14      54554.23      1035.67 o                         
  20  20  -4       6625.58       7184.08       484.89 o                         
  22  20  -4      34225.36      36821.27      1252.65 o                         
  24  20  -4      19363.23      18349.07       626.45 o                         
  26  20  -4      23158.10      24121.09       776.76 o                         
  28  20  -4        550.15        549.46       116.54 o                         
  30  20  -4        728.03        751.99       193.35 o                         
  32  20  -4       3399.62       3433.14       325.68 o                         
   2  22  -4      48938.02      48669.39      1017.46 o                         
   4  22  -4      46130.99      45429.84       947.42 o                         
   6  22  -4      48858.02      47629.69      1128.45 o                         
   8  22  -4      90800.73      89698.71      1958.06 o                         
  10  22  -4      62170.98      60292.13      1995.43 o                         
  12  22  -4      64326.18      61455.83      1106.29 o                         
  14  22  -4       4472.81       4355.03       267.98 o                         
  16  22  -4      47047.15      46986.81      1929.98 o                         
  18  22  -4       8259.61       8439.96       469.33 o                         
  20  22  -4        212.25        222.27        96.42 o                         
  22  22  -4        726.86        697.31       128.53 o                         
  24  22  -4       6864.00       6719.36       331.68 o                         
  26  22  -4      10879.66      10041.35       631.59 o                         
  28  22  -4      19963.93      19144.09       700.07 o                         
  30  22  -4       9497.04       8462.73       435.11 o                         
   0  24  -4      11216.57       9902.16      1167.80 o                         
   2  24  -4         73.75         53.52       133.35 o                         
   4  24  -4      23484.72      22470.80       638.24 o                         
   6  24  -4          5.03        114.72        95.21 o                         
   8  24  -4       3360.62       2976.75       250.95 o                         
  10  24  -4       3067.45       2982.86       254.60 o                         
  12  24  -4        990.97        817.23       178.30 o                         
  14  24  -4       3463.95       2993.89       264.67 o                         
  16  24  -4       1781.84       1580.16       169.70 o                         
  18  24  -4         92.63        252.26        95.90 o                         
  20  24  -4       1029.28       1174.56       199.55 o                         
  22  24  -4       5245.79       4632.87       532.41 o                         
  24  24  -4      13609.69      14480.06       679.76 o                         
  26  24  -4      11517.57      10347.83       685.73 o                         
  28  24  -4       1785.32       1842.36       242.33 o                         
   2  26  -4       7437.38       8192.96       612.61 o                         
   4  26  -4      47491.15      49645.69      1652.09 o                         
   6  26  -4      10685.59      10231.53       843.84 o                         
   8  26  -4     111464.09     116096.87      2934.68 o                         
  10  26  -4      31026.50      32374.77      1537.85 o                         
  12  26  -4      25354.99      25218.02       725.04 o                         
  14  26  -4       1195.39       1040.83       144.48 o                         
  16  26  -4        869.21       1278.46       242.66 o                         
  18  26  -4       2938.71       2437.45       335.99 o                         
  20  26  -4        855.95        710.00       180.07 o                         
  22  26  -4       4296.92       5009.07       373.21 o                         
  24  26  -4       1058.53       1070.70       207.95 o                         
   0  28  -4       8115.22       8261.42       864.47 o                         
   2  28  -4      25019.61      26662.80      1125.82 o                         
   4  28  -4       4132.12       4463.33       352.52 o                         
   6  28  -4      12540.02      12810.45       702.38 o                         
   8  28  -4       8173.30       8356.29       729.56 o                         
  10  28  -4       2895.14       2458.47       320.21 o                         
  12  28  -4        460.20        627.49       139.72 o                         
  14  28  -4        253.69        287.54       101.19 o                         
  16  28  -4      24130.11      24959.65       937.28 o                         
  18  28  -4       6267.22       7103.37       461.45 o                         
  20  28  -4       7053.80       6238.44       489.81 o                         
  22  28  -4      18357.73      15483.08       694.32 o                         
   2  30  -4      14482.94      16429.23       780.19 o                         
   4  30  -4       2944.51       3087.53       337.83 o                         
   6  30  -4      20237.21      21222.83      1058.67 o                         
   8  30  -4       3192.66       3646.54       296.57 o                         
  10  30  -4      18880.92      19098.05       603.04 o                         
  12  30  -4       3005.19       2059.66       297.32 o                         
  14  30  -4       1446.77       1113.67       281.85 o                         
  16  30  -4       5069.00       5786.60       567.15 o                         
  18  30  -4       2729.73       3289.44       395.28 o                         
   0  32  -4      10812.26      10504.22       759.63 o                         
   2  32  -4      48933.73      48587.94      1351.96 o                         
   4  32  -4      12661.79      14680.53       634.30 o                         
   6  32  -4      35294.22      34549.03       811.75 o                         
   8  32  -4       1228.74       1264.75       132.14 o                         
  10  32  -4       8550.02       8706.01       503.56 o                         
  12  32  -4        656.23        660.30       132.04 o                         
  14  32  -4       4667.84       4248.87       287.93 o                         
  16  32  -4       5720.83       5829.58       653.08 o                         
   2  34  -4       2570.08       2379.81       191.82 o                         
   4  34  -4       1913.79       1797.68       233.73 o                         
   6  34  -4       2852.04       2383.83       238.89 o                         
   8  34  -4       3935.25       3238.57       216.48 o                         
  10  34  -4       1640.03       1275.22       194.20 o                         
   1   1  -3     239600.27     219167.11      2627.33 o                         
   3   1  -3      25644.16      23533.36       682.75 o                         
   7   1  -3      93179.84      88971.60      1746.97 o                         
   9   1  -3       9529.51       8783.73       303.85 o                         
  11   1  -3      43599.27      44212.52       877.60 o                         
  13   1  -3     170978.23     166035.83      2706.04 o                         
  15   1  -3     143822.00     141874.50      2604.65 o                         
  17   1  -3      29803.64      27045.03       829.21 o                         
  19   1  -3      42594.51      38758.05      1101.24 o                         
  21   1  -3       8692.90       7873.16       400.99 o                         
  23   1  -3      65241.75      65381.47      1430.02 o                         
  25   1  -3      17660.26      16837.87       655.19 o                         
  27   1  -3      73336.27      71765.97      1410.30 o                         
  29   1  -3      16249.04      15300.09       574.95 o                         
  31   1  -3       2375.43       2433.46       310.29 o                         
  33   1  -3       2330.81       2505.01       251.28 o                         
  35   1  -3       1817.52       1919.38       236.92 o                         
  37   1  -3       1114.23       1030.88       163.67 o                         
  39   1  -3      11036.10      10057.38      1058.67 o                         
  41   1  -3       1348.12       1585.81       349.74 o                         
  43   1  -3       2541.63       1991.88       292.17 o                         
   1   3  -3     120718.96     111731.96      1433.77 o                         
   3   3  -3     108995.16     104481.17      1703.69 o                         
   5   3  -3      43935.23      39728.89       905.02 o                         
   7   3  -3      28673.97      28047.97       559.02 o                         
   9   3  -3      99729.34      99233.51      2057.88 o                         
  11   3  -3     288559.88     280333.72      5340.42 o                         
  13   3  -3      22418.22      23231.05       612.67 o                         
  15   3  -3     293389.06     286808.12      4684.34 o                         
  17   3  -3      36441.73      36904.79      1018.55 o                         
  19   3  -3      94303.16      85860.58      1614.08 o                         
  21   3  -3      55768.95      53218.10      1341.48 o                         
  23   3  -3      31491.24      32629.25       950.17 o                         
  25   3  -3     148327.38     146011.92      2579.56 o                         
  27   3  -3      20507.76      19739.56       673.10 o                         
  29   3  -3      41311.71      40074.90       977.78 o                         
  31   3  -3      42979.39      42791.57      1168.64 o                         
  33   3  -3       9092.06       9332.48       511.43 o                         
  35   3  -3       3173.40       3515.16       305.12 o                         
  37   3  -3       9974.62       9879.76       566.24 o                         
  39   3  -3      40814.20      41258.01       888.18 o                         
  41   3  -3       6956.35       6461.24       384.20 o                         
  43   3  -3      15927.86      13040.86       529.84 o                         
   1   5  -3       1060.43       1031.81        84.31 o                         
   3   5  -3      27650.09      28272.93       934.09 o                         
   5   5  -3     156029.88     147463.92      2524.37 o                         
   7   5  -3      53805.23      52159.94      2150.86 o                         
   9   5  -3      22377.26      21750.84       561.11 o                         
  11   5  -3       7356.59       7849.14       388.10 o                         
  13   5  -3      68192.92      70529.20      1163.10 o                         
  15   5  -3      21048.14      22305.97       640.42 o                         
  17   5  -3       2404.26       2161.64       205.09 o                         
  19   5  -3      13127.16      13493.46       484.45 o                         
  21   5  -3       7442.54       7431.83       423.89 o                         
  23   5  -3      63939.80      61451.88      1193.43 o                         
  25   5  -3      39424.83      39433.08       845.07 o                         
  27   5  -3       9598.61       9875.12       483.05 o                         
  29   5  -3      11438.09      10712.81       967.52 o                         
  31   5  -3       8818.05       9717.62       463.94 o                         
  33   5  -3       8240.63       8374.06       467.18 o                         
  35   5  -3       6921.42       6678.84       517.97 o                         
  37   5  -3      14272.45      13906.19       737.20 o                         
  39   5  -3       2765.31       2638.18       201.98 o                         
  41   5  -3        465.51        460.59       204.52 o                         
   1   7  -3     201063.95     186724.47      2652.42 o                         
   3   7  -3      27531.88      23855.07       634.31 o                         
   5   7  -3     140410.69     139078.38      2404.24 o                         
   7   7  -3     152595.06     143384.72      4208.91 o                         
   9   7  -3      26691.04      24067.60      1120.54 o                         
  11   7  -3       3503.35       2835.54       152.32 o                         
  13   7  -3     194052.03     184807.75      2092.17 o                         
  15   7  -3       9065.57       8340.51       300.52 o                         
  17   7  -3     101613.65      99377.45      1575.60 o                         
  19   7  -3      41308.58      39137.35       786.79 o                         
  21   7  -3      28829.90      27051.35       607.61 o                         
  23   7  -3      55744.44      53425.12      1027.58 o                         
  25   7  -3      22161.44      21758.10       609.59 o                         
  27   7  -3      82323.11      79504.61      1560.63 o                         
  29   7  -3      27547.65      27485.49       782.30 o                         
  31   7  -3      32162.13      30391.68       833.64 o                         
  33   7  -3      24823.89      25464.27      1186.22 o                         
  35   7  -3      21262.40      20969.11       684.13 o                         
  37   7  -3      10958.43      10599.49       438.35 o                         
  39   7  -3      14250.30      14501.34       453.77 o                         
  41   7  -3       7476.96       6908.86       591.21 o                         
   1   9  -3      58766.24      53407.21       963.00 o                         
   3   9  -3      88833.49      85513.85      1600.28 o                         
   5   9  -3     249458.78     232041.08      3845.33 o                         
   7   9  -3       6717.85       6156.87       246.04 o                         
   9   9  -3      73682.88      64429.08      1374.94 o                         
  11   9  -3     133903.28     130363.20      2086.56 o                         
  13   9  -3     121335.75     121762.54      1415.68 o                         
  15   9  -3      99982.59      92021.06      1238.00 o                         
  17   9  -3      41474.57      40507.05       681.58 o                         
  19   9  -3      60263.50      56830.07       926.25 o                         
  21   9  -3       8191.55       8044.61       313.99 o                         
  23   9  -3      10571.55      10356.03       347.49 o                         
  25   9  -3      49656.30      45996.04       950.43 o                         
  27   9  -3        808.48        861.73       142.36 o                         
  29   9  -3       7309.24       6762.05       400.04 o                         
  31   9  -3      25959.78      24775.09       869.80 o                         
  33   9  -3      41191.33      40491.96      1010.79 o                         
  35   9  -3      14202.12      12752.79       501.51 o                         
  37   9  -3       1395.62       1233.78       180.01 o                         
  39   9  -3      19597.43      17623.72       753.71 o                         
  41   9  -3       2998.16       2643.24       326.54 o                         
   1  11  -3       1614.41       1910.93       223.97 o                         
   3  11  -3      79849.62      72129.04      1097.98 o                         
   5  11  -3      15407.78      16650.83       374.08 o                         
   7  11  -3      65842.98      59494.83       884.86 o                         
   9  11  -3      13972.57      14422.27       407.92 o                         
  11  11  -3     146126.56     139011.33      1969.76 o                         
  13  11  -3       1314.09       1216.37       132.59 o                         
  15  11  -3      90169.47      82976.06      1461.98 o                         
  17  11  -3       1213.30       1162.62       108.45 o                         
  19  11  -3       7774.29       7519.04       284.22 o                         
  21  11  -3      14173.17      13778.38       464.95 o                         
  23  11  -3       7102.65       6317.01       290.32 o                         
  25  11  -3       9744.76       8752.41       419.27 o                         
  27  11  -3       4186.69       4145.15       261.91 o                         
  29  11  -3       3778.03       3202.80       307.62 o                         
  31  11  -3      23465.79      21839.57       780.12 o                         
  33  11  -3      10893.69      10294.94       538.90 o                         
  35  11  -3      20252.78      19694.38       680.99 o                         
  37  11  -3      17877.02      18317.04       693.79 o                         
  39  11  -3       8005.34       7716.48       384.84 o                         
   1  13  -3      59383.99      53108.33       943.09 o                         
   3  13  -3      46379.05      43492.52       925.03 o                         
   5  13  -3      36798.19      38040.95       613.21 o                         
   7  13  -3      48137.25      40808.70       624.89 o                         
   9  13  -3      22174.75      19332.20       400.41 o                         
  11  13  -3      48316.29      47316.94       897.45 o                         
  13  13  -3     138864.17     127593.72      1954.87 o                         
  15  13  -3      33151.80      30890.44       636.84 o                         
  17  13  -3      73310.09      70012.47      1067.63 o                         
  19  13  -3      62362.12      57929.04      1112.91 o                         
  21  13  -3      61563.68      57960.47      1439.93 o                         
  23  13  -3      17878.11      16975.04       491.27 o                         
  25  13  -3      64623.54      63105.62      1375.02 o                         
  27  13  -3      74149.70      68264.10      1513.57 o                         
  29  13  -3      23028.76      21490.72       848.72 o                         
  31  13  -3      23833.75      23637.97       910.36 o                         
  33  13  -3      25199.29      25357.39      1115.86 o                         
  35  13  -3       4999.15       4797.16       379.85 o                         
  37  13  -3       9612.38       9051.99       745.88 o                         
  39  13  -3       3555.15       3511.10       267.18 o                         
   1  15  -3     101335.55      97268.51      1378.71 o                         
   3  15  -3      72957.65      68992.80      1075.87 o                         
   5  15  -3      24055.62      22927.40       535.97 o                         
   7  15  -3      13548.17      12726.88       477.14 o                         
   9  15  -3      25654.45      23803.46       549.40 o                         
  11  15  -3      53206.69      49326.88      1036.10 o                         
  13  15  -3      20381.69      18833.00       597.62 o                         
  15  15  -3      45885.40      45609.99      1385.16 o                         
  17  15  -3       8863.57       7802.84       334.16 o                         
  19  15  -3      42515.59      40910.51       899.33 o                         
  21  15  -3      22809.42      23008.90       648.28 o                         
  23  15  -3       5384.63       5063.06       357.34 o                         
  25  15  -3      56313.84      54012.86      1129.91 o                         
  27  15  -3       3884.43       3805.32       490.32 o                         
  29  15  -3       9148.29       9845.34       604.60 o                         
  31  15  -3       3913.46       3817.40       292.06 o                         
  33  15  -3        619.73        614.33       139.50 o                         
  35  15  -3        607.17        547.23       167.34 o                         
  37  15  -3       8429.71       7809.98       435.82 o                         
   1  17  -3      10661.25       9791.25       313.19 o                         
   3  17  -3       1380.41       1263.22       113.64 o                         
   5  17  -3      39763.83      39089.45       710.42 o                         
   7  17  -3      16097.20      15544.86       430.56 o                         
   9  17  -3      32838.67      30657.18      1204.62 o                         
  11  17  -3      25171.43      24242.12       688.03 o                         
  13  17  -3     115170.36     113980.40      1891.14 o                         
  15  17  -3      10888.29       9612.69       434.78 o                         
  17  17  -3      84441.65      83818.91      1879.35 o                         
  19  17  -3      37312.39      35656.51       846.06 o                         
  21  17  -3       2997.78       2827.21       213.57 o                         
  23  17  -3      14441.46      14240.51       478.01 o                         
  25  17  -3      13887.75      12966.39       594.71 o                         
  27  17  -3      49950.42      49102.04      1178.18 o                         
  29  17  -3       3723.81       3422.57       274.54 o                         
  31  17  -3       2311.55       2323.00       213.74 o                         
  33  17  -3      10955.43      11287.28       520.43 o                         
  35  17  -3        876.82        887.32       189.53 o                         
  37  17  -3       6777.45       5326.01       453.72 o                         
   1  19  -3     136637.02     137512.02      1862.66 o                         
   3  19  -3      39024.21      37178.22       695.37 o                         
   5  19  -3      36958.23      34718.97      1061.14 o                         
   7  19  -3      16412.19      15417.78       474.94 o                         
   9  19  -3      30769.24      29637.09       696.07 o                         
  11  19  -3      12918.58      12723.79       483.04 o                         
  13  19  -3      92257.97      89737.14      1781.30 o                         
  15  19  -3      31458.75      31097.48       734.33 o                         
  17  19  -3      37083.58      36510.23       737.32 o                         
  19  19  -3       6633.91       6657.91       320.27 o                         
  21  19  -3      13501.26      11972.10       431.39 o                         
  23  19  -3      39472.68      39779.03       870.66 o                         
  25  19  -3       7093.50       7163.85       335.31 o                         
  27  19  -3      73353.59      70443.17      1424.17 o                         
  29  19  -3      12025.40      12643.44       589.84 o                         
  31  19  -3       3598.80       3242.11       348.97 o                         
  33  19  -3       8086.68       7545.77       873.06 o                         
  35  19  -3       3682.00       3617.70       376.38 o                         
   1  21  -3      12711.76      12591.68       409.47 o                         
   3  21  -3       2669.58       2388.06       211.66 o                         
   5  21  -3      10828.90      10333.02       476.88 o                         
   7  21  -3      11511.62      11378.90       410.49 o                         
   9  21  -3      14298.76      14019.91       528.59 o                         
  11  21  -3      23090.71      22309.14       647.18 o                         
  13  21  -3       6413.61       5942.27       304.91 o                         
  15  21  -3       6452.23       6469.47       402.87 o                         
  17  21  -3      10180.38      10011.06       357.36 o                         
  19  21  -3      25057.16      23194.95       700.40 o                         
  21  21  -3      10584.00      10756.58       442.88 o                         
  23  21  -3       1286.33       1194.75       159.48 o                         
  25  21  -3      28303.14      28444.36       973.22 o                         
  27  21  -3      11459.69      10984.99       663.22 o                         
  29  21  -3       5872.38       5568.48       435.54 o                         
  31  21  -3       2049.88       2324.26       265.29 o                         
  33  21  -3       5664.46       5455.52       259.45 o                         
   1  23  -3      32404.10      32478.56       912.18 o                         
   3  23  -3      30788.18      30677.96       758.99 o                         
   5  23  -3       3309.27       3259.39       242.83 o                         
   7  23  -3      44748.20      44353.95       964.99 o                         
   9  23  -3      21002.45      19440.30       679.18 o                         
  11  23  -3      22750.34      22880.36       606.08 o                         
  13  23  -3      79438.48      78109.55      1188.13 o                         
  15  23  -3       4138.16       4286.70       288.90 o                         
  17  23  -3      10090.84      10512.17       480.08 o                         
  19  23  -3      16867.92      15948.89       541.58 o                         
  21  23  -3       7345.12       7292.50       404.89 o                         
  23  23  -3      22915.18      23861.03      1262.88 o                         
  25  23  -3      27086.06      26801.59      1023.65 o                         
  27  23  -3      12000.85      11498.67       474.56 o                         
  29  23  -3       8730.93       7794.24       346.66 o                         
  31  23  -3      12560.73      11844.75       642.77 o                         
   1  25  -3      17106.15      16150.34       618.40 o                         
   3  25  -3      70316.91      71381.16      1519.97 o                         
   5  25  -3       9801.35       9651.02       485.69 o                         
   7  25  -3      62886.11      61975.08      1193.74 o                         
   9  25  -3       3965.04       3809.71       293.21 o                         
  11  25  -3      35826.84      35159.68      1258.57 o                         
  13  25  -3       9305.38       9251.77       695.02 o                         
  15  25  -3      24142.15      24782.77       828.18 o                         
  17  25  -3       7860.54       8100.83       428.88 o                         
  19  25  -3      18658.35      19264.15       654.87 o                         
  21  25  -3      31676.21      30544.95       910.64 o                         
  23  25  -3        998.51        726.28       183.34 o                         
  25  25  -3       7145.25       6515.53       422.50 o                         
  27  25  -3        919.03        928.20       146.96 o                         
   1  27  -3      25603.73      25636.42       938.47 o                         
   3  27  -3      17867.47      17670.34       867.47 o                         
   5  27  -3      31503.14      32335.37       898.29 o                         
   7  27  -3       3155.92       2824.64       293.35 o                         
   9  27  -3       9575.92       9122.76       509.11 o                         
  11  27  -3       2171.36       2046.22       243.73 o                         
  13  27  -3      27708.47      27501.45       855.32 o                         
  15  27  -3      12331.56      12069.06       572.59 o                         
  17  27  -3       1726.47       1542.15       212.96 o                         
  19  27  -3       1609.64       1597.06       246.62 o                         
  21  27  -3       2386.51       2096.45       250.96 o                         
  23  27  -3       1566.16       1258.03       221.70 o                         
   1  29  -3      20232.62      20919.05       691.84 o                         
   3  29  -3      12761.64      12168.85       516.46 o                         
   5  29  -3      11756.44      11172.24      1233.97 o                         
   7  29  -3      66112.36      66000.76      1527.28 o                         
   9  29  -3         91.35        107.87       108.74 o                         
  11  29  -3       6933.27       7009.42       397.15 o                         
  13  29  -3      36525.30      36243.32      2064.93 o                         
  15  29  -3      10907.62      11282.28       593.80 o                         
  17  29  -3      43953.16      44271.44      2002.19 o                         
  19  29  -3       3550.97       4136.73       510.43 o                         
  21  29  -3       4806.80       5033.85       513.87 o                         
   1  31  -3       1220.72       1562.10       250.07 o                         
   3  31  -3       7403.36       7033.67       491.24 o                         
   5  31  -3       3436.04       3410.33       343.27 o                         
   7  31  -3       1041.67       1020.23       198.36 o                         
   9  31  -3       8045.26       8419.03       516.86 o                         
  11  31  -3      24628.47      24792.86      1423.02 o                         
  13  31  -3        780.79        926.34       274.98 o                         
  15  31  -3       4047.93       3708.79       470.90 o                         
  17  31  -3       4420.67       5320.86       520.74 o                         
  19  31  -3        580.30        572.30       166.71 o                         
   1  33  -3       4885.12       4721.02       343.29 o                         
   3  33  -3       1198.16       1255.07       182.89 o                         
   5  33  -3       8147.75       7912.84       433.72 o                         
   7  33  -3       1716.87       1784.42       223.16 o                         
   9  33  -3       5264.87       5174.84       532.77 o                         
  11  33  -3      20414.89      20238.57       732.76 o                         
  13  33  -3       3059.89       2772.18       239.56 o                         
  15  33  -3      21589.51      20420.79       650.55 o                         
   3  35  -3       8589.44       8443.60       606.67 o                         
   5  35  -3       2725.42       2464.51       319.66 o                         
   7  35  -3       7723.40       6982.77       506.99 o                         
   9  35  -3       4621.14       4751.99       384.97 o                         
   6   0  -2     325844.44     318013.75      5801.57 o                         
  10   0  -2     523892.16     496649.44     12891.39 o                         
  14   0  -2     523669.94     515238.03     13570.25 o                         
  18   0  -2     384816.59     371408.47     46871.14 o                         
  22   0  -2     101628.06     102108.96      2848.15 o                         
  26   0  -2     171741.30     173522.56      4415.50 o                         
  30   0  -2     166680.14     169358.20      7520.69 o                         
  34   0  -2      88781.65      90944.87      4724.49 o                         
  38   0  -2      20027.05      21020.48      1723.78 o                         
  42   0  -2         27.99         51.56       202.80 o                         
   0   2  -2     377076.56     364212.31      6702.77 o                         
   2   2  -2       4092.83       3729.11       154.65 o                         
   4   2  -2     158079.58     158775.88      2961.40 o                         
   6   2  -2      87296.66      86709.78      1730.47 o                         
   8   2  -2      11322.37      11854.49       400.36 o                         
  10   2  -2     109323.91     111405.16      2288.32 o                         
  12   2  -2      11121.62      10936.08       750.18 o                         
  14   2  -2      38552.20      36426.19      1032.96 o                         
  16   2  -2      50254.49      52785.07      1069.10 o                         
  18   2  -2      54774.11      51622.98      1101.24 o                         
  20   2  -2      16847.93      16008.82       566.02 o                         
  22   2  -2      51174.11      52136.96      1061.09 o                         
  24   2  -2      12862.10      11869.93       630.41 o                         
  26   2  -2      20729.63      21116.21      1118.31 o                         
  28   2  -2      25421.43      25454.60      1037.83 o                         
  30   2  -2      13906.60      13098.06       602.80 o                         
  32   2  -2      23756.97      21279.44       786.58 o                         
  34   2  -2       8132.70       7805.62       496.40 o                         
  36   2  -2       4241.90       3614.75       451.72 o                         
  38   2  -2        262.24         89.37       247.48 o                         
  40   2  -2       4309.24       4112.66       689.17 o                         
  42   2  -2      18453.03      18186.57      1782.21 o                         
  44   2  -2       3877.73       3440.59       403.88 o                         
   2   4  -2      47330.23      46130.88       940.40 o                         
   4   4  -2     162081.64     161447.20      3707.93 o                         
   6   4  -2     109018.44     111817.05      3191.48 o                         
   8   4  -2     210387.53     204435.38      5571.78 o                         
  10   4  -2      39311.70      38160.84       991.64 o                         
  12   4  -2     268403.41     264606.03      5125.31 o                         
  14   4  -2      40189.11      40297.32      1134.26 o                         
  16   4  -2      86038.86      86265.09      1397.87 o                         
  18   4  -2      16048.35      15910.54       562.30 o                         
  20   4  -2      33641.61      36811.34      1072.92 o                         
  22   4  -2      16836.15      16883.58       568.45 o                         
  24   4  -2     141605.05     140717.67      2514.48 o                         
  26   4  -2       2961.15       3115.10       229.16 o                         
  28   4  -2     105345.28     100142.00      2081.85 o                         
  30   4  -2      15632.52      15090.09       586.17 o                         
  32   4  -2      23168.35      22952.57       733.22 o                         
  34   4  -2       9130.07      10776.94       936.14 o                         
  36   4  -2       7337.57       7207.85       538.56 o                         
  38   4  -2       3512.28       3905.79       751.04 o                         
  40   4  -2       4257.67       4019.13       440.38 o                         
  42   4  -2         86.25        146.78       103.38 o                         
   0   6  -2      58562.75      49138.56       946.57 o                         
   2   6  -2      28054.95      28172.14       547.03 o                         
   4   6  -2     301486.25     286683.50      7637.56 o                         
   6   6  -2      99461.48      97498.16      3222.42 o                         
   8   6  -2     233049.44     236998.11      6504.99 o                         
  10   6  -2      61779.61      65185.66      2196.40 o                         
  12   6  -2      62989.09      67606.09      1636.89 o                         
  14   6  -2      32405.58      32520.94      1012.88 o                         
  16   6  -2     305357.50     304397.88      3891.44 o                         
  18   6  -2      18583.79      20201.10       566.44 o                         
  20   6  -2     326096.91     317242.53      4167.89 o                         
  22   6  -2      16955.86      17089.48       575.80 o                         
  24   6  -2      96670.38      97518.36      1733.67 o                         
  26   6  -2       5372.36       5207.22       296.00 o                         
  28   6  -2      12763.76      12814.44       470.70 o                         
  30   6  -2       4088.23       4282.62       321.02 o                         
  32   6  -2      24639.31      24340.34       892.83 o                         
  34   6  -2       1728.45       1925.46       388.74 o                         
  36   6  -2      19970.10      20620.73       893.49 o                         
  38   6  -2       2740.05       2465.04       287.33 o                         
  40   6  -2      27689.59      26708.12       771.22 o                         
  42   6  -2      13734.04      14089.27       855.87 o                         
   2   8  -2      33476.07      33697.64       635.81 o                         
   4   8  -2       1127.86       1413.87       126.34 o                         
   8   8  -2        737.02       1246.00       245.76 o                         
  10   8  -2     115052.40     121850.37      3767.22 o                         
  12   8  -2      14112.97      16906.10       965.87 o                         
  14   8  -2      61771.49      60698.64      1345.40 o                         
  16   8  -2      36948.18      35066.64       728.15 o                         
  18   8  -2      67143.22      65092.91      1057.55 o                         
  20   8  -2      25648.62      24690.15       548.29 o                         
  22   8  -2      90155.61      90525.70      1309.27 o                         
  24   8  -2       1648.96       1437.23       154.56 o                         
  26   8  -2      11528.84      11386.11       522.00 o                         
  28   8  -2       4339.40       4198.23       317.08 o                         
  30   8  -2       2816.61       2233.98       228.89 o                         
  32   8  -2       5586.03       5687.64       599.94 o                         
  34   8  -2      26804.17      23772.52      1196.41 o                         
  36   8  -2       4384.87       4059.58       382.23 o                         
  38   8  -2       8277.70       8104.23       373.72 o                         
  40   8  -2       4426.04       3992.25       306.06 o                         
  42   8  -2       1824.50       1440.21       250.92 o                         
   0  10  -2     124230.16     124381.91      3780.97 o                         
   2  10  -2      89178.22      81004.12      1437.15 o                         
   4  10  -2     128372.07     122044.96      3261.95 o                         
  10  10  -2      27101.32      29713.91      1337.95 o                         
  12  10  -2      34875.77      36601.80      1210.04 o                         
  14  10  -2     115246.80     110087.75      1851.14 o                         
  16  10  -2      82259.20      80164.30      1107.78 o                         
  18  10  -2     313010.28     301546.12      4112.53 o                         
  20  10  -2     104900.98     102373.46      2195.20 o                         
  22  10  -2     187757.34     177286.61      2044.75 o                         
  24  10  -2      34750.54      34582.26       715.28 o                         
  26  10  -2      53036.99      50337.29      1037.48 o                         
  28  10  -2       1257.98       1286.13       168.71 o                         
  30  10  -2      59546.11      56662.02      1057.72 o                         
  32  10  -2       6995.43       6599.40       603.36 o                         
  34  10  -2      16354.73      15981.01      1019.08 o                         
  36  10  -2       3249.34       3009.54       265.67 o                         
  38  10  -2      20736.50      19131.49       708.85 o                         
  40  10  -2       9724.35       9600.46       719.24 o                         
   4  12  -2      20207.21      18225.37       546.21 o                         
   6  12  -2     167122.62     156774.45      2288.42 o                         
   8  12  -2      14602.61      14061.77      1031.17 o                         
  10  12  -2     229587.91     216242.02      3781.97 o                         
  12  12  -2       6398.11       5665.04       278.81 o                         
  14  12  -2      92744.61      87018.20      1383.44 o                         
  16  12  -2      62286.91      61548.28       887.50 o                         
  18  12  -2      16540.09      15820.57       374.27 o                         
  20  12  -2        406.96        265.73        83.76 o                         
  22  12  -2      50058.13      48053.58      1353.10 o                         
  24  12  -2      21267.22      21758.71       579.46 o                         
  26  12  -2      33086.19      31960.74       790.64 o                         
  28  12  -2      12046.69      12010.43       436.09 o                         
  30  12  -2      48715.66      47772.71      1234.10 o                         
  32  12  -2       8896.96       8397.47       461.40 o                         
  34  12  -2      17518.96      17229.77       946.55 o                         
  36  12  -2       5207.43       4992.85       371.20 o                         
  38  12  -2       1823.06       1592.50       202.95 o                         
  40  12  -2       4222.10       3636.00       241.65 o                         
   0  14  -2      10984.88       9718.48       430.68 o                         
   2  14  -2      97476.09      95667.34      1434.90 o                         
   4  14  -2      63400.79      67052.66      1232.67 o                         
   6  14  -2      29520.29      26968.30       645.86 o                         
   8  14  -2     222516.06     211023.50      2938.61 o                         
  10  14  -2      37098.34      35491.63       671.89 o                         
  12  14  -2      13734.61      14171.36       719.33 o                         
  14  14  -2      16835.91      17203.24       564.72 o                         
  16  14  -2     133350.42     127256.14      1672.66 o                         
  18  14  -2      38892.33      37374.09       691.51 o                         
  20  14  -2      49555.73      46988.02       945.06 o                         
  22  14  -2      32920.08      32716.00       727.24 o                         
  24  14  -2       1289.31       1278.88       149.74 o                         
  26  14  -2       3554.47       3280.96       230.12 o                         
  28  14  -2      24191.47      23072.99       702.23 o                         
  30  14  -2        670.37        396.37       171.62 o                         
  32  14  -2      17617.94      18277.15       982.50 o                         
  34  14  -2       2624.97       2118.53       322.72 o                         
  36  14  -2       6449.56       5753.57       478.05 o                         
  38  14  -2       3252.51       3204.00       301.84 o                         
  40  14  -2       5233.37       4731.37       424.50 o                         
   2  16  -2        297.12        449.28        84.61 o                         
   4  16  -2      61988.39      59948.67       966.32 o                         
   6  16  -2      65427.41      65700.19      1161.78 o                         
   8  16  -2     116001.44     110406.38      2039.35 o                         
  10  16  -2      71687.42      67608.05      1225.04 o                         
  12  16  -2     142495.83     134043.44      1865.59 o                         
  14  16  -2      70648.95      67670.68      1152.76 o                         
  16  16  -2     126324.77     119625.74      1967.49 o                         
  18  16  -2       4965.14       4517.32       284.15 o                         
  20  16  -2      12617.89      12574.84       483.21 o                         
  22  16  -2      61351.20      59199.52      1177.31 o                         
  24  16  -2      29881.26      29422.45       786.23 o                         
  26  16  -2      48444.36      47153.91      1260.04 o                         
  28  16  -2      72978.20      75893.33      2351.86 o                         
  30  16  -2      18263.12      18314.79       820.00 o                         
  32  16  -2      71930.12      73256.58      2164.23 o                         
  34  16  -2       3614.92       3766.79       314.50 o                         
  36  16  -2      14967.79      14393.47       552.78 o                         
  38  16  -2       4715.72       4865.42       472.62 o                         
   0  18  -2      73712.83      71910.22      2214.44 o                         
   2  18  -2      90264.81      88961.64      1311.33 o                         
   4  18  -2      10604.39       9594.90       343.68 o                         
   6  18  -2      22153.33      22144.24       506.20 o                         
   8  18  -2       2893.15       3154.85       205.99 o                         
  10  18  -2       2157.49       2137.79       175.24 o                         
  12  18  -2       8879.90       8953.87       355.33 o                         
  14  18  -2        701.73        707.66       130.52 o                         
  16  18  -2      17795.75      17697.77       535.26 o                         
  18  18  -2      22331.84      22067.54       580.14 o                         
  20  18  -2      13027.19      12679.33       437.61 o                         
  22  18  -2       1198.71       1118.04       172.75 o                         
  24  18  -2      12208.04      11479.62       421.26 o                         
  26  18  -2      18781.18      18978.52       854.45 o                         
  28  18  -2      10190.42      10046.08       713.69 o                         
  30  18  -2      46544.25      44479.00      1554.76 o                         
  32  18  -2       2335.48       2405.13       559.41 o                         
  34  18  -2       4784.42       4813.14       879.94 o                         
  36  18  -2       2028.00       2144.17       249.98 o                         
  38  18  -2       7168.12       6843.56       476.06 o                         
   2  20  -2       9441.30       9234.46       372.20 o                         
   4  20  -2      22334.74      22888.21       526.15 o                         
   6  20  -2      22308.62      20280.78       500.17 o                         
   8  20  -2      57139.27      57382.54       980.34 o                         
  10  20  -2      33680.60      32443.84       676.67 o                         
  12  20  -2     140036.00     139153.70      2454.90 o                         
  14  20  -2       5030.09       4376.92       294.36 o                         
  16  20  -2      95311.55      96941.34      1559.32 o                         
  18  20  -2      16398.32      15639.36       676.36 o                         
  20  20  -2       4770.64       4917.73       310.60 o                         
  22  20  -2      47035.98      46817.02      1016.08 o                         
  24  20  -2      35488.02      35649.50      1037.79 o                         
  26  20  -2      24633.51      23383.02       906.84 o                         
  28  20  -2      30685.98      29880.31      1283.28 o                         
  30  20  -2      24184.08      22976.97      1848.38 o                         
  32  20  -2      21887.92      21533.07       891.88 o                         
  34  20  -2      14776.92      14176.53       806.89 o                         
  36  20  -2       3920.95       4339.52       383.25 o                         
   0  22  -2      58044.11      61706.45      1892.51 o                         
   2  22  -2      97977.05      93862.70      1552.15 o                         
   4  22  -2      11825.85      10781.79       414.15 o                         
   6  22  -2      47240.14      48098.19       856.55 o                         
   8  22  -2      87022.45      84876.42      1165.41 o                         
  10  22  -2      11185.45      10769.13       388.09 o                         
  12  22  -2       1643.78       1813.71       198.53 o                         
  14  22  -2      49578.91      49978.10      1161.73 o                         
  16  22  -2      56048.96      55919.41      1334.45 o                         
  18  22  -2      74081.77      75241.55      1498.03 o                         
  20  22  -2      54032.37      54816.59      1510.95 o                         
  22  22  -2      39540.25      39257.51      1261.62 o                         
  24  22  -2       5029.98       4770.15       410.07 o                         
  26  22  -2      27519.59      28338.26      1196.60 o                         
  28  22  -2        929.99        970.56       168.26 o                         
  30  22  -2       2838.76       2697.44       252.80 o                         
  32  22  -2      14350.01      13609.02       703.86 o                         
  34  22  -2       6962.06       6506.71       464.03 o                         
   2  24  -2       3903.84       3816.08       303.03 o                         
   4  24  -2      11301.55      10814.08       511.57 o                         
   6  24  -2       1549.87       1484.92       202.64 o                         
   8  24  -2       2710.59       2861.86       273.41 o                         
  10  24  -2      19288.41      18562.14       502.18 o                         
  12  24  -2        932.02        882.36       133.71 o                         
  14  24  -2       9116.98       8443.61       669.06 o                         
  16  24  -2      22874.46      22928.68       624.47 o                         
  18  24  -2       2394.51       2042.06       208.85 o                         
  20  24  -2      13633.68      13622.28       445.93 o                         
  22  24  -2      19327.68      19380.96       530.05 o                         
  24  24  -2       4376.26       4496.46       238.63 o                         
  26  24  -2      14140.94      13661.51       490.57 o                         
  28  24  -2      12497.12      12186.87       493.65 o                         
  30  24  -2       5175.15       4695.75       269.09 o                         
   0  26  -2      21811.77      20644.10      1515.83 o                         
   2  26  -2      18400.25      18529.17       681.05 o                         
   4  26  -2      35329.97      35924.73       984.04 o                         
   6  26  -2      36052.09      37217.33       998.30 o                         
   8  26  -2        441.03        641.97       149.74 o                         
  10  26  -2        232.55        223.01       115.57 o                         
  12  26  -2      22447.96      22023.65       863.11 o                         
  14  26  -2      18722.67      19027.24       752.11 o                         
  16  26  -2      18589.58      18351.27       654.93 o                         
  18  26  -2      92148.99      94218.67      1774.18 o                         
  20  26  -2      25914.83      26397.24       954.99 o                         
  22  26  -2      61509.14      59064.89      1806.42 o                         
  24  26  -2      17189.94      16213.52       775.93 o                         
  26  26  -2      13262.19      11458.25       591.64 o                         
  28  26  -2       3362.14       3499.12       422.78 o                         
   2  28  -2       1439.66       1368.13       240.33 o                         
   4  28  -2      16966.80      17043.74       760.08 o                         
   6  28  -2      31262.34      31002.54       867.02 o                         
   8  28  -2      41255.02      41689.25      1162.14 o                         
  10  28  -2      20670.57      21156.75       884.41 o                         
  12  28  -2      23965.48      23100.46      1034.36 o                         
  14  28  -2      13025.99      12923.32       790.36 o                         
  16  28  -2       5212.23       4887.44       482.77 o                         
  18  28  -2      29030.51      29613.04      3231.01 o                         
  20  28  -2       5263.83       5320.21       446.39 o                         
  22  28  -2       8695.76       8212.46       760.49 o                         
  24  28  -2         88.90       -173.58       254.36 o                         
   0  30  -2      23566.17      24252.94      1059.86 o                         
   2  30  -2       3132.12       2762.05       258.98 o                         
   4  30  -2      25168.33      25711.96       767.30 o                         
   6  30  -2       3350.17       3291.15       377.91 o                         
   8  30  -2      17000.46      15991.16       802.91 o                         
  10  30  -2       6322.77       5861.19       709.79 o                         
  12  30  -2        103.26         15.33       144.69 o                         
  14  30  -2      13792.94      13254.47      1449.66 o                         
  16  30  -2      13680.62      13522.66       859.31 o                         
  18  30  -2       1686.92       1571.37       234.96 o                         
  20  30  -2      27474.21      27081.14       924.02 o                         
   2  32  -2       6967.76       7027.56       395.69 o                         
   4  32  -2      18827.81      18322.47       644.22 o                         
   6  32  -2      16357.46      15834.19       586.08 o                         
   8  32  -2      50092.59      49295.50      1463.84 o                         
  10  32  -2      11306.16      10056.43       514.23 o                         
  12  32  -2      58168.70      59908.29      1677.48 o                         
  14  32  -2       4469.47       4116.18       356.04 o                         
  16  32  -2      18569.40      18813.23       940.95 o                         
  18  32  -2         95.05        232.01       125.46 o                         
   2  34  -2       7499.66       6915.52       396.28 o                         
   4  34  -2      14220.84      13395.13       598.08 o                         
   6  34  -2       3808.62       3557.15       418.48 o                         
   8  34  -2        749.43        640.40       109.25 o                         
  10  34  -2       3449.80       3021.87       208.90 o                         
  12  34  -2       4220.68       3817.06       395.28 o                         
  14  34  -2       3847.73       3255.07       314.51 o                         
   4  36  -2        251.42        134.05       130.62 o                         
   6  36  -2      21160.38      17033.27       802.60 o                         
   1   1  -1      88597.81      87532.91      2327.02 o                         
   3   1  -1     103354.42     104940.84      2768.70 o                         
   5   1  -1      35754.90      34116.95       611.88 o                         
   7   1  -1      11492.80      11967.90       385.23 o                         
   9   1  -1      56783.65      56605.69      1274.19 o                         
  11   1  -1      17660.44      16912.36       567.52 o                         
  13   1  -1      11732.30      10062.76       500.98 o                         
  15   1  -1      74951.33      77126.92      1830.72 o                         
  17   1  -1      20814.83      23627.63      1197.88 o                         
  19   1  -1      33759.70      32324.62       699.48 o                         
  21   1  -1       8563.75       9357.68       364.06 o                         
  23   1  -1      61969.62      63089.82      1570.69 o                         
  25   1  -1      50813.45      48407.35      1180.93 o                         
  27   1  -1      13452.35      13658.70       724.45 o                         
  29   1  -1      46547.99      47829.00      1519.96 o                         
  31   1  -1      56046.43      56537.55      2290.34 o                         
  33   1  -1      59966.77      61265.17      2334.57 o                         
  35   1  -1       3612.10       4250.15       893.68 o                         
  37   1  -1      34536.14      35108.03      2395.76 o                         
  39   1  -1      18165.57      18741.59      1584.57 o                         
  41   1  -1        875.17       1062.11       398.72 o                         
  43   1  -1      12869.42      11705.54       933.21 o                         
   1   3  -1     283489.94     284298.22      5207.95 o                         
   3   3  -1      53073.32      53493.86      1574.26 o                         
   5   3  -1     498436.88     493210.47     12643.91 o                         
   7   3  -1      57060.64      57383.11      1770.18 o                         
   9   3  -1     208551.06     203830.19      3922.81 o                         
  11   3  -1      11317.74       9441.72       555.12 o                         
  13   3  -1      73016.13      73740.83      1725.65 o                         
  15   3  -1     158261.67     154382.62      3253.17 o                         
  17   3  -1       2324.02       2279.42       201.69 o                         
  19   3  -1     129130.20     132626.84      1980.24 o                         
  21   3  -1     117957.67     115031.10      2191.87 o                         
  23   3  -1      53520.62      55489.77      1255.22 o                         
  25   3  -1     102719.91     106108.20      3318.96 o                         
  27   3  -1      12489.63      11872.64       842.67 o                         
  29   3  -1     174673.41     181166.80      3203.68 o                         
  31   3  -1      10659.35      10287.11       599.19 o                         
  33   3  -1      19986.64      20851.50       861.26 o                         
  35   3  -1      70585.27      79081.20      2736.02 o                         
  37   3  -1       3611.09       3525.69       535.27 o                         
  39   3  -1      26984.77      27106.97      1309.87 o                         
  41   3  -1       8017.72       7942.95       610.21 o                         
  43   3  -1        686.66        433.09       195.92 o                         
   1   5  -1      18006.83      16970.92       444.54 o                         
   3   5  -1     152679.84     152419.53      4195.16 o                         
   5   5  -1      87326.23      91855.24      2687.93 o                         
   7   5  -1     371534.56     377753.34      9904.42 o                         
   9   5  -1     130351.78     135180.02      3880.65 o                         
  11   5  -1      42446.08      41903.47      1553.64 o                         
  13   5  -1      94245.83      95430.05      2158.83 o                         
  15   5  -1       1075.51       1061.34       174.96 o                         
  17   5  -1       3131.29       3283.92       246.59 o                         
  19   5  -1      25557.11      24854.60       694.51 o                         
  21   5  -1      10418.62      10024.92       408.50 o                         
  23   5  -1       2523.10       2720.62       227.78 o                         
  25   5  -1       3858.31       3359.20       266.04 o                         
  27   5  -1        603.14        505.26       130.96 o                         
  29   5  -1      51029.77      52829.71      1222.21 o                         
  31   5  -1      23275.68      23177.64       885.53 o                         
  33   5  -1       7415.33       7675.48       503.75 o                         
  35   5  -1        256.60        142.55       209.56 o                         
  37   5  -1      17892.97      19024.00      1109.12 o                         
  39   5  -1       1908.37       2062.66       360.58 o                         
  41   5  -1       4469.51       4512.62       337.43 o                         
  43   5  -1       7484.88       6989.64       546.52 o                         
   1   7  -1      77343.04      72031.75      1423.58 o                         
   3   7  -1     224265.53     215273.00      5826.13 o                         
   5   7  -1     108746.64     111586.15      2308.51 o                         
   7   7  -1     192757.28     189127.53      3707.74 o                         
   9   7  -1     586755.06     576558.50     15065.45 o                         
  11   7  -1      67189.77      64455.24      2227.34 o                         
  13   7  -1     251603.48     253496.91      7121.97 o                         
  15   7  -1      12919.69      11957.59       505.68 o                         
  17   7  -1     199770.61     200551.17      2812.19 o                         
  19   7  -1     158682.83     156702.28      2260.50 o                         
  21   7  -1      58596.18      57776.71      1128.84 o                         
  23   7  -1      88222.04      86978.86      1550.48 o                         
  25   7  -1       5339.83       5687.39       343.30 o                         
  27   7  -1      13745.33      14008.61       565.38 o                         
  29   7  -1        380.67        407.30       137.36 o                         
  31   7  -1      14071.70      14321.50       590.43 o                         
  33   7  -1      54725.56      54409.29      2034.78 o                         
  35   7  -1       5787.74       6336.62       636.16 o                         
  37   7  -1      14906.07      13225.91       858.87 o                         
  39   7  -1      24557.13      25352.38       751.30 o                         
  41   7  -1       2002.83       2009.58       214.82 o                         
   1   9  -1       3226.25       3888.20       265.73 o                         
   3   9  -1      44182.25      43699.23       993.22 o                         
   5   9  -1      76440.10      75363.34      2424.98 o                         
   7   9  -1     103272.99     101128.94      3102.11 o                         
   9   9  -1     156058.77     146650.06      6911.44 o                         
  11   9  -1      40908.32      38342.42      1106.64 o                         
  13   9  -1      54690.13      56358.80      2174.06 o                         
  15   9  -1      61019.19      53512.77      2167.18 o                         
  17   9  -1      30177.54      28065.41       659.56 o                         
  19   9  -1     187165.50     180841.28      2551.49 o                         
  21   9  -1     110984.75     104772.85      1565.42 o                         
  23   9  -1      91417.34      92998.23      1629.41 o                         
  25   9  -1      28037.20      27098.51       775.22 o                         
  27   9  -1       1153.87       1124.66       172.09 o                         
  29   9  -1       8250.75       7884.55       426.37 o                         
  31   9  -1      60178.23      60327.03      1297.68 o                         
  33   9  -1       4420.47       4439.77       423.72 o                         
  35   9  -1      33076.70      34148.31      1420.55 o                         
  37   9  -1       2840.34       2935.10       303.42 o                         
  39   9  -1       4576.23       4664.72       300.00 o                         
  41   9  -1      20134.79      20444.04       813.32 o                         
   1  11  -1      22075.74      23298.39       777.66 o                         
   3  11  -1      19762.61      19319.23      1191.01 o                         
   5  11  -1      38720.19      42226.57      1637.85 o                         
   7  11  -1      29845.08      31330.50      1361.15 o                         
   9  11  -1      14329.09      13968.97       826.66 o                         
  11  11  -1      24912.04      26496.98      1166.09 o                         
  13  11  -1      14510.50      15314.24       572.60 o                         
  15  11  -1       8231.24       8549.36       631.59 o                         
  17  11  -1      17667.57      16019.76       476.11 o                         
  19  11  -1      19551.71      18810.94       670.72 o                         
  21  11  -1      77610.84      75329.70      1305.87 o                         
  23  11  -1       6197.93       5776.43       279.89 o                         
  25  11  -1       5132.26       5369.70       305.14 o                         
  27  11  -1      29204.09      28948.68       754.06 o                         
  29  11  -1      28833.10      28714.88       759.73 o                         
  31  11  -1      20325.65      19562.12       695.45 o                         
  33  11  -1       6883.43       6113.59       398.79 o                         
  35  11  -1      26944.38      24648.44       890.04 o                         
  37  11  -1       1536.21       1358.43       307.29 o                         
  39  11  -1       1785.46       1630.56       203.55 o                         
  41  11  -1       5684.51       5514.83       383.88 o                         
   1  13  -1      30532.63      30458.16       978.84 o                         
   3  13  -1     159418.30     155659.11      4702.15 o                         
   5  13  -1     112177.70     111956.27      3598.80 o                         
   7  13  -1     438767.38     430752.34      9664.67 o                         
   9  13  -1      10219.94       9777.31       456.10 o                         
  11  13  -1     158214.88     144651.83      2935.32 o                         
  13  13  -1      50858.55      51138.90      2190.38 o                         
  15  13  -1      94431.51      92145.66      5638.80 o                         
  17  13  -1     108549.88     102989.80      3400.77 o                         
  19  13  -1      51245.30      52657.32      1064.29 o                         
  21  13  -1      76746.56      74418.23      1246.21 o                         
  23  13  -1      44198.64      42268.37       832.24 o                         
  25  13  -1      11406.51      10419.42       426.32 o                         
  27  13  -1      18737.62      17276.40       520.84 o                         
  29  13  -1      21163.11      20042.94       708.82 o                         
  31  13  -1      15705.06      14253.43       601.07 o                         
  33  13  -1      17344.83      16078.69       942.40 o                         
  35  13  -1      19853.27      18862.36       905.65 o                         
  37  13  -1      12685.37      12401.70       685.76 o                         
  39  13  -1      11126.12       9720.11       517.11 o                         
  41  13  -1       6929.00       6652.79       506.99 o                         
   1  15  -1       9154.89       7874.71       385.24 o                         
   3  15  -1      46072.24      47447.64      1899.82 o                         
   5  15  -1      59044.77      59969.08      1390.26 o                         
   7  15  -1      35164.73      32188.30       945.08 o                         
   9  15  -1       3304.68       2977.60       274.60 o                         
  11  15  -1      21094.12      18800.65       517.70 o                         
  13  15  -1      10217.44       9798.79       503.80 o                         
  15  15  -1      59536.01      57828.74      1268.92 o                         
  17  15  -1      14398.20      13560.01       512.32 o                         
  19  15  -1       5907.64       5502.45       304.78 o                         
  21  15  -1        366.77        351.20       121.04 o                         
  23  15  -1        861.12        667.47       147.97 o                         
  25  15  -1      18251.42      18528.95       601.79 o                         
  27  15  -1      19226.67      18420.56       606.16 o                         
  29  15  -1      28274.05      25911.10      1015.27 o                         
  31  15  -1      16056.26      14692.02       720.87 o                         
  33  15  -1       8521.07       7360.08       750.80 o                         
  35  15  -1      30050.00      28035.17      2572.78 o                         
  37  15  -1       1319.68       1012.27       319.66 o                         
   1  17  -1      77719.32      71347.56      1237.30 o                         
   3  17  -1     165839.05     159921.59      2234.50 o                         
   5  17  -1      48417.14      48553.11      1028.23 o                         
   7  17  -1      50387.28      52234.36      1334.91 o                         
   9  17  -1      30967.74      30945.38       836.68 o                         
  11  17  -1       6411.86       6437.28       366.25 o                         
  13  17  -1      63811.24      66241.30      1446.20 o                         
  15  17  -1       5638.10       5615.37       317.00 o                         
  17  17  -1      45121.25      45780.73      1030.69 o                         
  19  17  -1      30782.53      30903.51       772.45 o                         
  21  17  -1      67733.67      68672.27      1276.40 o                         
  23  17  -1      15881.45      15325.97       598.31 o                         
  25  17  -1       6434.15       6323.12       384.05 o                         
  27  17  -1      29784.88      30069.53       862.29 o                         
  29  17  -1       5862.31       5632.61       447.64 o                         
  31  17  -1      43911.38      43285.26      1273.70 o                         
  33  17  -1       4140.86       3980.35       330.86 o                         
  35  17  -1       9309.15       9644.91       912.59 o                         
  37  17  -1      19010.74      18974.10       781.30 o                         
  39  17  -1       5268.12       4867.14       419.34 o                         
   1  19  -1     105439.70     101557.73      2037.30 o                         
   3  19  -1     145132.53     137365.17      2325.80 o                         
   5  19  -1      30555.51      30448.33       731.04 o                         
   7  19  -1      74416.33      73644.91      1312.79 o                         
   9  19  -1      73625.48      74156.08      1341.78 o                         
  11  19  -1      10376.46       9649.74       414.78 o                         
  13  19  -1      44298.45      44552.58      1406.26 o                         
  15  19  -1       2358.17       2295.21       214.49 o                         
  17  19  -1       4302.90       3972.25       287.36 o                         
  19  19  -1       9768.60       9911.23       428.46 o                         
  21  19  -1      29946.75      30076.97       785.91 o                         
  23  19  -1      53618.52      54627.39      1118.60 o                         
  25  19  -1       9170.14       8566.99       649.20 o                         
  27  19  -1      34726.02      33521.73      1343.38 o                         
  29  19  -1       8860.48      10547.19      1077.58 o                         
  31  19  -1      44877.36      44443.93      1582.82 o                         
  33  19  -1      19800.15      19696.45       915.89 o                         
  35  19  -1      32441.27      32564.47      1613.79 o                         
  37  19  -1      18353.13      16191.15       852.44 o                         
   1  21  -1      20437.74      20324.58       659.06 o                         
   3  21  -1       4204.56       4197.53       294.57 o                         
   5  21  -1      12682.80      12368.74       406.94 o                         
   7  21  -1      34862.52      35001.02       769.91 o                         
   9  21  -1      46294.58      45661.65       829.09 o                         
  11  21  -1      11280.50      12298.35       479.54 o                         
  13  21  -1       1647.87       1681.18       237.64 o                         
  15  21  -1      12768.28      12137.48       553.01 o                         
  17  21  -1       5026.37       4591.41       360.11 o                         
  19  21  -1      32395.41      33310.75       916.35 o                         
  21  21  -1        744.58        745.86       153.99 o                         
  23  21  -1       6028.56       6365.00       525.61 o                         
  25  21  -1       1586.80       1632.82       252.13 o                         
  27  21  -1      11400.52      11534.35       765.95 o                         
  29  21  -1       4206.99       4265.62       659.95 o                         
  31  21  -1       7541.31       7426.17       763.07 o                         
  33  21  -1       2487.72       2281.61       264.25 o                         
  35  21  -1       4930.62       4451.23       422.78 o                         
   1  23  -1      42746.68      42187.93      1038.86 o                         
   3  23  -1      96799.33      98790.25      2899.50 o                         
   5  23  -1      48372.17      48247.83      1392.39 o                         
   7  23  -1     115539.70     115036.98      1704.79 o                         
   9  23  -1      18928.84      18769.29       715.33 o                         
  11  23  -1      99058.03      97946.73      1543.19 o                         
  13  23  -1       5763.46       4917.27       359.57 o                         
  15  23  -1      60943.00      58883.31      1557.11 o                         
  17  23  -1       7330.07       6922.87       599.87 o                         
  19  23  -1      15278.87      15918.55       595.75 o                         
  21  23  -1      14067.23      15850.92       907.37 o                         
  23  23  -1      32818.13      34293.22      1124.90 o                         
  25  23  -1      13433.34      13533.62       793.51 o                         
  27  23  -1      15636.35      16150.78       833.62 o                         
  29  23  -1      11864.60      11518.96       647.56 o                         
  31  23  -1       6268.67       5917.05       304.62 o                         
  33  23  -1       8974.24       7805.99       541.37 o                         
   1  25  -1        579.24        501.18       242.49 o                         
   3  25  -1       2607.35       2379.13       304.36 o                         
   5  25  -1      33114.55      32388.93      1114.65 o                         
   7  25  -1      21650.21      22118.96       966.87 o                         
   9  25  -1      16496.04      16739.68       628.50 o                         
  11  25  -1      16452.97      15544.96       612.55 o                         
  13  25  -1       5274.96       5528.11       356.17 o                         
  15  25  -1       1062.12        964.76       261.53 o                         
  17  25  -1      49502.11      50135.14      1523.60 o                         
  19  25  -1      23031.84      24353.41       824.31 o                         
  21  25  -1      24174.28      25147.90       873.72 o                         
  23  25  -1       8998.89       8945.73       514.07 o                         
  25  25  -1       2840.18       2842.50       274.89 o                         
  27  25  -1      16391.67      16276.62       532.23 o                         
  29  25  -1      19410.46      19626.92       608.34 o                         
  31  25  -1       5723.98       4499.36       338.57 o                         
   1  27  -1        880.90        609.25       185.12 o                         
   3  27  -1       6256.96       6335.39       469.53 o                         
   5  27  -1       1920.31       2307.01       289.23 o                         
   7  27  -1       2277.42       2136.07       282.11 o                         
   9  27  -1      26800.81      27255.37       986.12 o                         
  11  27  -1       8441.79       7871.43       890.25 o                         
  13  27  -1       1672.90       1967.82       505.28 o                         
  15  27  -1      16726.44      16973.55       958.06 o                         
  17  27  -1       3652.04       3515.63       859.31 o                         
  19  27  -1      33775.27      33706.46      1605.95 o                         
  21  27  -1      14338.42      15363.38       637.48 o                         
  23  27  -1       3355.34       2852.47       546.52 o                         
  25  27  -1       1891.69       2019.87       260.77 o                         
  27  27  -1       1195.54        780.25       238.89 o                         
   1  29  -1      13057.26      11979.61       534.91 o                         
   3  29  -1      45613.68      48777.97      1172.27 o                         
   5  29  -1      29309.08      31344.51      1044.90 o                         
   7  29  -1      19334.98      19388.81       790.71 o                         
   9  29  -1      75390.85      73480.33      2095.23 o                         
  11  29  -1      14648.70      14831.72      1221.94 o                         
  13  29  -1      33272.16      32033.42      1847.52 o                         
  15  29  -1      21684.36      21462.14      1004.06 o                         
  17  29  -1      59443.52      60304.39      1812.70 o                         
  19  29  -1      38741.26      39839.72      2459.35 o                         
  21  29  -1      44678.32      42762.15      1376.62 o                         
  23  29  -1      13112.75      12334.56       909.15 o                         
  25  29  -1       1735.75       1826.90       321.38 o                         
   1  31  -1       3420.57       3380.64       259.96 o                         
   3  31  -1        289.41        451.59       156.07 o                         
   5  31  -1       7192.93       6256.17       417.67 o                         
   7  31  -1       5915.75       5490.90       641.05 o                         
   9  31  -1       2276.51       1488.33       397.00 o                         
  11  31  -1       2801.81       3518.02       549.96 o                         
  13  31  -1      10255.74      10027.14       628.74 o                         
  15  31  -1        109.37        106.65       120.70 o                         
  17  31  -1       3340.58       2953.73       518.16 o                         
  19  31  -1       4351.20       4210.63       539.65 o                         
  21  31  -1       1897.36       2007.35       335.13 o                         
   1  33  -1      10892.68      10401.07       651.36 o                         
   3  33  -1       6663.17       5752.28       495.84 o                         
   5  33  -1      28397.58      27088.94      1514.11 o                         
   7  33  -1       4635.77       4566.38       582.61 o                         
   9  33  -1      19460.57      20257.57       855.68 o                         
  11  33  -1       4145.95       3678.50       337.18 o                         
  13  33  -1       6693.41       6769.25       616.99 o                         
  15  33  -1       9610.60       8434.24       574.02 o                         
   1  35  -1       8043.86       7048.07       646.20 o                         
   3  35  -1      18503.45      17971.64      1056.95 o                         
   5  35  -1      12702.28      11686.64       818.06 o                         
   7  35  -1       9207.04       9086.10       467.19 o                         
   9  35  -1       8732.56       8162.62       413.75 o                         
   4   0   0     948053.12     940201.94     23715.28 o                         
   8   0   0     223164.66     221509.89      5912.06 o                         
  12   0   0     196665.88     197566.05      5516.78 o                         
  16   0   0         71.40        443.40       168.43 o                         
  20   0   0     150208.86     149898.64      3286.79 o                         
  24   0   0      53744.97      57328.11      2265.15 o                         
  28   0   0      29967.27      29582.82      3318.66 o                         
  32   0   0      35467.79      38850.94      1902.52 o                         
  36   0   0      29840.91      34673.22      2380.29 o                         
  40   0   0      21398.54      22359.29      1649.88 o                         
   2   2   0      63557.55      65922.95      1799.40 o                         
   4   2   0      55143.41      55836.35      1600.04 o                         
   8   2   0     121565.80     128934.54      3609.11 o                         
  10   2   0      37778.51      38314.45      1315.61 o                         
  12   2   0      12401.63      12397.26       501.89 o                         
  14   2   0        101.34        139.21       108.27 o                         
  16   2   0        223.26        525.90       178.74 o                         
  18   2   0       3685.36       3315.22       457.15 o                         
  20   2   0       1321.42       1533.71       221.02 o                         
  22   2   0      20519.99      22046.75       709.59 o                         
  24   2   0      76024.52      78697.54      1697.72 o                         
  26   2   0       6952.27       6938.08       706.35 o                         
  28   2   0      53619.45      55868.90      1558.45 o                         
  30   2   0      48828.77      51392.44      1315.66 o                         
  32   2   0      72924.73      73292.48      2034.82 o                         
  34   2   0        395.89        294.21       166.09 o                         
  36   2   0        656.74       1117.10       515.59 o                         
  38   2   0      19007.41      20568.48      1698.00 o                         
  40   2   0       1743.54       1722.06       503.56 o                         
  42   2   0      16229.19      13950.06      1117.10 o                         
   0   4   0     227566.19     228344.86      5973.93 o                         
   2   4   0     436212.16     427926.88      7745.90 o                         
   4   4   0      65786.30      68115.91      1993.60 o                         
   6   4   0     187290.42     184870.56      4984.01 o                         
   8   4   0       4865.72       4851.67       367.79 o                         
  10   4   0     261388.42     274981.41      7429.61 o                         
  12   4   0      47514.89      51387.18      1759.01 o                         
  14   4   0      74244.70      67705.54      2388.03 o                         
  16   4   0       4302.99       4241.56       482.93 o                         
  18   4   0      82941.18      86078.55      2115.01 o                         
  20   4   0      17745.82      17498.40       779.90 o                         
  22   4   0         96.28        137.95       112.29 o                         
  24   4   0      63700.56      66629.38      1961.60 o                         
  26   4   0      49918.32      51291.56      1705.18 o                         
  28   4   0      14946.71      15475.17      1018.54 o                         
  30   4   0       5383.07       5755.12       572.53 o                         
  32   4   0       1137.85       1458.86       204.42 o                         
  34   4   0       4515.69       4738.95       616.70 o                         
  36   4   0          2.49        -85.72       223.16 o                         
  38   4   0     302390.84     323852.59      7101.83 o                         
  40   4   0       1204.41       1753.11       319.17 o                         
  42   4   0      25882.53      27580.98      1084.05 o                         
   2   6   0     176269.66     181381.77      4870.58 o                         
   4   6   0     147635.72     153142.20      2983.36 o                         
   6   6   0    1735951.62    1718451.25     43481.16 o                         
   8   6   0     126989.94     131698.08      3822.22 o                         
  10   6   0      93583.20      87484.79      2758.39 o                         
  12   6   0      23389.06      25260.32      1165.23 o                         
  14   6   0     473165.34     481789.47      9131.39 o                         
  16   6   0      10465.11       9480.12       428.46 o                         
  18   6   0      63649.66      67346.64      2413.81 o                         
  20   6   0      14640.76      14940.11       747.43 o                         
  22   6   0      10025.36      10783.24      1315.61 o                         
  24   6   0      18767.05      19959.36       965.38 o                         
  26   6   0     273301.19     283500.91      4366.26 o                         
  28   6   0      46109.77      47355.04      1375.78 o                         
  30   6   0      49708.60      53829.44      1579.78 o                         
  32   6   0      15262.68      14774.52       947.53 o                         
  34   6   0      12819.03      13812.72      1844.94 o                         
  36   6   0       4235.74       3991.14       512.67 o                         
  38   6   0       7543.21       7221.94       625.26 o                         
  40   6   0        649.29        825.41       218.74 o                         
  42   6   0       9907.24       8807.09       622.00 o                         
   0   8   0    1245511.00    1278616.00     32504.32 o                         
   2   8   0     133002.66     138069.02      3906.43 o                         
   4   8   0     456219.12     472703.72      8724.98 o                         
   6   8   0     149405.33     155179.92      3120.09 o                         
   8   8   0       4890.73       4927.77       289.72 o                         
  10   8   0      20509.38      20592.54      1017.42 o                         
  12   8   0      99066.37      97246.57      3158.83 o                         
  14   8   0        236.91        324.82       187.33 o                         
  16   8   0      82368.19      93914.45      2334.42 o                         
  18   8   0       1637.20       1867.26       222.60 o                         
  20   8   0      17701.32      18894.73      1455.67 o                         
  22   8   0      10230.72      11280.63       738.15 o                         
  24   8   0      26699.60      27746.78       839.60 o                         
  26   8   0       1360.16       1356.47       201.65 o                         
  28   8   0      23318.79      23025.86       821.30 o                         
  30   8   0      10974.06      11604.04       587.63 o                         
  32   8   0        223.13        306.29       121.91 o                         
  34   8   0         72.53        290.02       154.44 o                         
  36   8   0       3133.36       3676.46       451.43 o                         
  38   8   0          2.97        131.94       220.84 o                         
  40   8   0      24885.78      23923.08       772.78 o                         
  42   8   0        290.90        261.23       183.89 o                         
   2  10   0      43690.80      46103.79      1658.47 o                         
   4  10   0      92216.61      95775.43      2945.72 o                         
   6  10   0     197618.55     202967.56      4064.70 o                         
   8  10   0     269245.69     273045.22      5317.98 o                         
  10  10   0     245248.89     248566.06      4907.82 o                         
  12  10   0     853089.94     881845.88     16221.85 o                         
  14  10   0      26629.57      24106.89       874.09 o                         
  16  10   0     181529.14     181484.88      5638.80 o                         
  18  10   0      42993.60      46335.38      1241.14 o                         
  20  10   0      60044.11      60376.54      1539.89 o                         
  22  10   0       6235.99       5865.65       290.48 o                         
  24  10   0      42877.42      44807.66      1130.97 o                         
  26  10   0      42562.46      43525.41      1013.01 o                         
  28  10   0       2217.45       2512.92       264.25 o                         
  30  10   0          3.25         -8.46       108.63 o                         
  32  10   0      55740.68      54949.86      1555.57 o                         
  34  10   0      21252.54      21494.06       880.35 o                         
  36  10   0        366.42        326.67       131.99 o                         
  38  10   0       3061.70       2853.64       560.27 o                         
  40  10   0       5421.37       4926.22       420.20 o                         
   0  12   0     268622.94     271791.66      7506.94 o                         
   2  12   0      45798.11      48724.68      1821.74 o                         
   4  12   0      58242.14      63080.34      2211.87 o                         
   6  12   0      80416.98      85374.32      2801.36 o                         
   8  12   0      10156.22      12957.30       592.63 o                         
  10  12   0     190176.72     190246.70      3280.99 o                         
  12  12   0     304660.53     309522.88      5052.47 o                         
  14  12   0      30124.88      35802.46      1178.21 o                         
  16  12   0      28426.35      26584.19      1105.93 o                         
  18  12   0      27190.76      26538.93       786.01 o                         
  20  12   0     155185.08     153262.48      2199.14 o                         
  22  12   0      17870.44      18413.88       640.55 o                         
  24  12   0      21915.99      22613.77       622.90 o                         
  26  12   0      19541.89      19457.94       642.55 o                         
  28  12   0       4752.66       4609.53       317.13 o                         
  30  12   0       2300.24       2588.87       240.64 o                         
  32  12   0       6579.11       5696.56       389.46 o                         
  34  12   0       6550.59       5678.97       453.54 o                         
  36  12   0      12930.78      11527.91       655.14 o                         
  38  12   0      47223.77      49209.33      2323.58 o                         
  40  12   0      60738.89      61923.71      2493.72 o                         
   2  14   0       1316.80       1178.98       281.85 o                         
   4  14   0       8112.15       7002.87       451.81 o                         
   6  14   0      96462.45     103163.18      2474.89 o                         
   8  14   0       8968.64       6881.92       667.69 o                         
  10  14   0     184591.03     192214.75      3378.38 o                         
  12  14   0      87813.35      94396.22      1961.66 o                         
  14  14   0      46317.84      48995.60      1519.97 o                         
  16  14   0      24869.46      25539.92      1675.66 o                         
  18  14   0       9616.55       8557.68       491.32 o                         
  20  14   0       4149.61       3906.63       280.58 o                         
  22  14   0        284.29        348.18       106.46 o                         
  24  14   0       5699.27       6026.48       319.82 o                         
  26  14   0     107690.98     106370.67      1687.94 o                         
  28  14   0      11506.31      11287.93       436.52 o                         
  30  14   0      31441.53      30577.54      1037.80 o                         
  32  14   0      30550.60      30345.12      1246.20 o                         
  34  14   0       6003.25       5805.46       552.04 o                         
  36  14   0      20969.58      21312.64      1453.96 o                         
  38  14   0       1185.91       1364.59       354.04 o                         
  40  14   0        439.81        586.05       185.61 o                         
   0  16   0     339153.84     328628.25      9402.59 o                         
   2  16   0     747859.94     747589.12     11455.46 o                         
   4  16   0       3611.00       2773.29       331.58 o                         
   6  16   0     177152.69     182576.56      3260.32 o                         
   8  16   0       4427.44       4384.03       368.18 o                         
  10  16   0      45196.20      47782.62      1246.64 o                         
  12  16   0     238026.17     243696.20      4465.09 o                         
  14  16   0      10672.99       9723.54       623.08 o                         
  16  16   0      29680.23      30802.78      1016.94 o                         
  18  16   0     112233.61     114886.38      2128.11 o                         
  20  16   0      30910.72      32023.12      1333.59 o                         
  22  16   0        134.10        128.44       110.43 o                         
  24  16   0         17.29        154.00       101.85 o                         
  26  16   0      54741.01      57367.93      1460.07 o                         
  28  16   0      17301.34      16012.44       626.59 o                         
  30  16   0       3174.82       4049.56       491.96 o                         
  32  16   0        908.01        894.85       453.72 o                         
  34  16   0       1851.25       2126.46       329.05 o                         
  36  16   0      17396.85      18416.77      1261.47 o                         
  38  16   0      30641.66      29120.35      1467.70 o                         
   2  18   0       4871.58       4753.06       343.75 o                         
   4  18   0       2736.49       2865.16       235.82 o                         
   6  18   0      10847.70      11671.11       636.78 o                         
   8  18   0       2879.48       2892.71       279.57 o                         
  10  18   0      12252.65      12208.93       592.69 o                         
  12  18   0       1027.35        916.16       193.98 o                         
  14  18   0      72766.84      72600.76      3093.52 o                         
  16  18   0        149.44        149.19       185.20 o                         
  18  18   0       7969.86       8404.08       457.01 o                         
  20  18   0      79633.05      83288.50      1586.22 o                         
  22  18   0      10214.20      10076.18       540.98 o                         
  24  18   0      16265.02      16477.57       698.68 o                         
  26  18   0       4681.48       4835.09       384.43 o                         
  28  18   0       1503.98       1862.74       629.88 o                         
  30  18   0      12054.35      13416.92       845.65 o                         
  32  18   0       3607.54       3165.41       444.26 o                         
  34  18   0        118.78        259.91       142.76 o                         
  36  18   0      18864.90      18727.84      1136.01 o                         
  38  18   0       1028.11       1278.66       242.33 o                         
   0  20   0     262576.94     281127.22      8500.31 o                         
   2  20   0     306881.00     309306.59      6531.32 o                         
   4  20   0      18711.13      19065.65       746.59 o                         
   6  20   0      45633.99      45214.04      1930.91 o                         
   8  20   0        136.39        345.33       144.66 o                         
  10  20   0         48.23        350.56       141.77 o                         
  12  20   0      32733.92      33763.64      1208.06 o                         
  14  20   0       4272.77       4233.82       448.89 o                         
  16  20   0      56924.48      61148.69      1852.47 o                         
  18  20   0      26703.89      27837.14      1283.22 o                         
  20  20   0      13113.96      13315.20       671.57 o                         
  22  20   0      11419.97      11786.83       519.95 o                         
  24  20   0        478.66        318.50       175.26 o                         
  26  20   0      60680.47      61456.24      2918.22 o                         
  28  20   0       4817.98       5129.24       514.54 o                         
  30  20   0      23999.60      22030.53      1221.08 o                         
  32  20   0       1046.93        878.83       267.25 o                         
  34  20   0        381.44        316.48       127.18 o                         
  38  20   0      21670.10      17205.14       757.91 o                         
   2  22   0       2331.09       2502.27       382.08 o                         
   4  22   0      22286.34      22071.47      1108.24 o                         
   6  22   0      60290.08      66035.81      2120.48 o                         
   8  22   0      40266.41      41280.59      1455.63 o                         
  10  22   0        286.92        432.12       165.46 o                         
  12  22   0      80580.20      79287.66      1613.87 o                         
  14  22   0      77304.98      78104.24      2210.21 o                         
  16  22   0      21770.09      21672.31       853.43 o                         
  18  22   0      62596.45      64273.50      1849.05 o                         
  20  22   0       1553.92       1491.40       227.93 o                         
  22  22   0      30830.90      30971.66       952.92 o                         
  24  22   0      64692.00      67043.99      2101.83 o                         
  26  22   0      60258.93      59322.82      1890.90 o                         
  28  22   0      28532.17      29519.07      1663.63 o                         
  30  22   0      31538.01      29730.46      1550.20 o                         
  32  22   0      30062.35      28915.83      1472.86 o                         
  34  22   0      11284.03      12142.07       866.19 o                         
  36  22   0       3399.55       3017.90       280.14 o                         
   0  24   0      15629.68      15369.65      1335.37 o                         
   2  24   0      11919.98      11729.19       813.52 o                         
   4  24   0        862.23        878.05       293.88 o                         
   6  24   0       6220.10       7409.02       906.57 o                         
   8  24   0      39851.84      41531.14      1239.87 o                         
  10  24   0       8264.27       7798.66       512.62 o                         
  12  24   0      40809.52      39430.04      1031.38 o                         
  14  24   0       6392.49       6431.14       393.00 o                         
  16  24   0       7053.84       6723.33       366.86 o                         
  18  24   0       2219.14       2144.68       229.99 o                         
  20  24   0       3674.63       4014.53       355.46 o                         
  22  24   0      52810.34      52904.83      1715.26 o                         
  24  24   0       4993.97       5194.10       523.32 o                         
  26  24   0       4427.61       4162.50       579.18 o                         
  28  24   0       6989.46       7274.88       545.49 o                         
  30  24   0       2177.99       2744.64       458.87 o                         
  32  24   0        135.64         26.26       116.01 o                         
   2  26   0        551.32        606.57       264.61 o                         
   4  26   0      40341.82      40898.68      1844.08 o                         
   6  26   0      39568.77      43154.00      1930.77 o                         
   8  26   0      79678.68      83544.73      1962.71 o                         
  10  26   0      10289.74      11141.06       605.71 o                         
  12  26   0      42864.11      46772.95      1620.93 o                         
  14  26   0      82335.50      83902.14      2412.43 o                         
  16  26   0      34577.86      36159.75      1149.23 o                         
  18  26   0      30902.38      34492.09      1099.25 o                         
  20  26   0      37942.37      40818.07      1498.27 o                         
  22  26   0      19868.50      18962.68      1793.38 o                         
  24  26   0      36449.20      36032.41      1305.84 o                         
  26  26   0       7917.04       6730.67       496.90 o                         
  28  26   0      18532.52      19317.22      1105.09 o                         
  30  26   0        480.58        335.13       185.61 o                         
   0  28   0     123798.95     132730.98      4980.57 o                         
   2  28   0         80.51       -112.50       261.65 o                         
   4  28   0       7494.82       6777.19       637.20 o                         
   6  28   0       3709.46       3677.03       480.57 o                         
   8  28   0       6338.09       6709.03       619.60 o                         
  10  28   0        936.32        941.81       410.75 o                         
  12  28   0      59450.39      57728.55      2765.26 o                         
  14  28   0        540.43        534.28       214.85 o                         
  16  28   0       1648.44       1569.68       283.29 o                         
  18  28   0      13921.40      15842.79       824.21 o                         
  20  28   0       7260.39       7068.95       623.86 o                         
  22  28   0      41985.62      40758.71      1839.79 o                         
  24  28   0      18081.37      16692.57      1329.36 o                         
  26  28   0       2519.00       2602.29       263.27 o                         
   2  30   0        649.51        873.54       265.96 o                         
   4  30   0       1313.40       1323.16       306.06 o                         
   6  30   0      31560.36      31856.20      2003.06 o                         
   8  30   0      16991.07      17392.46      1343.96 o                         
  10  30   0        943.80       1237.41       417.63 o                         
  12  30   0       3159.13       2778.76       354.48 o                         
  14  30   0      48369.27      50199.37      1593.87 o                         
  16  30   0        502.29        402.16       312.79 o                         
  18  30   0       2823.67       1749.56       470.90 o                         
  20  30   0         22.18         94.52       238.89 o                         
  22  30   0       7606.79       7988.16       720.10 o                         
  24  30   0       6486.93       6943.24       613.55 o                         
   0  32   0      14682.61      15864.61      1252.88 o                         
   2  32   0      89783.35      92318.58      2536.83 o                         
   4  32   0         27.86       -146.43       283.03 o                         
   6  32   0        122.70        347.16       278.42 o                         
   8  32   0      18053.92      18674.56      1311.31 o                         
  10  32   0      66269.71      71449.45      1997.04 o                         
  12  32   0       3291.78       3047.38       318.48 o                         
  14  32   0      23705.90      26255.41      1498.64 o                         
  16  32   0       8543.17       8524.37       778.54 o                         
  18  32   0      35145.95      36873.06      1685.97 o                         
  20  32   0       6092.84       6824.65       606.67 o                         
   2  34   0      11631.28      11515.24       659.25 o                         
   4  34   0       7448.73       6986.20       732.13 o                         
   6  34   0       2862.35       2858.07       452.00 o                         
   8  34   0       1776.52       1753.25       222.87 o                         
  10  34   0         47.11        -41.25       146.08 o                         
  12  34   0       3700.87       3533.49       474.34 o                         
  14  34   0      13212.90      13774.76       888.53 o                         
   4  36   0      29040.77      26946.29      1278.66 o                         
   1   1   1      81101.23      82554.06      2137.97 o                         
   5   1   1      32420.26      33778.58       752.24 o                         
   7   1   1      12540.90      13081.70       410.73 o                         
   9   1   1      50704.37      51952.10      1195.16 o                         
  11   1   1      17951.65      18399.35       603.35 o                         
  13   1   1      13244.16      12605.67       521.94 o                         
  15   1   1      83131.46      89765.52      2079.89 o                         
  17   1   1      19345.24      21925.94       850.72 o                         
  19   1   1      40590.06      41602.71      1845.80 o                         
  21   1   1       9722.43      11997.40       607.63 o                         
  23   1   1      69503.35      74467.55      1996.72 o                         
  25   1   1      53527.30      53335.84      1645.06 o                         
  27   1   1      13301.30      13986.82       871.66 o                         
  29   1   1      44508.88      48189.93      1822.52 o                         
  31   1   1      58573.05      61891.64      2192.92 o                         
  33   1   1      65077.84      70032.77      1982.41 o                         
  35   1   1       3747.30       4439.20       843.84 o                         
  37   1   1      30715.51      33635.17      2253.11 o                         
  39   1   1      19327.66      22116.96      1670.50 o                         
  41   1   1       1159.39        644.48       326.54 o                         
  43   1   1      13769.10      11724.45       929.78 o                         
   1   3   1     251546.11     247744.22      4482.88 o                         
   3   3   1      55183.49      60718.95      1735.81 o                         
   5   3   1     512882.44     532661.44     13635.55 o                         
   7   3   1      61940.73      70195.45      2122.50 o                         
   9   3   1     209957.16     214839.03      4142.78 o                         
  11   3   1      11035.11      10546.90       773.38 o                         
  13   3   1      73690.94      75347.95      1782.73 o                         
  15   3   1     158839.00     161693.48      3411.78 o                         
  17   3   1       2305.28       2043.10       250.12 o                         
  19   3   1     140339.11     147878.97      2682.66 o                         
  21   3   1     116409.45     120561.03      2620.40 o                         
  23   3   1      53361.98      58149.71      1426.52 o                         
  25   3   1     104337.56     110957.84      2327.54 o                         
  27   3   1      10891.67      11650.61       742.45 o                         
  29   3   1     171395.11     182285.67      3547.44 o                         
  31   3   1      10859.90      10895.14       623.21 o                         
  33   3   1      18260.38      19385.92       827.68 o                         
  35   3   1      67854.14      74138.73      2523.10 o                         
  37   3   1       3333.91       3588.41       510.37 o                         
  39   3   1      26929.52      27949.92      1291.80 o                         
  41   3   1       7963.05       7792.39       597.18 o                         
   1   5   1      21736.91      21826.51       769.94 o                         
   3   5   1     142428.75     148488.64      3579.89 o                         
   5   5   1      94500.63     101771.05      2009.30 o                         
   7   5   1     389724.97     423326.06     11052.46 o                         
   9   5   1     128605.77     142178.25      4093.76 o                         
  11   5   1      42079.30      47586.96      1749.56 o                         
  13   5   1      90333.20     100388.02      2277.96 o                         
  15   5   1       1800.07       1981.33       235.72 o                         
  17   5   1       2368.98       3541.94       646.20 o                         
  19   5   1      24815.50      24080.38       771.86 o                         
  21   5   1      10430.24      12029.67       546.95 o                         
  23   5   1       1758.88       1563.54       213.10 o                         
  25   5   1       2507.26       2773.52       396.50 o                         
  27   5   1        820.46        900.60       197.28 o                         
  29   5   1      49102.91      50799.99      2861.51 o                         
  31   5   1      22662.77      22477.40       748.21 o                         
  33   5   1       8863.05       8979.06       571.53 o                         
  35   5   1        166.90        677.67       290.01 o                         
  37   5   1      17859.13      19069.22      1087.04 o                         
  39   5   1       2321.63       2679.54       438.25 o                         
  41   5   1       2880.87       3155.89       367.62 o                         
   1   7   1      82123.96      88515.96      2574.50 o                         
   3   7   1     208578.25     212417.22      4054.58 o                         
   5   7   1     103115.27     112706.64      2290.26 o                         
   7   7   1     200120.58     209538.97      4024.34 o                         
   9   7   1     568038.81     602934.25     15721.96 o                         
  11   7   1      67601.00      70047.64      2407.79 o                         
  13   7   1     251311.00     276009.16      7737.24 o                         
  15   7   1      12258.70      12994.10       629.47 o                         
  17   7   1     197058.56     214753.36      4563.87 o                         
  19   7   1     170081.06     176780.94      4427.17 o                         
  21   7   1      60636.91      64047.15      1549.74 o                         
  23   7   1      88469.45      94932.73      2098.89 o                         
  25   7   1       3937.76       4490.53       383.23 o                         
  27   7   1      14043.85      14779.73       728.61 o                         
  29   7   1        753.72       1059.58       240.41 o                         
  31   7   1      13259.31      13464.51       625.56 o                         
  33   7   1      58951.96      63089.09      1494.57 o                         
  35   7   1       5358.25       4793.56       433.92 o                         
  37   7   1      14580.61      15169.28       912.80 o                         
  39   7   1      21375.27      23147.47      1049.10 o                         
  41   7   1       2357.42       2303.94       289.79 o                         
   1   9   1       3295.93       3640.04       333.41 o                         
   3   9   1      42710.48      47777.72      1632.69 o                         
   5   9   1      70121.96      75116.63      1792.53 o                         
   7   9   1      97160.66     103466.09      2220.34 o                         
   9   9   1     151736.55     151611.61      3121.59 o                         
  11   9   1      40399.59      41459.38      1130.16 o                         
  13   9   1      52061.55      60626.95      1856.97 o                         
  15   9   1      58836.06      63733.42      2481.69 o                         
  17   9   1      28755.33      29854.85      1128.81 o                         
  19   9   1     189230.03     198883.36      7457.97 o                         
  21   9   1     111754.46     118887.49      2467.31 o                         
  23   9   1      93513.91     102706.97      2602.74 o                         
  25   9   1      28777.93      30913.78      1087.83 o                         
  27   9   1        797.56       1191.59       230.00 o                         
  29   9   1       8712.36       8230.57       448.86 o                         
  31   9   1      68194.38      70354.17      1402.21 o                         
  33   9   1       6213.20       6227.28       476.83 o                         
  35   9   1      34545.43      34973.88      1134.36 o                         
  37   9   1       2126.39       1793.94       310.48 o                         
  39   9   1       5467.41       4171.10       579.18 o                         
  41   9   1      17992.53      17894.30      1149.76 o                         
   1  11   1      18349.36      19750.42       936.65 o                         
   3  11   1      16798.69      19377.47       933.21 o                         
   5  11   1      39714.79      43139.16      1605.19 o                         
   7  11   1      26662.16      29508.70       923.03 o                         
   9  11   1      14346.16      14622.40       602.85 o                         
  11  11   1      21360.14      23223.12       693.85 o                         
  13  11   1      16287.57      18893.03       747.53 o                         
  15  11   1       9614.55      11770.95       642.76 o                         
  17  11   1      19070.40      19438.94       710.02 o                         
  19  11   1      20332.36      22274.53       799.89 o                         
  21  11   1      79830.12      83017.89      1658.30 o                         
  23  11   1       6122.03       5954.54       385.11 o                         
  25  11   1       5184.84       5423.51       379.34 o                         
  27  11   1      30003.97      30987.31       765.46 o                         
  29  11   1      32699.55      33013.19       809.22 o                         
  31  11   1      22311.28      24176.17       763.13 o                         
  33  11   1       7062.47       6617.82       475.13 o                         
  35  11   1      27794.53      27575.33       952.94 o                         
  37  11   1       1938.71       2366.54       455.44 o                         
  39  11   1       1835.03       1700.87       252.14 o                         
   3  13   1     153880.44     155002.62      4573.26 o                         
   5  13   1     117277.92     125488.70      3851.43 o                         
   7  13   1     467805.44     490811.81      9390.02 o                         
   9  13   1       9244.65       9146.33       435.95 o                         
  11  13   1     150115.47     148168.05      2714.45 o                         
  13  13   1      54705.83      57808.35      1619.16 o                         
  15  13   1      97438.89     103772.79      3148.52 o                         
  17  13   1     107829.95     111420.59      2751.60 o                         
  19  13   1      55182.73      59901.07      1533.83 o                         
  21  13   1      79672.72      85050.24      1726.13 o                         
  23  13   1      42276.29      43613.10       936.53 o                         
  25  13   1      12243.53      12115.25       449.65 o                         
  27  13   1      17488.59      17805.73       566.89 o                         
  29  13   1      20592.84      20546.25       687.49 o                         
  31  13   1      13913.20      12933.98       817.78 o                         
  33  13   1      16170.46      15638.93       870.84 o                         
  35  13   1      18717.62      16735.50       855.57 o                         
  37  13   1      12680.78      13015.13      1065.55 o                         
  39  13   1      10721.73      10959.66       869.62 o                         
   1  15   1       6878.59       6362.49       479.41 o                         
   3  15   1      44228.67      48423.32      1414.25 o                         
   5  15   1      58454.50      62632.26      1721.78 o                         
   7  15   1      34833.82      36994.30      1231.06 o                         
   9  15   1       3065.20       2890.66       324.56 o                         
  11  15   1      17746.09      15890.57       619.19 o                         
  13  15   1       9472.84      10101.34       606.66 o                         
  15  15   1      57916.14      57830.36      1745.36 o                         
  17  15   1      13841.96      14474.75       783.33 o                         
  19  15   1       7904.30       7795.25       604.08 o                         
  21  15   1        402.30        377.39       129.51 o                         
  23  15   1       1134.10       1269.88       209.24 o                         
  25  15   1      24157.19      25761.43       884.16 o                         
  27  15   1      18277.34      18592.11       911.38 o                         
  29  15   1      27631.27      28108.08      1844.08 o                         
  31  15   1      17751.39      19922.28      1508.95 o                         
  33  15   1       8234.08       7778.46       614.29 o                         
  35  15   1      30777.74      31189.43      1910.25 o                         
  37  15   1       1520.44       1472.86       343.72 o                         
   1  17   1      72029.47      73991.90      2074.39 o                         
   3  17   1     153298.00     162315.97      4068.84 o                         
   5  17   1      45492.29      47269.60      1473.67 o                         
   7  17   1      51142.77      55082.31      2539.26 o                         
   9  17   1      30761.08      33622.63      3994.08 o                         
  11  17   1       5141.09       4919.51       457.92 o                         
  13  17   1      68405.64      69594.20      1917.33 o                         
  15  17   1       4963.61       5189.54       459.54 o                         
  17  17   1      52056.91      54440.96      1728.22 o                         
  19  17   1      31693.75      31989.38      1093.89 o                         
  21  17   1      74231.88      81109.74      1562.16 o                         
  23  17   1      19071.81      19815.02       687.64 o                         
  25  17   1       6487.50       6542.89       460.58 o                         
  27  17   1      27951.17      29514.66      1131.19 o                         
  29  17   1       4998.04       4595.81       500.32 o                         
  31  17   1      47390.07      47830.88      1685.81 o                         
  33  17   1       4449.93       4481.77       452.00 o                         
  35  17   1       9732.77      10775.96       690.03 o                         
   1  19   1     103299.50     104333.41      2823.70 o                         
   3  19   1     132241.59     135828.28      3351.04 o                         
   5  19   1      28545.64      30181.83      1249.76 o                         
   7  19   1      74117.11      74796.58      2754.95 o                         
   9  19   1      74711.37      76308.53      2171.08 o                         
  11  19   1       9298.10       8228.94       612.47 o                         
  13  19   1      49072.39      49339.95      2201.56 o                         
  15  19   1       2328.57       2142.62       316.07 o                         
  17  19   1       5287.08       5194.90       481.07 o                         
  19  19   1      11205.33      12586.86       669.52 o                         
  21  19   1      33562.09      34472.10      1826.90 o                         
  23  19   1      55404.93      56838.69      2060.35 o                         
  25  19   1       9802.34      10093.96       875.27 o                         
  27  19   1      33352.43      34668.36      1414.62 o                         
  29  19   1       7281.00       7253.55       596.03 o                         
  31  19   1      45226.71      45174.28      1533.36 o                         
  33  19   1      21324.25      21518.88      1331.93 o                         
  35  19   1      30983.99      29919.51      1481.45 o                         
   1  21   1      20233.66      22117.56      1086.03 o                         
   3  21   1       3283.29       3703.25       463.19 o                         
   5  21   1      12728.87      14100.01      1309.59 o                         
   7  21   1      36880.93      39738.11      1542.76 o                         
   9  21   1      45137.64      46103.54      1913.56 o                         
  11  21   1       9494.11       9463.32       663.91 o                         
  13  21   1       1269.38       1397.24       367.79 o                         
  15  21   1      14530.72      13472.29      1068.98 o                         
  17  21   1       6279.45       6035.80       725.26 o                         
  19  21   1      37737.89      39145.72      1594.11 o                         
  21  21   1       1438.83       1443.64       476.06 o                         
  23  21   1       6249.91       6204.23       948.68 o                         
  27  21   1      10464.83      11597.27      1051.80 o                         
  29  21   1       4258.59       3949.40       601.52 o                         
  31  21   1       7198.65       8093.00       787.13 o                         
  33  21   1       2806.13       3110.71       452.00 o                         
   1  23   1      41636.50      44145.41      1679.18 o                         
   3  23   1      93960.02      98053.73      2805.36 o                         
   5  23   1      51813.03      57034.43      1980.71 o                         
   7  23   1     117904.69     126732.17      3386.16 o                         
   9  23   1      18715.10      19827.22      1083.21 o                         
  11  23   1     100047.91     107151.93      3037.55 o                         
  13  23   1       5856.80       5427.84       519.96 o                         
  17  23   1       7891.04       8991.84       922.90 o                         
  19  23   1      17209.84      18037.74      1159.21 o                         
  21  23   1      15515.29      17160.45      1283.81 o                         
  23  23   1      28155.07      29195.97      1722.06 o                         
  29  23   1      11443.73      12606.10       971.02 o                         
  31  23   1       5018.26       4766.55       404.09 o                         
  33  23   1       8598.73       9010.14       560.27 o                         
   1  25   1        219.75         76.47       221.17 o                         
   3  25   1       2851.51       3565.71       471.56 o                         
   5  25   1      32364.76      33377.27      1454.05 o                         
   7  25   1      21102.90      22066.23      1498.64 o                         
   9  25   1      17747.88      21104.34      1128.97 o                         
  11  25   1      13807.04      14637.50       933.07 o                         
  13  25   1       5105.56       5331.17       830.09 o                         
  15  25   1       1079.99       1183.26       278.35 o                         
  17  25   1      48681.87      50709.84      1765.94 o                         
  19  25   1      26902.89      31081.31      2421.54 o                         
  21  25   1      22880.27      27113.09      1199.00 o                         
  23  25   1       8433.18       9134.65       657.37 o                         
  25  25   1       3047.01       2687.17       520.74 o                         
  27  25   1      17802.01      19347.15      1690.27 o                         
  29  25   1      18073.30      21493.10      1280.37 o                         
   1  27   1        963.67        537.05       262.69 o                         
   3  27   1       8186.40       9411.10       750.40 o                         
   5  27   1       1893.56       2383.04       409.66 o                         
   7  27   1       1719.34       1749.12       539.65 o                         
   9  27   1      27387.78      28889.43      1010.08 o                         
  11  27   1       9973.44       9206.20      1429.04 o                         
  13  27   1       1671.74       1887.33       537.93 o                         
  15  27   1      15199.70      16289.89      1743.54 o                         
  17  27   1       4377.58       5746.76      1089.61 o                         
  19  27   1      34297.06      38305.71      1408.96 o                         
  21  27   1      14634.73      15325.00      1590.59 o                         
  23  27   1       4160.11       4326.91       412.93 o                         
  25  27   1       2002.08       1811.51       259.16 o                         
  27  27   1       1297.88       1116.82       192.66 o                         
   1  29   1      15276.73      15010.68      1071.56 o                         
   3  29   1      42213.34      45626.36      1726.84 o                         
   5  29   1      30979.73      31286.26      1387.88 o                         
   7  29   1      20878.36      23197.14      2178.35 o                         
   9  29   1      75911.97      76141.88      3291.16 o                         
  11  29   1      17895.84      18158.97      1405.83 o                         
  13  29   1      32342.11      35975.94      2029.69 o                         
  15  29   1      18654.62      20613.79       936.04 o                         
  17  29   1      56068.26      60127.64      2058.05 o                         
  19  29   1      40226.71      42143.21      1376.25 o                         
  21  29   1      45993.37      46541.25      2092.42 o                         
  23  29   1      12262.54      13472.12       643.64 o                         
  25  29   1       1781.70       1780.49       338.57 o                         
   1  31   1       2375.14       2369.82       490.67 o                         
   3  31   1        241.74          2.81       223.13 o                         
   5  31   1       5921.61       6093.53       557.57 o                         
   7  31   1       5552.29       5564.90       733.85 o                         
   9  31   1       1780.21       2170.62       470.90 o                         
  11  31   1       2468.88       2565.90       489.81 o                         
  13  31   1      11139.41      12100.83      1038.05 o                         
  15  31   1        110.11        209.67       237.17 o                         
  17  31   1       3211.81       2859.79       496.68 o                         
  19  31   1       5032.92       5289.92       627.30 o                         
  21  31   1       1719.98       1553.64       304.20 o                         
   1  33   1       9557.97       9143.63       627.03 o                         
   3  33   1       6595.82       7314.81       567.52 o                         
   5  33   1      28888.30      28544.61      1593.16 o                         
   7  33   1       5226.89       4466.70       594.64 o                         
   9  33   1      20733.30      22761.45      1361.15 o                         
  11  33   1       3366.69       3280.85       493.24 o                         
  13  33   1       7929.22       7881.61       728.70 o                         
  15  33   1       9527.38       9907.86       783.69 o                         
  17  33   1       2358.41       2629.49       376.38 o                         
   1  35   1       6879.95       5645.68       584.33 o                         
   3  35   1      17653.32      19688.54      1130.85 o                         
   5  35   1      12565.59      12803.74       886.81 o                         
   7  35   1      10423.39      10664.06       785.41 o                         
   9  35   1       6929.76       7685.68       642.77 o                         
   6   0   2     308296.66     322171.34      8337.04 o                         
  10   0   2     549738.88     557466.31     14446.75 o                         
  14   0   2     544569.00     572506.00     15067.17 o                         
  26   0   2     173023.08     191021.52      6401.87 o                         
  30   0   2     168691.22     186898.55      6582.33 o                         
  38   0   2      18191.23      20841.74      1601.76 o                         
  42   0   2        121.19        -51.56       190.77 o                         
   2   2   2       4257.84       4200.31       211.39 o                         
   4   2   2     155261.52     169990.55      3167.54 o                         
   6   2   2      92870.27      98069.79      2751.52 o                         
   8   2   2      11137.17      12987.63       618.70 o                         
  10   2   2     110091.67     118732.79      3461.31 o                         
  12   2   2       8711.82      10148.47       635.89 o                         
  14   2   2      41786.64      42003.15      1663.63 o                         
  16   2   2      47443.41      54485.51      2107.03 o                         
  18   2   2      54369.98      55320.28      1575.53 o                         
  20   2   2      17946.81      18327.98       640.23 o                         
  22   2   2      47887.11      52340.84      1295.97 o                         
  24   2   2      12127.15      11892.87      1068.98 o                         
  26   2   2      17429.57      19083.59      1452.24 o                         
  28   2   2      23683.01      27779.28      1322.29 o                         
  30   2   2      15270.31      15372.27      1002.26 o                         
  32   2   2      25524.52      27488.55      1535.59 o                         
  36   2   2       5128.18       6101.11       922.90 o                         
  38   2   2        178.42        393.56       355.75 o                         
  40   2   2       4105.88       3035.09       568.86 o                         
  42   2   2      17503.68      19557.93      1273.50 o                         
   2   4   2      45849.65      47234.64      1416.15 o                         
   4   4   2     154609.91     166124.59      3066.08 o                         
   6   4   2     109517.09     119806.93      3370.22 o                         
   8   4   2     207726.08     215362.38      5869.10 o                         
  10   4   2      41301.10      45179.10      1151.44 o                         
  12   4   2     266885.28     284997.66      5529.38 o                         
  14   4   2      43196.11      47162.21      1311.77 o                         
  16   4   2      80781.86      86752.97      2129.12 o                         
  18   4   2      16063.57      17018.54      1103.36 o                         
  20   4   2      29120.72      31494.13      1175.03 o                         
  22   4   2      17043.82      18203.91       698.06 o                         
  24   4   2     149136.89     162347.16      3095.62 o                         
  26   4   2       1888.91       2515.24       477.78 o                         
  28   4   2     117643.11     129891.99      3363.35 o                         
  30   4   2      14376.78      15964.26      1544.18 o                         
  32   4   2      20792.42      22005.27      1225.39 o                         
  34   4   2       9151.86       9940.67       803.10 o                         
  36   4   2       7468.27       8724.33       733.35 o                         
  38   4   2       3814.53       4288.66       494.00 o                         
  40   4   2       4339.11       4173.58       441.42 o                         
  42   4   2         81.98        130.33       117.23 o                         
   4   6   2     298933.88     304133.38      5623.61 o                         
   6   6   2     109564.92     117130.30      2317.58 o                         
   8   6   2     226272.12     236106.19      5984.25 o                         
  10   6   2      61484.30      71482.69      2373.42 o                         
  12   6   2      61200.91      71786.62      1747.53 o                         
  14   6   2      38360.68      42722.79      1255.96 o                         
  16   6   2     322436.19     351900.06      6948.79 o                         
  18   6   2      19711.43      22822.90       944.21 o                         
  20   6   2     317803.03     345019.72      7029.57 o                         
  22   6   2      16180.17      18693.12       730.29 o                         
  24   6   2      96234.91     104627.23      2691.97 o                         
  26   6   2       4837.82       4598.92       392.36 o                         
  28   6   2      11854.52      11438.22       763.01 o                         
  30   6   2       4538.28       4972.78       501.63 o                         
  32   6   2      25329.18      27367.31      1035.68 o                         
  34   6   2       2307.93       2620.62       418.65 o                         
  36   6   2      19793.12      21419.26      1948.92 o                         
  38   6   2       2769.64       3043.22       400.26 o                         
  40   6   2      29300.51      30362.52      3237.89 o                         
   4   8   2       1189.53       1936.10       525.04 o                         
   6   8   2      46990.04      49976.98      1187.97 o                         
   8   8   2       1003.71       1565.66       500.12 o                         
  10   8   2     115579.69     126248.09      2667.30 o                         
  12   8   2      14215.66      17888.53      1130.85 o                         
  14   8   2      65738.68      73196.38      1887.24 o                         
  16   8   2      37347.64      38208.43      1269.89 o                         
  18   8   2      58713.55      64919.55      1878.17 o                         
  20   8   2      24797.78      25584.41      1248.58 o                         
  22   8   2      83340.25      87149.57      2465.59 o                         
  24   8   2       2653.56       2703.67       302.55 o                         
  26   8   2       9597.05      10018.98       593.82 o                         
  28   8   2       4021.83       4024.87       396.37 o                         
  30   8   2       2316.14       2644.29       384.98 o                         
  32   8   2       4619.16       5044.16       694.32 o                         
  34   8   2      27621.34      27147.46       979.05 o                         
  36   8   2       4954.55       4925.65       496.40 o                         
  38   8   2       8879.99       8801.55       617.27 o                         
  40   8   2       5193.26       5326.01       610.11 o                         
   4  10   2     141449.25     145232.23      4090.32 o                         
   6  10   2      92292.95      96377.51      2116.65 o                         
   8  10   2      25726.06      28019.41      1258.03 o                         
  10  10   2      21971.37      25121.21       809.24 o                         
  12  10   2      30810.38      34035.27      1017.99 o                         
  14  10   2     123296.27     125642.01      2786.35 o                         
  16  10   2      80150.44      87535.77      1790.01 o                         
  18  10   2     305366.75     327405.91      5407.06 o                         
  20  10   2     101316.37     107198.97      2205.66 o                         
  22  10   2     187326.03     195762.98      3623.99 o                         
  24  10   2      33625.65      35005.11       961.94 o                         
  26  10   2      49242.62      52967.52      1538.67 o                         
  28  10   2       1157.79       1028.37       222.75 o                         
  30  10   2      59463.35      63086.55      1771.13 o                         
  32  10   2       6259.16       6523.18       467.30 o                         
  34  10   2      15666.48      15267.32       694.83 o                         
  36  10   2       2727.23       2844.62       357.28 o                         
  38  10   2      18145.91      18299.90      1191.01 o                         
   4  12   2      23925.84      23122.35      1013.99 o                         
   6  12   2     156776.56     167967.91      4791.52 o                         
   8  12   2      14417.15      16996.46      1140.31 o                         
  10  12   2     227944.39     241551.67      4021.11 o                         
  12  12   2       7093.49       7676.58       624.72 o                         
  14  12   2      88237.72      91719.90      2227.60 o                         
  16  12   2      58938.42      61418.67      2157.73 o                         
  18  12   2      16229.45      16652.13       665.60 o                         
  20  12   2        829.51        734.29       161.74 o                         
  22  12   2      50300.07      51855.70      1411.48 o                         
  24  12   2      19903.97      21277.17       914.24 o                         
  26  12   2      39341.82      40953.39      1352.37 o                         
  28  12   2      11631.74      12799.36       726.35 o                         
  30  12   2      50583.16      51712.67      2151.99 o                         
  32  12   2       8474.96       7653.12       661.12 o                         
  34  12   2      18199.67      16730.59       872.19 o                         
  36  12   2       5274.34       4865.83       425.88 o                         
  38  12   2       1608.69       1436.77       340.29 o                         
   0  14   2       7671.00       8422.97       773.38 o                         
   2  14   2      93793.20     106948.70      5142.12 o                         
   4  14   2      61604.14      69688.45      2734.33 o                         
   6  14   2      25847.94      25663.00      1258.03 o                         
   8  14   2     221284.88     236626.38      4891.21 o                         
  10  14   2      33316.57      36806.86      1558.79 o                         
  12  14   2      16606.06      18903.64       802.33 o                         
  14  14   2      16515.85      17686.65       789.13 o                         
  16  14   2     140228.94     146112.23      3359.80 o                         
  18  14   2      38545.30      39886.29      1167.83 o                         
  20  14   2      44346.93      48503.72      1792.26 o                         
  22  14   2      32902.92      35393.80      3225.85 o                         
  24  14   2       1569.08       1918.08       362.98 o                         
  26  14   2       4150.46       3967.16       285.43 o                         
  28  14   2      21392.07      21096.70       843.32 o                         
  30  14   2        715.05       1008.83       374.66 o                         
  32  14   2      15218.70      15242.47      1266.63 o                         
  34  14   2       2473.91       2412.88       333.57 o                         
  36  14   2       7148.03       6552.35       696.04 o                         
   2  16   2        340.34        335.06       226.00 o                         
   4  16   2      61441.86      69045.19      2412.95 o                         
   6  16   2      57577.44      61839.50      2691.36 o                         
   8  16   2     114259.00     114627.86      2742.09 o                         
  10  16   2      74869.93      76270.73      2048.33 o                         
  12  16   2     147313.38     147248.19      4557.79 o                         
  14  16   2      72272.35      70329.49      2602.00 o                         
  18  16   2       4793.53       5071.32       745.02 o                         
  20  16   2      11790.34      11820.70       874.55 o                         
  22  16   2      61876.92      67455.09      2334.27 o                         
  24  16   2      29251.86      31715.05      1187.26 o                         
  26  16   2      50813.51      55412.38      2790.34 o                         
  28  16   2      76951.83      78315.67      5212.58 o                         
  30  16   2      20008.72      21532.31      2808.23 o                         
  32  16   2      66373.89      65524.58      1977.38 o                         
  34  16   2       2870.53       3023.06       496.68 o                         
  36  16   2      14059.91      13621.81       936.65 o                         
   0  18   2      79640.78      92862.37      3550.68 o                         
   2  18   2      95480.80     110094.14      2842.29 o                         
   4  18   2      11209.62      12461.80       759.46 o                         
   6  18   2      24655.96      26466.75      1166.32 o                         
   8  18   2       3091.75       4107.51       653.08 o                         
  10  18   2       1390.04        989.95       289.59 o                         
  18  18   2      21154.09      21699.34      1758.15 o                         
  20  18   2      12402.53      11631.64      1306.15 o                         
  22  18   2        946.40        831.23       252.37 o                         
  24  18   2      12756.81      14405.60      1688.55 o                         
  26  18   2      17711.06      19396.38      1445.36 o                         
  28  18   2       9773.10       9792.71       996.80 o                         
  30  18   2      44089.16      46507.66      2297.80 o                         
  32  18   2       2394.73       3117.58       520.74 o                         
  34  18   2       3891.29       5348.36       608.39 o                         
   2  20   2       8600.63      10815.94       732.28 o                         
   4  20   2      20144.71      25263.18      1167.86 o                         
   6  20   2      18194.91      20679.14      1698.86 o                         
   8  20   2      58177.98      66464.78      2128.82 o                         
  10  20   2      34385.87      34410.27      2077.82 o                         
  18  20   2      14443.73      16448.94      1517.54 o                         
  20  20   2       4289.37       5396.48       876.50 o                         
  22  20   2      47170.84      50470.33      1865.74 o                         
  24  20   2      33155.68      34140.45      1954.07 o                         
  26  20   2      26558.97      28915.83      1747.84 o                         
  28  20   2      31462.96      35795.48      1933.45 o                         
  30  20   2      25225.84      25313.60      1514.11 o                         
  32  20   2      19753.54      19664.48      1228.82 o                         
  34  20   2      14260.88      13264.33       881.65 o                         
   0  22   2      54088.09      57237.02      2753.23 o                         
   2  22   2      94937.11     101126.79      2835.75 o                         
   4  22   2      11845.33      12955.26       856.09 o                         
   6  22   2      43310.24      48542.04      1776.34 o                         
   8  22   2      87269.66      96779.67      2792.92 o                         
  10  22   2      11413.83      12299.72       842.10 o                         
  12  22   2       2310.97       2634.65       594.64 o                         
  14  22   2      53880.48      58816.44      2901.04 o                         
  18  22   2      72064.85      76822.45      3667.54 o                         
  20  22   2      50190.69      52555.49      2882.13 o                         
  24  22   2       5287.08       6568.58       787.13 o                         
  26  22   2      26055.50      29501.88      1685.97 o                         
  28  22   2        614.79        946.96       299.04 o                         
  30  22   2       3092.86       3121.02       477.78 o                         
  32  22   2      14017.74      14622.49       682.59 o                         
   2  24   2       4770.42       4088.91       506.75 o                         
   4  24   2      11067.70      12157.05       836.35 o                         
   6  24   2        488.78        794.68       252.42 o                         
   8  24   2       2673.92       3433.54       468.86 o                         
  10  24   2      19632.10      20443.39      1108.21 o                         
  12  24   2        880.75       1285.53       477.78 o                         
  14  24   2       9346.92      10468.13      1115.39 o                         
  16  24   2      22083.33      22044.78      1634.41 o                         
  18  24   2       1849.58       2145.90       361.84 o                         
  20  24   2      13777.20      15969.20       973.60 o                         
  22  24   2      19786.02      20843.46      1541.60 o                         
  24  24   2       4175.26       5860.50       768.22 o                         
  26  24   2      14738.63      15450.42      1191.01 o                         
  28  24   2      13152.58      13894.16       716.31 o                         
  30  24   2       5014.79       5112.39       387.52 o                         
   0  26   2      22274.84      21005.01      1598.32 o                         
   2  26   2      20537.64      23668.89      1216.23 o                         
   4  26   2      35256.08      41999.10      1662.06 o                         
   6  26   2      37961.41      40469.43      1617.05 o                         
   8  26   2        447.30        603.41       263.41 o                         
  10  26   2        380.77        146.08       249.20 o                         
  12  26   2      19876.75      20656.13      1538.17 o                         
  14  26   2      20661.32      22811.28      1624.10 o                         
  16  26   2      18321.16      20429.78      1589.73 o                         
  18  26   2      87335.44      94357.63      2574.93 o                         
  20  26   2      23669.91      26093.58      1128.32 o                         
  22  26   2      59524.66      66593.48      1952.60 o                         
  24  26   2      16977.27      17867.63       843.65 o                         
  26  26   2      12058.58      11715.85       910.87 o                         
  28  26   2       3608.61       3975.18       462.31 o                         
   2  28   2       1481.69       1470.86       336.09 o                         
   4  28   2      15089.60      16703.82       976.88 o                         
   6  28   2      27855.97      27428.60      1261.37 o                         
   8  28   2      39609.38      46031.60      2380.29 o                         
  10  28   2      22837.18      25638.42      1691.13 o                         
  12  28   2      21420.28      23070.88      1025.97 o                         
  14  28   2      14406.29      15635.43       822.42 o                         
  16  28   2       5251.38       5834.59       987.35 o                         
  18  28   2      29574.87      32140.99      1202.22 o                         
  20  28   2       5240.95       5818.29       462.21 o                         
  22  28   2       7893.36       7756.50       514.41 o                         
  24  28   2        144.01         41.39       146.08 o                         
  26  28   2       8218.71       7830.05       603.24 o                         
   0  30   2      23594.49      25763.88      1665.35 o                         
   2  30   2       3743.62       3002.32       443.94 o                         
   4  30   2      24486.41      26113.32      1185.82 o                         
   6  30   2       5178.90       5774.25       550.99 o                         
   8  30   2      18718.50      19025.16      1361.15 o                         
  10  30   2       6835.36       6680.29       783.69 o                         
  12  30   2        165.39        340.29       287.01 o                         
  14  30   2      15283.33      17641.67      1237.41 o                         
  16  30   2      14115.67      15049.98      1101.64 o                         
  18  30   2       1398.61       1476.30       393.56 o                         
  20  30   2      24989.59      24737.92       883.81 o                         
   2  32   2       7537.10       8086.77       591.81 o                         
   4  32   2      18196.81      18748.46      1264.91 o                         
   6  32   2      16624.65      17768.84      1208.19 o                         
   8  32   2      49527.20      54867.04      2359.67 o                         
  10  32   2      10443.31      10457.82       881.65 o                         
  12  32   2      60440.69      64419.15      2548.72 o                         
  14  32   2       4445.23       3365.06       503.56 o                         
  16  32   2      18084.61      19356.85      1093.04 o                         
   2  34   2       7054.98       6889.96       659.95 o                         
   4  34   2      14388.41      15551.82       998.52 o                         
   6  34   2       4069.74       3756.91       474.34 o                         
   8  34   2        507.76        175.30       213.11 o                         
  10  34   2       3149.03       4313.74       474.34 o                         
   3   1   3      25302.12      26614.60       809.47 o                         
   7   1   3      95836.39      97885.90      2746.36 o                         
   9   1   3       7990.27       6515.30       419.34 o                         
  11   1   3      40695.27      43991.59      1569.10 o                         
  13   1   3     162444.56     168088.22      4844.80 o                         
  19   1   3      45208.48      47159.02      2101.88 o                         
  21   1   3       7825.97       9132.76       857.59 o                         
  23   1   3      68141.93      76356.70      3167.42 o                         
  25   1   3      18087.82      20931.63      1061.48 o                         
  27   1   3      74362.86      83756.74      2549.49 o                         
  29   1   3      15203.69      15850.21       988.23 o                         
  31   1   3       2695.69       2226.11       385.09 o                         
  37   1   3       1523.32       1142.88       405.60 o                         
  39   1   3      10244.08      11377.28      1074.14 o                         
  41   1   3       1501.41       2122.50       438.25 o                         
   3   3   3     111464.62     111902.37      2104.78 o                         
   5   3   3      51323.90      51851.70      1101.51 o                         
   7   3   3      29807.18      30955.80       778.69 o                         
   9   3   3     100342.22     106430.23      2228.19 o                         
  11   3   3     284002.25     298865.81      5717.03 o                         
  13   3   3      21802.39      22448.91       769.91 o                         
  15   3   3     285591.75     300197.00      5920.53 o                         
  17   3   3      36183.02      42838.40      1313.78 o                         
  19   3   3      95526.68      99053.17      2479.85 o                         
  21   3   3      50044.50      51704.78      2357.95 o                         
  23   3   3      34178.20      39708.79      2074.38 o                         
  25   3   3     144496.23     159037.94      5532.25 o                         
  27   3   3      17944.66      19398.01      1073.24 o                         
  29   3   3      37623.18      43651.17      1729.87 o                         
  31   3   3      44189.55      49273.45      1889.04 o                         
  37   3   3      10746.01      13439.64      1600.90 o                         
  39   3   3      39578.84      44080.73      1567.70 o                         
  41   3   3       6808.54       7225.09       513.05 o                         
   5   5   3     154993.98     161208.56      4404.83 o                         
   7   5   3      55237.20      57201.02      2143.12 o                         
   9   5   3      23420.71      23055.89       609.62 o                         
  11   5   3       9213.22      10404.48       468.78 o                         
  13   5   3      65740.05      73695.40      1796.70 o                         
  15   5   3      22025.36      25149.28       904.62 o                         
  17   5   3       2408.84       2346.58       274.91 o                         
  19   5   3      13020.44      13493.09       710.89 o                         
  21   5   3       8544.28       8911.78       950.40 o                         
  23   5   3      66010.20      75564.20      1754.82 o                         
  25   5   3      37006.53      39284.23      2011.65 o                         
  27   5   3       7748.79       9337.28      1026.02 o                         
  29   5   3      10945.54      10962.22       826.97 o                         
  31   5   3       9867.94      11255.07       845.15 o                         
  37   5   3      13788.18      14752.07       864.88 o                         
  39   5   3       3268.55       3858.87       411.87 o                         
   5   7   3     147241.33     153610.55      4327.49 o                         
   7   7   3     157948.39     155239.78      4430.61 o                         
   9   7   3      28245.17      29524.22      1246.00 o                         
  11   7   3       2753.73       2248.67       226.62 o                         
  13   7   3     186508.67     196494.53      4068.56 o                         
  15   7   3      10667.96      11672.46       600.20 o                         
  17   7   3      93543.16     102625.92      2528.92 o                         
  19   7   3      42848.07      43510.01      1445.49 o                         
  21   7   3      27929.70      29794.83      2274.60 o                         
  23   7   3      53170.66      54992.26      1829.55 o                         
  25   7   3      19414.52      21921.22      1105.84 o                         
  27   7   3      82310.62      92739.51      2690.50 o                         
  29   7   3      28314.96      29986.83      1288.09 o                         
  35   7   3      20639.79      21011.08      1047.83 o                         
  37   7   3      11991.11      13444.80       779.27 o                         
  39   7   3      13491.17      13899.25       723.69 o                         
   7   9   3       7113.16       7151.19       556.83 o                         
   9   9   3      72061.22      69631.73      2411.23 o                         
  11   9   3     135149.66     143419.11      4385.93 o                         
  13   9   3     119581.89     129726.98      2937.61 o                         
  15   9   3      91402.43      92641.08      2325.98 o                         
  17   9   3      42230.44      44285.37      1466.84 o                         
  19   9   3      60905.89      67059.45      2780.73 o                         
  21   9   3       8594.18       9593.35       668.99 o                         
  23   9   3      10565.08       9643.29       950.40 o                         
  25   9   3      45473.16      47980.48      1893.35 o                         
  27   9   3       1007.88       1213.66       236.16 o                         
  29   9   3       6758.52       6766.52       599.95 o                         
  31   9   3      25004.40      27403.45      1660.19 o                         
  35   9   3      16233.11      16415.34       867.08 o                         
  37   9   3       1353.55       1718.62       390.13 o                         
  39   9   3      19655.03      18330.83      1117.10 o                         
   9  11   3      12667.32      14034.28       904.00 o                         
  11  11   3     150226.44     150408.73      4693.56 o                         
  13  11   3       1235.21       1715.19       355.75 o                         
  15  11   3      86507.29      94189.07      2430.83 o                         
  17  11   3       1483.26       1890.10       306.77 o                         
  19  11   3       7718.79       7413.44       580.70 o                         
  21  11   3      12784.33      13535.54      1548.48 o                         
  23  11   3       8932.99       9196.26       709.68 o                         
  25  11   3       9173.53       9426.55       682.95 o                         
  27  11   3       3812.74       4274.29       404.74 o                         
  29  11   3       3930.81       3895.12       465.05 o                         
  31  11   3      25022.00      27238.46      1696.28 o                         
  33  11   3      10282.74      10246.58       731.95 o                         
  35  11   3      21407.12      20198.98      1304.43 o                         
  37  11   3      20232.91      18818.92      1139.45 o                         
   5  13   3      39267.86      45966.29      2055.47 o                         
   7  13   3      53218.27      54244.90      2302.95 o                         
   9  13   3      20894.87      22441.78      1352.56 o                         
  13  13   3     133718.17     138319.94      4600.75 o                         
  15  13   3      31734.54      31906.03      1256.04 o                         
  17  13   3      70509.32      72334.89      2158.81 o                         
  19  13   3      57713.03      58088.59      1927.23 o                         
  21  13   3      65665.69      71184.78      3292.88 o                         
  23  13   3      15757.16      17528.15      1022.51 o                         
  25  13   3      71188.79      78303.84      2001.29 o                         
  27  13   3      70252.93      75180.16      1963.00 o                         
  29  13   3      22535.07      24356.33      1632.69 o                         
  31  13   3      24146.69      23808.14      1070.99 o                         
  33  13   3      24659.05      23449.56      1012.15 o                         
   1  15   3      99606.39     109242.90      2718.49 o                         
   3  15   3      70810.70      80124.48      2996.42 o                         
   5  15   3      23881.71      26558.36      1094.70 o                         
   7  15   3      15542.16      14934.83      1154.91 o                         
   9  15   3      23825.61      26406.64      1588.01 o                         
  17  15   3      11964.29      11322.29      1154.91 o                         
  19  15   3      41455.16      43571.82      1677.93 o                         
  21  15   3      23488.92      24504.53      1240.94 o                         
  23  15   3       5701.03       6217.28       631.81 o                         
  25  15   3      57575.33      63765.18      1768.63 o                         
  27  15   3       5241.06       5778.01       773.38 o                         
  29  15   3       8421.53       8962.62       948.68 o                         
  31  15   3       3776.53       4721.06       658.23 o                         
  33  15   3        863.12       1256.31       342.01 o                         
  35  15   3        784.86        902.28       252.64 o                         
   1  17   3      10536.36      10423.99       682.36 o                         
   3  17   3        889.47       1106.59       241.45 o                         
   5  17   3      40724.41      48925.59      1641.54 o                         
   7  17   3      15904.81      16628.63       897.82 o                         
   9  17   3      32766.42      34882.89      1967.82 o                         
  17  17   3      87499.13      90124.60      3927.05 o                         
  19  17   3      33890.93      32894.45      2182.65 o                         
  21  17   3       4219.31       3928.77       800.88 o                         
  23  17   3      14321.04      13467.13      1414.43 o                         
  25  17   3      13426.38      13563.37      1185.85 o                         
  27  17   3      48186.49      54059.29      2572.78 o                         
  29  17   3       2918.89       2474.82       508.71 o                         
  31  17   3       2962.84       3275.70       539.65 o                         
  33  17   3      11376.94      10536.88       867.90 o                         
   1  19   3     137613.23     162934.48      3885.52 o                         
   3  19   3      33232.90      39204.79      1483.22 o                         
   5  19   3      37200.41      42503.13      1565.13 o                         
   7  19   3      16956.25      18568.59       981.67 o                         
   9  19   3      29031.71      33729.80      1390.95 o                         
  11  19   3      15752.39      18310.21      1410.99 o                         
  17  19   3      35730.16      38218.74      2371.70 o                         
  19  19   3       5554.23       5585.52       885.09 o                         
  21  19   3      13796.11      11277.61      1292.40 o                         
  25  19   3       6612.72       8840.60       926.34 o                         
  27  19   3      70756.98      76169.38      3129.61 o                         
  29  19   3      11354.53      12731.56      1048.36 o                         
  31  19   3       3581.98       4037.05       543.08 o                         
  33  19   3       8750.01       9483.36       754.48 o                         
   1  21   3      14601.62      16488.88      1406.69 o                         
   3  21   3       2668.42       2351.34       491.53 o                         
   5  21   3       9953.19      12450.39       814.35 o                         
   7  21   3      12887.83      15570.38       917.22 o                         
   9  21   3      16041.91      17346.43      1026.88 o                         
  11  21   3      21011.92      22625.67      1605.19 o                         
  13  21   3       4733.25       5111.19       792.29 o                         
  15  21   3       6717.95       6682.01       873.06 o                         
  17  21   3       9093.87       9297.75      1123.98 o                         
  19  21   3      22891.59      23916.36      1823.46 o                         
  23  21   3        887.56       1651.60       429.66 o                         
  25  21   3      28594.72      32294.65      1806.27 o                         
  27  21   3      11205.88      12030.36      1003.68 o                         
  29  21   3       5730.42       6825.11       507.93 o                         
  31  21   3       1649.30       1626.63       241.51 o                         
   1  23   3      34984.43      37814.39      1527.05 o                         
   3  23   3      31588.15      35861.14      1725.50 o                         
   5  23   3       2212.71       2680.98       404.66 o                         
   7  23   3      47795.84      54651.77      1903.89 o                         
   9  23   3      20952.50      22625.67      1594.88 o                         
  11  23   3      19374.37      22876.59      1596.60 o                         
  13  23   3      80365.93      88930.16      3676.13 o                         
  15  23   3       3607.90       3695.04       659.95 o                         
  17  23   3       9323.02      10691.55      1079.30 o                         
  19  23   3      16412.22      17055.62      1374.90 o                         
  21  23   3       7334.28       8204.71       921.18 o                         
  23  23   3      21213.45      24182.68      1179.84 o                         
  25  23   3      28684.43      34285.27      1265.59 o                         
  27  23   3      12129.66      13827.27       720.49 o                         
  29  23   3       8452.34       9631.49       535.43 o                         
   1  25   3      16470.11      17807.57      1161.79 o                         
   3  25   3      71164.84      79722.41      2434.73 o                         
   5  25   3      10643.71      12465.84       836.67 o                         
   7  25   3      64881.09      72655.69      2275.26 o                         
   9  25   3       4120.56       3738.01       671.98 o                         
  11  25   3      36967.24      42080.49      2244.52 o                         
  13  25   3       8628.35      10088.32      1022.58 o                         
  15  25   3      23359.97      28018.71      1756.43 o                         
  17  25   3       8136.41       9997.23       988.21 o                         
  19  25   3      17679.74      21197.04      1798.54 o                         
  21  25   3      30812.03      31010.84      1713.47 o                         
  23  25   3       1071.48        684.01       302.48 o                         
  25  25   3       6010.66       6310.99       457.98 o                         
  27  25   3        949.91       1388.65       287.01 o                         
   1  27   3      29164.02      31172.63      1439.35 o                         
   3  27   3      18316.19      19139.12      1041.46 o                         
   5  27   3      34814.24      39368.97      1531.16 o                         
   7  27   3       3129.53       3433.81       594.64 o                         
   9  27   3       9859.46      11200.27      1075.86 o                         
  11  27   3       2530.08       3371.94       575.74 o                         
  13  27   3      27322.76      27522.03      1660.19 o                         
  15  27   3      11598.60      13168.09      1099.92 o                         
  17  27   3       2045.64       2467.76       460.59 o                         
  19  27   3       1945.83       2463.87       403.02 o                         
  21  27   3       2413.81       2151.22       582.61 o                         
  23  27   3       1408.82       1533.33       300.76 o                         
   1  29   3      20022.43      21345.70      1042.64 o                         
   3  29   3      11902.69      12532.48       795.71 o                         
   5  29   3      11601.17      13606.34      1136.01 o                         
   7  29   3      66979.91      78250.63      3151.96 o                         
   9  29   3        196.14        390.13       228.58 o                         
  11  29   3       6869.19       8158.30       819.78 o                         
  13  29   3      34270.07      37822.56      1273.79 o                         
  15  29   3       8889.80       8770.16       554.26 o                         
  17  29   3      40527.92      43459.81      1333.59 o                         
  19  29   3       4153.66       4514.94       358.10 o                         
  21  29   3       5292.67       5549.43       525.90 o                         
   1  31   3       1309.95       1209.98       268.83 o                         
   3  31   3       7401.94       7795.67       792.29 o                         
   5  31   3       3064.29       3803.31       539.65 o                         
   7  31   3        623.09        642.77       249.20 o                         
   9  31   3       7789.14       8881.84       778.54 o                         
  11  31   3      23797.02      24684.58      1331.93 o                         
  13  31   3        876.34       1197.88       276.70 o                         
  15  31   3       4717.68       5123.22       519.02 o                         
   3  33   3       1158.07       1409.27       293.88 o                         
   5  33   3       9448.06      10200.03       742.45 o                         
   7  33   3       2194.00       2485.13       362.63 o                         
  16   0   4     195736.30     201226.70      5980.81 o                         
  20   0   4     135146.14     149759.09      4951.35 o                         
  24   0   4     171774.59     197665.72      6474.05 o                         
  28   0   4       9907.90      10737.96      1117.10 o                         
  40   0   4      35846.42      40167.66      1917.98 o                         
   8   2   4     155358.19     160985.14      4430.61 o                         
  10   2   4      33744.65      35173.34      1333.65 o                         
  12   2   4        550.89        592.92       168.43 o                         
  14   2   4     253928.61     266372.84      7479.45 o                         
  16   2   4       1038.61       1129.14       276.70 o                         
  18   2   4      38092.79      40588.72      1871.58 o                         
  20   2   4       4330.42       4805.27       611.83 o                         
  22   2   4      15744.19      16647.67       876.92 o                         
  24   2   4      16548.92      19189.50       997.15 o                         
  26   2   4       1104.21       1221.54       263.63 o                         
  28   2   4       3000.60       3512.67       450.26 o                         
  38   2   4       1639.00       1417.86       397.00 o                         
  40   2   4       5370.30       5920.66       668.54 o                         
   8   4   4       4539.55       4750.27       357.47 o                         
  10   4   4      25804.42      25911.64       742.16 o                         
  12   4   4      18665.44      20186.33      1181.55 o                         
  14   4   4       8432.74       8581.46       450.13 o                         
  16   4   4      29026.32      30034.66      1460.83 o                         
  18   4   4      11339.32      13075.29       957.27 o                         
  20   4   4      35246.79      40580.13      1967.82 o                         
  22   4   4     107734.35     114228.29      4141.88 o                         
  24   4   4      14819.77      16082.88      1271.78 o                         
  26   4   4       6608.77       7184.54       620.19 o                         
  28   4   4      10084.54      10216.05      1075.86 o                         
  38   4   4      14075.54      14738.67       798.04 o                         
   8   6   4      28740.57      28727.27       858.45 o                         
  10   6   4     379612.56     361032.81      6797.40 o                         
  12   6   4         11.51        190.22       112.57 o                         
  14   6   4      16136.33      16735.16       674.71 o                         
  16   6   4       1462.44       1407.28       204.15 o                         
  18   6   4      36486.45      36528.74      1220.00 o                         
  20   6   4       9054.72       8860.16       582.12 o                         
  22   6   4       1058.48       1598.32       381.53 o                         
  24   6   4      38918.67      44467.24      3122.74 o                         
  26   6   4       7216.94       6743.88       831.81 o                         
  28   6   4       6936.55       6658.41       615.50 o                         
  36   6   4       1726.20       2263.24       327.78 o                         
  38   6   4      13186.54      14983.35       757.93 o                         
   8   8   4      70355.01      69925.62      2278.89 o                         
  10   8   4      14860.01      15674.29       846.42 o                         
  12   8   4       6663.11       6215.40       385.60 o                         
  14   8   4       6328.23       6166.48       414.42 o                         
  16   8   4      13758.58      13812.44       677.37 o                         
  18   8   4       6243.24       6467.38       477.09 o                         
  20   8   4        538.30        471.87       162.23 o                         
  22   8   4       2173.84       2347.77       327.47 o                         
  24   8   4       7055.53       7106.51       855.87 o                         
  26   8   4       9790.40      10856.90       723.92 o                         
  36   8   4      30083.62      32753.84      1206.43 o                         
  38   8   4       1316.98       1208.19       307.63 o                         
  10  10   4      83643.53      89440.58      2993.84 o                         
  12  10   4      40532.30      39453.31      2236.79 o                         
  14  10   4       7274.05       8417.39       515.82 o                         
  16  10   4      17679.12      18813.48       836.46 o                         
  18  10   4        896.56        690.47       415.05 o                         
  20  10   4       1843.09       1771.60       282.31 o                         
  22  10   4       5496.42       5458.35       713.23 o                         
  24  10   4       2766.40       2550.44       525.90 o                         
  26  10   4      16281.04      17418.24      1325.06 o                         
  28  10   4      36675.11      40409.98      2112.19 o                         
  34  10   4      19955.37      18710.65      1266.63 o                         
  36  10   4      43811.01      40590.44      1856.11 o                         
  12  12   4       8449.85       8380.01       768.22 o                         
  14  12   4      11485.98      11915.21       962.43 o                         
  16  12   4      45097.79      44380.71      1476.19 o                         
  18  12   4       6257.12       5398.41       477.14 o                         
  20  12   4      59516.10      55566.52      2536.69 o                         
  26  12   4      16144.39      20217.88      1455.67 o                         
  28  12   4        185.37        453.72       274.98 o                         
  30  12   4        757.81        821.50       319.66 o                         
  32  12   4       1662.64       1983.29       415.91 o                         
  34  12   4      38759.29      37759.87      1746.12 o                         
  12  14   4      52763.35      54413.32      2423.26 o                         
  14  14   4       7409.48       7247.43       802.60 o                         
  16  14   4       6754.79       6747.31       794.00 o                         
  26  14   4      26378.26      31646.72      1871.58 o                         
  28  14   4       3242.84       3378.81       587.77 o                         
  30  14   4       3523.08       4019.86       608.39 o                         
  32  14   4      17559.32      16912.97      1148.04 o                         
  14  16   4      25399.94      24304.77      1615.51 o                         
  26  16   4      12818.63      14015.37      1166.95 o                         
  28  16   4       6265.84       7465.70       821.50 o                         
  30  16   4       1670.41       1586.29       366.07 o                         
  32  16   4       1958.05       2203.27       388.41 o                         
   6  18   4       4726.72       4272.50       611.83 o                         
   8  18   4      27279.57      30852.72      1722.06 o                         
  10  18   4      22517.99      23187.66      1486.61 o                         
  12  18   4      62140.88      67476.58      2887.29 o                         
  14  18   4       9954.23      10859.98      1029.46 o                         
  26  18   4      10926.07      13616.65      1122.26 o                         
  28  18   4      18908.33      23701.53      1455.67 o                         
  30  18   4        355.04        792.29       254.36 o                         
  32  18   4      10164.62       9785.84       764.79 o                         
   0  20   4      13874.90      14616.89      1203.04 o                         
   2  20   4      36129.01      38548.17      1451.53 o                         
   4  20   4      91874.59      98371.82      2660.16 o                         
   6  20   4      13681.38      13606.56      1042.35 o                         
   8  20   4      17365.92      17646.82      1299.28 o                         
  10  20   4       6837.20       7393.52       830.09 o                         
  12  20   4      31746.65      34554.64      1904.23 o                         
  14  20   4      61647.36      64371.03      2816.82 o                         
  16  20   4       9213.57       8211.58       910.87 o                         
  18  20   4      55496.95      59790.89      2689.65 o                         
  20  20   4       5877.24       6190.48       761.35 o                         
  22  20   4      34148.51      37661.91      1943.76 o                         
  24  20   4      18366.25      20375.24       951.02 o                         
  26  20   4      21827.50      25894.49      1510.67 o                         
  28  20   4        434.22        421.06       213.11 o                         
  30  20   4        755.05        627.30       213.11 o                         
   2  22   4      49773.85      60377.81      1929.13 o                         
   4  22   4      47385.94      53313.36      1784.88 o                         
   6  22   4      49888.77      54580.36      4837.92 o                         
   8  22   4      92509.90      98836.30      3753.47 o                         
  10  22   4      58590.51      64726.78      2799.64 o                         
  12  22   4      65295.60      71212.87      2990.40 o                         
  14  22   4       6678.22       7223.37       835.25 o                         
  16  22   4      46547.35      50120.21      2345.92 o                         
  18  22   4       9150.37       9404.31       916.03 o                         
  20  22   4        144.40         53.28       230.30 o                         
  22  22   4        938.15        957.27       276.70 o                         
  24  22   4       7615.21       7599.75       773.38 o                         
  26  22   4       9672.81      10916.69       883.37 o                         
  28  22   4      20503.00      23725.59      1273.50 o                         
   0  24   4      11565.72      12118.01      1084.45 o                         
   2  24   4        118.80        354.42       554.26 o                         
   4  24   4      23443.95      22604.82      1070.68 o                         
   6  24   4          9.08        359.19       262.95 o                         
   8  24   4       2907.60       2412.95       515.59 o                         
  10  24   4       2438.65       1957.51       439.97 o                         
  12  24   4       1687.62       1402.40       409.03 o                         
  14  24   4       3685.06       3899.56       599.80 o                         
  16  24   4       1502.73       1084.45       326.54 o                         
  18  24   4         78.88       -288.73       366.07 o                         
  22  24   4       6362.27       6950.11       718.38 o                         
  24  24   4      14192.68      18452.86      1153.20 o                         
  26  24   4      11532.01      12143.79       862.75 o                         
  28  24   4       1998.30       2024.54       319.66 o                         
   2  26   4       7249.28       7854.74       608.83 o                         
   4  26   4      47856.84      50237.07      2337.33 o                         
   6  26   4      10864.88      10392.51       952.12 o                         
   8  26   4     109792.78     114260.95      4047.36 o                         
  10  26   4      32984.32      36319.66      1847.52 o                         
  12  26   4      24552.79      26630.06      1517.54 o                         
  14  26   4        995.44       1536.45       374.66 o                         
  24  26   4       1464.04       2117.34       340.29 o                         
   0  28   4       8329.45       7969.25       821.50 o                         
   2  28   4      25762.96      26045.73      1486.61 o                         
   4  28   4       3728.28       3731.13       546.52 o                         
   6  28   4      12977.69      13181.84       993.36 o                         
  16  28   4      23715.89      28848.81      1448.80 o                         
  18  28   4       6876.30       7152.91       651.36 o                         
  20  28   4       7014.07       8440.16       670.26 o                         
  12  30   4       2854.82       3004.15       397.00 o                         
  14  30   4       1773.56       1694.56       292.17 o                         
  16  30   4       5302.82       5111.19       486.37 o                         
  37   1   5        362.11        386.69       233.73 o                         
  37   3   5      15659.60      15961.08       807.75 o                         
  37   5   5      16209.98      17730.36       806.79 o                         
  25   9   5       2885.57       4081.73       591.21 o                         
  35   9   5      29336.28      30256.36      1514.11 o                         
  25  11   5       7238.54       8189.24       873.06 o                         
  27  11   5       1537.53       1701.44       409.03 o                         
  33  11   5       4846.07       5681.77       603.24 o                         
  27  13   5      25675.98      28996.61      1667.06 o                         
  25  15   5      54077.98      63508.28      2763.55 o                         
  27  15   5       6998.55       9387.12       888.53 o                         
  29  15   5      18218.56      19265.76      1215.07 o                         
  25  17   5       5528.11       6857.31       763.07 o                         
  27  17   5      35000.15      42747.31      2005.63 o                         
  29  17   5       6322.12       7187.28       680.57 o                         
  25  19   5       5961.92       7596.31       757.91 o                         
  27  19   5      31266.72      36864.46      1740.97 o                         
  29  19   5       5147.38       6891.68       608.39 o                         
  23  21   5       2939.09       3255.07       496.68 o                         
  25  21   5       6788.33       7013.70       680.57 o                         
  27  21   5       7871.67       8950.59       713.23 o                         
  23  23   5      10995.35      13633.84       953.84 o                         
  25  23   5      19943.79      23206.57      1215.07 o                         
  21  25   5       2943.84       3743.16       469.18 o                         
  23  25   5       1041.55        988.21       244.04 o                         
  15  29   5       6468.44       7604.91       589.49 o                         
  26  14   6      12785.66      14745.79      1038.05 o                         
  24  16   6      29040.73      34204.04      1735.81 o                         
  26  16   6      30792.37      33892.97      1639.57 o                         
  24  18   6       6754.40       7634.12       718.38 o                         
  26  18   6       5197.28       5841.60       567.15 o                         
  24  20   6      12341.23      14714.85       946.96 o                         
  22  22   6      15659.75      20202.41      1127.42 o                         
  20  24   6        527.74        439.97       180.46 o                         
  18  26   6      39849.90      48343.15      1842.36 o                         
  23  17   7      15533.82      18571.44      1044.92 o                         
                                                                                
